# Supplementary material for: Region-specific expression of young small-scale duplications in the human central nervous system
Source: BMC Ecol Evol. 2021 Apr 21;21:59. doi: 10.1186/s12862-021-01794-w (PMC8059171; doi:10.1186/s12862-021-01794-w)
Supplement: Supplementary file 2 — Additional file 2. Supplementary tables. [file 12862_2021_1794_MOESM2_ESM.xlsx]

## Sheet: S1 Paralog pairs and families
HUGO_geneSymbol	ENSEMBL_geneID	HUGO_dupGeneSymbol	ENSEMBL_dupGeneID	dup_branchLength	gene_familyName	gene_familySize
A1BG	ENSG00000121410	GP6	ENSG00000088053	0.60	tree7283	19
A1CF	ENSG00000148584	RBM47	ENSG00000163694	1.61	tree5202	6
A2M	ENSG00000175899	A2ML1	ENSG00000166535	0.78	tree13746	13
A2ML1	ENSG00000166535	A2M	ENSG00000175899	0.78	tree13746	13
A4GALT	ENSG00000128274	A4GNT	ENSG00000118017	0.78	tree8659	2
A4GNT	ENSG00000118017	A4GALT	ENSG00000128274	0.78	tree8659	2
AACS	ENSG00000081760	ACSS1	ENSG00000154930	2.21	tree6820	3
AADAC	ENSG00000114771	AADACL2	ENSG00000197953	0.42	tree12649	5
AADACL2	ENSG00000197953	NCEH1	ENSG00000144959	1.09	tree12649	5
AADACL3	ENSG00000188984	AADACL4	ENSG00000204518	0.19	tree12649	5
AADACL4	ENSG00000204518	AADACL3	ENSG00000188984	0.19	tree12649	5
AARS	ENSG00000090861	AARS2	ENSG00000124608	2.21	tree6026	2
AARS2	ENSG00000124608	AARS	ENSG00000090861	2.21	tree6026	2
AATK	ENSG00000181409	LMTK2	ENSG00000164715	1.09	tree13008	3
ABCA1	ENSG00000165029	ABCA4	ENSG00000198691	1.09	tree14640	7
ABCA10	ENSG00000154263	NA	ENSG00000215380	0.01	tree14796	6
ABCA12	ENSG00000144452	ABCA13	ENSG00000179869	1.09	tree14640	7
ABCA13	ENSG00000179869	ABCA12	ENSG00000144452	1.09	tree14640	7
ABCA2	ENSG00000107331	ABCA1	ENSG00000165029	1.61	tree14640	7
ABCA3	ENSG00000167972	ABCA12	ENSG00000144452	1.91	tree14640	7
ABCA4	ENSG00000198691	ABCA1	ENSG00000165029	1.09	tree14640	7
ABCA5	ENSG00000154265	ABCA10	ENSG00000154263	0.78	tree14796	6
ABCA6	ENSG00000154262	ABCA10	ENSG00000154263	0.19	tree14796	6
ABCA7	ENSG00000064687	ABCA1	ENSG00000165029	1.09	tree14640	7
ABCA8	ENSG00000141338	ABCA10	ENSG00000154263	0.19	tree14796	6
ABCA9	ENSG00000154258	ABCA10	ENSG00000154263	0.19	tree14796	6
ABCB1	ENSG00000085563	ABCB11	ENSG00000073734	1.61	tree14959	4
ABCB10	ENSG00000135776	NA	ENSG00000220107	0.03	tree15757	2
ABCB11	ENSG00000073734	ABCB1	ENSG00000085563	1.61	tree14959	4
ABCB4	ENSG00000005471	ABCB1	ENSG00000085563	0.42	tree14959	4
ABCB5	ENSG00000004846	ABCB1	ENSG00000085563	1.09	tree14959	4
ABCB9	ENSG00000150967	TAP1	ENSG00000168394	1.09	tree15588	3
ABCC1	ENSG00000103222	ABCC10	ENSG00000124574	2.21	tree484	7
ABCC10	ENSG00000124574	ABCC1	ENSG00000103222	2.21	tree484	7
ABCC11	ENSG00000121270	ABCC12	ENSG00000140798	0.60	tree314	4
ABCC12	ENSG00000140798	ABCC11	ENSG00000121270	0.60	tree314	4
ABCC2	ENSG00000023839	ABCC1	ENSG00000103222	1.61	tree484	7
ABCC3	ENSG00000108846	ABCC1	ENSG00000103222	1.09	tree484	7
ABCC4	ENSG00000125257	ABCC5	ENSG00000114770	1.81	tree484	7
ABCC5	ENSG00000114770	ABCC4	ENSG00000125257	1.81	tree484	7
ABCC6	ENSG00000091262	ABCC1	ENSG00000103222	1.09	tree484	7
ABCC8	ENSG00000006071	ABCC9	ENSG00000069431	1.09	tree314	4
ABCC9	ENSG00000069431	ABCC8	ENSG00000006071	1.09	tree314	4
ABCD1	ENSG00000101986	ABCD2	ENSG00000173208	1.09	tree842	5
ABCD2	ENSG00000173208	ABCD1	ENSG00000101986	1.09	tree842	5
ABCD3	ENSG00000117528	ABCD1	ENSG00000101986	1.91	tree842	5
ABCD4	ENSG00000119688	ABCD1	ENSG00000101986	2.21	tree842	5
ABCG1	ENSG00000160179	ABCG4	ENSG00000172350	1.61	tree1632	2
ABCG4	ENSG00000172350	ABCG1	ENSG00000160179	1.61	tree1632	2
ABCG5	ENSG00000138075	ABCG8	ENSG00000143921	2.21	tree1966	2
ABCG8	ENSG00000143921	ABCG5	ENSG00000138075	2.21	tree1966	2
ABHD1	ENSG00000143994	ABHD3	ENSG00000158201	1.09	tree15285	3
ABHD12	ENSG00000100997	ABHD12B	ENSG00000131969	1.09	tree3627	3
ABHD12B	ENSG00000131969	ABHD12	ENSG00000100997	1.09	tree3627	3
ABHD13	ENSG00000139826	ABHD12B	ENSG00000131969	2.21	tree3627	3
ABHD14B	ENSG00000114779	NA	ENSG00000042022	1.61	tree10546	2
ABHD16A	ENSG00000204427	ABHD16B	ENSG00000183260	0.60	tree10869	2
ABHD16B	ENSG00000183260	ABHD16A	ENSG00000204427	0.60	tree10869	2
ABHD2	ENSG00000140526	ABHD1	ENSG00000143994	1.91	tree15285	3
ABHD3	ENSG00000158201	ABHD1	ENSG00000143994	1.09	tree15285	3
ABHD4	ENSG00000100439	ABHD5	ENSG00000011198	1.09	tree15455	2
ABHD5	ENSG00000011198	ABHD4	ENSG00000100439	1.09	tree15455	2
ABI1	ENSG00000136754	ABI2	ENSG00000138443	1.09	tree510	3
ABI2	ENSG00000138443	ABI1	ENSG00000136754	1.09	tree510	3
ABI3	ENSG00000108798	ABI2	ENSG00000138443	1.61	tree510	3
ABL1	ENSG00000097007	ABL2	ENSG00000143322	1.91	tree13070	2
ABL2	ENSG00000143322	ABL1	ENSG00000097007	1.91	tree13070	2
ABLIM1	ENSG00000099204	ABLIM2	ENSG00000163995	1.09	tree6877	4
ABLIM2	ENSG00000163995	ABLIM1	ENSG00000099204	1.09	tree6877	4
ABLIM3	ENSG00000173210	ABLIM1	ENSG00000099204	1.09	tree6877	4
ABO	ENSG00000175164	NA	ENSG00000184389	1.09	tree14725	4
ABP1	ENSG00000002726	AOC2	ENSG00000131480	1.09	tree8177	3
ABR	ENSG00000159842	DCAF5	ENSG00000169668	1.81	tree13234	5
ABRA	ENSG00000174429	C6orf115	ENSG00000146386	1.61	tree12849	2
ABTB2	ENSG00000166016	BTBD11	ENSG00000151136	1.09	tree6019	2
ACACA	ENSG00000132142	ACACB	ENSG00000076555	1.09	tree9889	2
ACACB	ENSG00000076555	ACACA	ENSG00000132142	1.09	tree9889	2
ACAD9	ENSG00000177646	ACADVL	ENSG00000072778	1.91	tree8610	2
ACADVL	ENSG00000072778	ACAD9	ENSG00000177646	1.91	tree8610	2
ACAN	ENSG00000157766	BCAN	ENSG00000132692	1.09	tree5592	8
ACAP1	ENSG00000072818	ACAP2	ENSG00000114331	1.09	tree2492	3
ACAP2	ENSG00000114331	ACAP1	ENSG00000072818	1.09	tree2492	3
ACAP3	ENSG00000131584	ACAP1	ENSG00000072818	1.09	tree2492	3
ACAT1	ENSG00000075239	ACAT2	ENSG00000120437	2.21	tree8160	2
ACAT2	ENSG00000120437	ACAT1	ENSG00000075239	2.21	tree8160	2
ACBD3	ENSG00000182827	TMED8	ENSG00000100580	1.91	tree10898	2
ACBD4	ENSG00000181513	ACBD5	ENSG00000107897	1.09	tree7564	2
ACBD5	ENSG00000107897	ACBD4	ENSG00000181513	1.09	tree7564	2
ACBD7	ENSG00000176244	DBI	ENSG00000155368	1.09	tree421	2
ACCN1	ENSG00000108684	ACCN2	ENSG00000110881	1.61	tree10290	4
ACCN2	ENSG00000110881	ACCN1	ENSG00000108684	1.61	tree10290	4
ACCN3	ENSG00000213199	ACCN4	ENSG00000072182	1.09	tree10290	4
ACCN4	ENSG00000072182	ACCN3	ENSG00000213199	1.09	tree10290	4
ACCS	ENSG00000110455	ACCSL	ENSG00000205126	0.42	tree3084	2
ACCSL	ENSG00000205126	ACCS	ENSG00000110455	0.42	tree3084	2
ACE	ENSG00000159640	ACE2	ENSG00000130234	1.91	tree9893	2
ACE2	ENSG00000130234	ACE	ENSG00000159640	1.91	tree9893	2
ACER1	ENSG00000167769	ACER2	ENSG00000177076	1.81	tree3103	3
ACER2	ENSG00000177076	ACER1	ENSG00000167769	1.81	tree3103	3
ACER3	ENSG00000078124	ACER1	ENSG00000167769	2.21	tree3103	3
ACO1	ENSG00000122729	IREB2	ENSG00000136381	1.91	tree12323	2
ACOT1	ENSG00000184227	ACOT2	ENSG00000119673	0.01	tree1830	5
ACOT11	ENSG00000162390	ACOT12	ENSG00000172497	1.09	tree11084	2
ACOT12	ENSG00000172497	ACOT11	ENSG00000162390	1.09	tree11084	2
ACOT2	ENSG00000119673	ACOT1	ENSG00000184227	0.01	tree1830	5
ACOT4	ENSG00000177465	ACOT6	ENSG00000205669	0.42	tree1830	5
ACOT6	ENSG00000205669	ACOT4	ENSG00000177465	0.42	tree1830	5
ACOT7	ENSG00000097021	NA	ENSG00000205794	0.19	tree12851	2
ACOX1	ENSG00000161533	ACOX2	ENSG00000168306	1.91	tree11662	2
ACOX2	ENSG00000168306	ACOX1	ENSG00000161533	1.91	tree11662	2
ACP2	ENSG00000134575	ACPP	ENSG00000014257	1.09	tree14974	3
ACP6	ENSG00000162836	ACPL2	ENSG00000155893	1.91	tree3467	2
ACPL2	ENSG00000155893	ACP6	ENSG00000162836	1.91	tree3467	2
ACPP	ENSG00000014257	ACP2	ENSG00000134575	1.09	tree14974	3
ACPT	ENSG00000142513	ACP2	ENSG00000134575	1.09	tree14974	3
ACR	ENSG00000100312	NA	ENSG00000175509	0.00	tree7114	3
ACRV1	ENSG00000134940	PATE1	ENSG00000171053	0.19	tree13182	2
ACSBG1	ENSG00000103740	ACSBG2	ENSG00000130377	1.09	tree14017	2
ACSBG2	ENSG00000130377	ACSBG1	ENSG00000103740	1.09	tree14017	2
ACSL1	ENSG00000151726	ACSL5	ENSG00000197142	1.09	tree12493	3
ACSL3	ENSG00000123983	ACSL4	ENSG00000068366	1.09	tree1986	2
ACSL4	ENSG00000068366	ACSL3	ENSG00000123983	1.09	tree1986	2
ACSL5	ENSG00000197142	ACSL1	ENSG00000151726	1.09	tree12493	3
ACSL6	ENSG00000164398	ACSL1	ENSG00000151726	1.09	tree12493	3
ACSM1	ENSG00000166743	ACSM3	ENSG00000005187	1.61	tree14171	5
ACSM2A	ENSG00000183747	ACSM2B	ENSG00000066813	0.01	tree10513	2
ACSM2B	ENSG00000066813	ACSM2A	ENSG00000183747	0.01	tree10513	2
ACSM3	ENSG00000005187	ACSM1	ENSG00000166743	1.61	tree14171	5
ACSM4	ENSG00000215009	ACSM3	ENSG00000005187	1.09	tree14171	5
ACSM5	ENSG00000183549	ACSM3	ENSG00000005187	1.09	tree14171	5
ACSS1	ENSG00000154930	AACS	ENSG00000081760	2.21	tree6820	3
ACSS3	ENSG00000111058	AACS	ENSG00000081760	2.21	tree6820	3
ACTA1	ENSG00000143632	ACTA2	ENSG00000107796	1.09	tree6171	17
ACTA2	ENSG00000107796	ACTA1	ENSG00000143632	1.09	tree6171	17
ACTB	ENSG00000075624	ACTG1	ENSG00000184009	1.09	tree6171	17
ACTBL2	ENSG00000169067	POTEG	ENSG00000222036	1.61	tree6171	17
ACTC1	ENSG00000159251	ACTA1	ENSG00000143632	1.09	tree6171	17
ACTG1	ENSG00000184009	ACTB	ENSG00000075624	1.09	tree6171	17
ACTG2	ENSG00000163017	ACTA1	ENSG00000143632	1.09	tree6171	17
ACTL6A	ENSG00000136518	ACTL6B	ENSG00000077080	1.09	tree10208	2
ACTL6B	ENSG00000077080	ACTL6A	ENSG00000136518	1.09	tree10208	2
ACTL7A	ENSG00000187003	ACTL9	ENSG00000181786	0.60	tree6171	17
ACTL7B	ENSG00000148156	ACTL9	ENSG00000181786	0.60	tree6171	17
ACTL9	ENSG00000181786	ACTL7A	ENSG00000187003	0.60	tree6171	17
ACTN1	ENSG00000072110	ACTN2	ENSG00000077522	1.09	tree12459	4
ACTN2	ENSG00000077522	ACTN1	ENSG00000072110	1.09	tree12459	4
ACTN4	ENSG00000130402	ACTN1	ENSG00000072110	1.09	tree12459	4
ACTR1A	ENSG00000138107	ACTR1B	ENSG00000115073	1.09	tree3265	2
ACTR1B	ENSG00000115073	ACTR1A	ENSG00000138107	1.09	tree3265	2
ACTR2	ENSG00000138071	NA	ENSG00000213985	0.60	tree10855	2
ACTR3	ENSG00000115091	ACTR3C	ENSG00000106526	1.09	tree7183	3
ACTR3B	ENSG00000133627	ACTR3C	ENSG00000106526	0.60	tree7183	3
ACTR3C	ENSG00000106526	ACTR3B	ENSG00000133627	0.60	tree7183	3
ACTRT1	ENSG00000123165	ACTRT2	ENSG00000169717	0.19	tree6171	17
ACTRT2	ENSG00000169717	ACTRT1	ENSG00000123165	0.19	tree6171	17
ACVR1	ENSG00000115170	ACVRL1	ENSG00000139567	1.09	tree3937	10
ACVR1B	ENSG00000135503	ACVR1C	ENSG00000123612	1.09	tree3937	10
ACVR1C	ENSG00000123612	ACVR1B	ENSG00000135503	1.09	tree3937	10
ACVR2A	ENSG00000121989	ACVR2B	ENSG00000114739	1.81	tree12461	2
ACVR2B	ENSG00000114739	ACVR2A	ENSG00000121989	1.81	tree12461	2
ACVRL1	ENSG00000139567	ACVR1	ENSG00000115170	1.09	tree3937	10
ACY3	ENSG00000132744	ASPA	ENSG00000108381	1.61	tree1393	2
ACYP1	ENSG00000119640	ACYP2	ENSG00000170634	1.09	tree14184	2
ACYP2	ENSG00000170634	ACYP1	ENSG00000119640	1.09	tree14184	2
ADA	ENSG00000196839	ADAL	ENSG00000168803	1.91	tree11354	2
ADAD1	ENSG00000164113	ADAD2	ENSG00000140955	1.09	tree1037	6
ADAD2	ENSG00000140955	ADAD1	ENSG00000164113	1.09	tree1037	6
ADAL	ENSG00000168803	ADA	ENSG00000196839	1.91	tree11354	2
ADAMTS1	ENSG00000154734	ADAMTS15	ENSG00000166106	1.61	tree8077	5
ADAMTS10	ENSG00000142303	ADAMTS6	ENSG00000049192	1.09	tree6034	14
ADAMTS12	ENSG00000151388	ADAMTS7	ENSG00000136378	1.09	tree6034	14
ADAMTS13	ENSG00000160323	ADAMTS10	ENSG00000142303	1.91	tree6034	14
ADAMTS14	ENSG00000138316	ADAMTS2	ENSG00000087116	1.09	tree6034	14
ADAMTS15	ENSG00000166106	ADAMTS1	ENSG00000154734	1.61	tree8077	5
ADAMTS16	ENSG00000145536	ADAMTS18	ENSG00000140873	1.09	tree6034	14
ADAMTS17	ENSG00000140470	ADAMTS19	ENSG00000145808	1.09	tree6034	14
ADAMTS18	ENSG00000140873	ADAMTS16	ENSG00000145536	1.09	tree6034	14
ADAMTS19	ENSG00000145808	ADAMTS17	ENSG00000140470	1.09	tree6034	14
ADAMTS2	ENSG00000087116	ADAMTS14	ENSG00000138316	1.09	tree6034	14
ADAMTS20	ENSG00000173157	ADAMTS9	ENSG00000163638	1.09	tree6034	14
ADAMTS3	ENSG00000156140	ADAMTS14	ENSG00000138316	1.09	tree6034	14
ADAMTS4	ENSG00000158859	ADAMTS1	ENSG00000154734	1.09	tree8077	5
ADAMTS5	ENSG00000154736	ADAMTS15	ENSG00000166106	1.61	tree8077	5
ADAMTS6	ENSG00000049192	ADAMTS10	ENSG00000142303	1.09	tree6034	14
ADAMTS7	ENSG00000136378	ADAMTS12	ENSG00000151388	1.09	tree6034	14
ADAMTS8	ENSG00000134917	ADAMTS1	ENSG00000154734	1.09	tree8077	5
ADAMTS9	ENSG00000163638	ADAMTS20	ENSG00000173157	1.09	tree6034	14
ADAMTSL1	ENSG00000178031	ADAMTSL3	ENSG00000156218	1.91	tree4207	2
ADAMTSL2	ENSG00000197859	NA	ENSG00000215616	0.00	tree12032	5
ADAMTSL3	ENSG00000156218	ADAMTSL1	ENSG00000178031	1.91	tree4207	2
ADAMTSL4	ENSG00000143382	THSD4	ENSG00000187720	1.09	tree12032	5
ADAP1	ENSG00000105963	ADAP2	ENSG00000184060	1.09	tree6556	2
ADAP2	ENSG00000184060	ADAP1	ENSG00000105963	1.09	tree6556	2
ADAR	ENSG00000160710	ADAD1	ENSG00000164113	1.09	tree1037	6
ADARB1	ENSG00000197381	ADARB2	ENSG00000185736	1.09	tree1037	6
ADARB2	ENSG00000185736	ADARB1	ENSG00000197381	1.09	tree1037	6
ADAT1	ENSG00000065457	ADAD1	ENSG00000164113	2.21	tree1037	6
ADC	ENSG00000142920	AZIN1	ENSG00000155096	1.09	tree9734	3
ADCK3	ENSG00000163050	ADCK4	ENSG00000123815	1.09	tree4851	2
ADCK4	ENSG00000123815	ADCK3	ENSG00000163050	1.09	tree4851	2
ADCY1	ENSG00000164742	ADCY2	ENSG00000078295	1.91	tree7360	9
ADCY2	ENSG00000078295	ADCY1	ENSG00000164742	1.91	tree7360	9
ADCY3	ENSG00000138031	ADCY1	ENSG00000164742	1.91	tree7360	9
ADCY4	ENSG00000129467	ADCY2	ENSG00000078295	1.09	tree7360	9
ADCY5	ENSG00000173175	ADCY6	ENSG00000174233	1.09	tree7360	9
ADCY6	ENSG00000174233	ADCY5	ENSG00000173175	1.09	tree7360	9
ADCY7	ENSG00000121281	ADCY2	ENSG00000078295	1.09	tree7360	9
ADCY8	ENSG00000155897	ADCY1	ENSG00000164742	1.91	tree7360	9
ADCY9	ENSG00000162104	ADCY1	ENSG00000164742	1.91	tree7360	9
ADCYAP1	ENSG00000141433	VIP	ENSG00000146469	1.09	tree769	2
ADCYAP1R1	ENSG00000078549	GHRHR	ENSG00000106128	1.09	tree1665	15
ADD1	ENSG00000087274	ADD2	ENSG00000075340	1.91	tree502	3
ADD2	ENSG00000075340	ADD1	ENSG00000087274	1.91	tree502	3
ADD3	ENSG00000148700	ADD1	ENSG00000087274	1.91	tree502	3
ADH1A	ENSG00000187758	ADH1B	ENSG00000196616	0.03	tree4693	6
ADH1B	ENSG00000196616	ADH1A	ENSG00000187758	0.03	tree4693	6
ADH4	ENSG00000198099	ADH1A	ENSG00000187758	0.78	tree4693	6
ADH5	ENSG00000197894	ADH1A	ENSG00000187758	0.78	tree4693	6
ADH6	ENSG00000172955	ADH1A	ENSG00000187758	0.60	tree4693	6
ADH7	ENSG00000196344	ADH1A	ENSG00000187758	0.60	tree4693	6
ADIPOQ	ENSG00000181092	C1QTNF2	ENSG00000145861	1.09	tree4779	6
ADIPOR1	ENSG00000159346	ADIPOR2	ENSG00000006831	1.09	tree6511	3
ADIPOR2	ENSG00000006831	ADIPOR1	ENSG00000159346	1.09	tree6511	3
ADNP	ENSG00000101126	ADNP2	ENSG00000101544	1.09	tree3014	2
ADNP2	ENSG00000101544	ADNP	ENSG00000101126	1.09	tree3014	2
ADORA1	ENSG00000163485	ADORA2A	ENSG00000128271	1.09	tree15500	4
ADORA2A	ENSG00000128271	ADORA1	ENSG00000163485	1.09	tree15500	4
ADORA2B	ENSG00000170425	ADORA1	ENSG00000163485	1.09	tree15500	4
ADORA3	ENSG00000121933	ADORA1	ENSG00000163485	1.09	tree15500	4
ADPGK	ENSG00000159322	MCAT	ENSG00000100294	1.91	tree170	2
ADPRH	ENSG00000144843	ADPRHL1	ENSG00000153531	1.61	tree2843	2
ADPRHL1	ENSG00000153531	ADPRH	ENSG00000144843	1.61	tree2843	2
ADRA1A	ENSG00000120907	ADRA1B	ENSG00000170214	1.09	tree15366	7
ADRA1B	ENSG00000170214	ADRA1A	ENSG00000120907	1.09	tree15366	7
ADRA1D	ENSG00000171873	ADRA1A	ENSG00000120907	1.09	tree15366	7
ADRBK1	ENSG00000173020	ADRBK2	ENSG00000100077	1.09	tree6514	7
ADRBK2	ENSG00000100077	ADRBK1	ENSG00000173020	1.09	tree6514	7
ADSS	ENSG00000035687	ADSSL1	ENSG00000185100	1.09	tree13883	2
ADSSL1	ENSG00000185100	ADSS	ENSG00000035687	1.09	tree13883	2
AEBP1	ENSG00000106624	CPXM1	ENSG00000088882	1.09	tree14831	8
AEN	ENSG00000181026	ISG20L2	ENSG00000143319	1.09	tree6654	3
AES	ENSG00000104964	TLE2	ENSG00000065717	1.09	tree10868	6
AFAP1	ENSG00000196526	AFAP1L1	ENSG00000157510	1.09	tree3684	3
AFAP1L1	ENSG00000157510	AFAP1L2	ENSG00000169129	1.09	tree3684	3
AFAP1L2	ENSG00000169129	AFAP1L1	ENSG00000157510	1.09	tree3684	3
AFF1	ENSG00000172493	AFF2	ENSG00000155966	1.09	tree2672	4
AFF2	ENSG00000155966	AFF1	ENSG00000172493	1.09	tree2672	4
AFF3	ENSG00000144218	AFF1	ENSG00000172493	1.09	tree2672	4
AFF4	ENSG00000072364	AFF1	ENSG00000172493	1.09	tree2672	4
AFG3L2	ENSG00000141385	NA	ENSG00000214238	2.21	tree667	3
AFM	ENSG00000079557	AFP	ENSG00000081051	0.42	tree9971	4
AFP	ENSG00000081051	AFM	ENSG00000079557	0.42	tree9971	4
AGAP1	ENSG00000157985	AGAP11	ENSG00000151303	0.42	tree10078	14
AGAP10	ENSG00000204172	AGAP9	ENSG00000198035	0.00	tree10078	14
AGAP11	ENSG00000151303	AGAP4	ENSG00000188234	0.03	tree10078	14
AGAP2	ENSG00000135439	AGAP11	ENSG00000151303	1.09	tree10078	14
AGAP3	ENSG00000133612	AGAP11	ENSG00000151303	1.09	tree10078	14
AGAP4	ENSG00000188234	AGAP11	ENSG00000151303	0.03	tree10078	14
AGAP5	ENSG00000172650	AGAP11	ENSG00000151303	0.03	tree10078	14
AGAP6	ENSG00000204149	AGAP4	ENSG00000188234	0.00	tree10078	14
AGAP7	ENSG00000204169	AGAP4	ENSG00000188234	0.00	tree10078	14
AGAP8	ENSG00000174194	AGAP4	ENSG00000188234	0.00	tree10078	14
AGAP9	ENSG00000198035	AGAP10	ENSG00000204172	0.00	tree10078	14
AGBL2	ENSG00000165923	AGBL3	ENSG00000146856	1.81	tree15130	3
AGBL3	ENSG00000146856	AGBL2	ENSG00000165923	1.81	tree15130	3
AGFG1	ENSG00000173744	AGFG2	ENSG00000106351	1.09	tree9317	2
AGFG2	ENSG00000106351	AGFG1	ENSG00000173744	1.09	tree9317	2
AGGF1	ENSG00000164252	RBM10	ENSG00000182872	2.21	tree14367	4
AGPAT1	ENSG00000204310	AGPAT2	ENSG00000169692	1.09	tree10874	2
AGPAT2	ENSG00000169692	AGPAT1	ENSG00000204310	1.09	tree10874	2
AGPAT3	ENSG00000160216	AGPAT4	ENSG00000026652	1.09	tree10542	2
AGPAT4	ENSG00000026652	AGPAT3	ENSG00000160216	1.09	tree10542	2
AGPAT5	ENSG00000155189	LCLAT1	ENSG00000172954	2.21	tree7538	3
AGPAT6	ENSG00000158669	AGPAT9	ENSG00000138678	1.09	tree6372	2
AGPAT9	ENSG00000138678	AGPAT6	ENSG00000158669	1.09	tree6372	2
AGR2	ENSG00000106541	AGR3	ENSG00000173467	1.09	tree8039	3
AGR3	ENSG00000173467	AGR2	ENSG00000106541	1.09	tree8039	3
AGRN	ENSG00000188157	EGFLAM	ENSG00000164318	1.91	tree7906	2
AGRP	ENSG00000159723	ASIP	ENSG00000101440	1.09	tree4764	2
AGT	ENSG00000135744	SERPINA11	ENSG00000186910	1.09	tree272	12
AGTPBP1	ENSG00000135049	AGBL2	ENSG00000165923	1.91	tree15130	3
AGTR1	ENSG00000144891	AGTR2	ENSG00000180772	1.09	tree3996	9
AGTR2	ENSG00000180772	AGTR1	ENSG00000144891	1.09	tree3996	9
AGXT2L1	ENSG00000164089	AGXT2L2	ENSG00000175309	1.09	tree11058	2
AGXT2L2	ENSG00000175309	AGXT2L1	ENSG00000164089	1.09	tree11058	2
AHCY	ENSG00000101444	AHCYL1	ENSG00000168710	2.21	tree2451	3
AHCYL1	ENSG00000168710	AHCYL2	ENSG00000158467	1.09	tree2451	3
AHCYL2	ENSG00000158467	AHCYL1	ENSG00000168710	1.09	tree2451	3
AHI1	ENSG00000135541	WDR44	ENSG00000131725	2.21	tree4321	2
AHNAK	ENSG00000124942	AHNAK2	ENSG00000185567	1.09	tree15404	4
AHNAK2	ENSG00000185567	PRX	ENSG00000105227	0.42	tree15404	4
AHR	ENSG00000106546	AHRR	ENSG00000063438	1.61	tree12139	2
AHRR	ENSG00000063438	AHR	ENSG00000106546	1.61	tree12139	2
AHSA1	ENSG00000100591	AHSA2	ENSG00000173209	1.09	tree12942	2
AHSA2	ENSG00000173209	AHSA1	ENSG00000100591	1.09	tree12942	2
AHSG	ENSG00000145192	FETUB	ENSG00000090512	1.09	tree4777	3
AICDA	ENSG00000111732	APOBEC1	ENSG00000111701	1.61	tree9170	10
AIF1	ENSG00000204472	AIF1L	ENSG00000126878	1.09	tree5900	4
AIF1L	ENSG00000126878	AIF1	ENSG00000204472	1.09	tree5900	4
AIFM1	ENSG00000156709	AIFM3	ENSG00000183773	1.91	tree4553	2
AIFM3	ENSG00000183773	AIFM1	ENSG00000156709	1.91	tree4553	2
AIG1	ENSG00000146416	C6orf105	ENSG00000111863	1.09	tree11378	2
AIM1	ENSG00000112297	AIM1L	ENSG00000176092	1.09	tree12704	3
AIM1L	ENSG00000176092	AIM1	ENSG00000112297	1.09	tree12704	3
AIM2	ENSG00000163568	IFI16	ENSG00000163565	0.19	tree13828	4
AIP	ENSG00000110711	AIPL1	ENSG00000129221	1.09	tree1184	2
AIPL1	ENSG00000129221	AIP	ENSG00000110711	1.09	tree1184	2
AIRE	ENSG00000160224	PHF12	ENSG00000109118	1.91	tree15051	2
AJAP1	ENSG00000196581	C12orf53	ENSG00000139200	1.09	tree6443	2
AK1	ENSG00000106992	NA	ENSG00000214347	1.09	tree7698	3
AK3	ENSG00000147853	AK4	ENSG00000162433	1.09	tree2618	2
AK4	ENSG00000162433	AK3	ENSG00000147853	1.09	tree2618	2
AK5	ENSG00000154027	NA	ENSG00000214347	1.91	tree7698	3
AK7	ENSG00000140057	DPY30	ENSG00000162961	1.61	tree13261	2
AKAP13	ENSG00000170776	ARHGEF18	ENSG00000104880	1.61	tree14082	3
AKAP17A	ENSG00000197976	NA	ENSG00000214992	0.60	tree7064	2
AKAP3	ENSG00000111254	AKAP4	ENSG00000147081	0.60	tree486	2
AKAP4	ENSG00000147081	AKAP3	ENSG00000111254	0.60	tree486	2
AKAP8	ENSG00000105127	AKAP8L	ENSG00000011243	1.09	tree1162	3
AKAP8L	ENSG00000011243	AKAP8	ENSG00000105127	1.09	tree1162	3
AKD1	ENSG00000155085	NA	ENSG00000197453	1.61	tree934	2
AKIRIN1	ENSG00000174574	AKIRIN2	ENSG00000135334	1.09	tree3788	2
AKIRIN2	ENSG00000135334	AKIRIN1	ENSG00000174574	1.09	tree3788	2
AKR1A1	ENSG00000117448	AKR1B10	ENSG00000198074	2.21	tree14805	11
AKR1B1	ENSG00000085662	AKR1B10	ENSG00000198074	0.42	tree14805	11
AKR1B10	ENSG00000198074	AKR1A1	ENSG00000117448	2.21	tree14805	11
AKR1C1	ENSG00000187134	AKR1C2	ENSG00000151632	0.00	tree14805	11
AKR1C2	ENSG00000151632	AKR1C1	ENSG00000187134	0.00	tree14805	11
AKR1C3	ENSG00000196139	AKR1C1	ENSG00000187134	0.03	tree14805	11
AKR1C4	ENSG00000198610	AKR1C1	ENSG00000187134	0.12	tree14805	11
AKR1CL1	ENSG00000196326	NA	ENSG00000151631	0.60	tree14805	11
AKR1D1	ENSG00000122787	AKR1A1	ENSG00000117448	2.21	tree14805	11
AKR1E2	ENSG00000165568	AKR1B10	ENSG00000198074	1.09	tree14805	11
AKR7A2	ENSG00000053371	AKR7A3	ENSG00000162482	0.42	tree11900	3
AKR7A3	ENSG00000162482	AKR7A2	ENSG00000053371	0.42	tree11900	3
AKR7L	ENSG00000211454	AKR7A3	ENSG00000162482	0.01	tree11900	3
AKT1	ENSG00000142208	AKT2	ENSG00000105221	1.09	tree665	7
AKT2	ENSG00000105221	AKT1	ENSG00000142208	1.09	tree665	7
AKT3	ENSG00000117020	AKT1	ENSG00000142208	1.09	tree665	7
ALAS1	ENSG00000023330	ALAS2	ENSG00000158578	1.09	tree3925	2
ALAS2	ENSG00000158578	ALAS1	ENSG00000023330	1.09	tree3925	2
ALB	ENSG00000163631	AFM	ENSG00000079557	0.78	tree9971	4
ALDH1A1	ENSG00000165092	ALDH1A2	ENSG00000128918	1.09	tree8929	5
ALDH1A2	ENSG00000128918	ALDH1A1	ENSG00000165092	1.09	tree8929	5
ALDH1A3	ENSG00000184254	ALDH1A1	ENSG00000165092	1.09	tree8929	5
ALDH1B1	ENSG00000137124	ALDH2	ENSG00000111275	1.09	tree8929	5
ALDH1L1	ENSG00000144908	ALDH1L2	ENSG00000136010	1.09	tree6998	2
ALDH1L2	ENSG00000136010	ALDH1L1	ENSG00000144908	1.09	tree6998	2
ALDH2	ENSG00000111275	ALDH1B1	ENSG00000137124	1.09	tree8929	5
ALDH3A1	ENSG00000108602	ALDH3A2	ENSG00000072210	0.60	tree10390	4
ALDH3A2	ENSG00000072210	ALDH3A1	ENSG00000108602	0.60	tree10390	4
ALDH3B1	ENSG00000006534	ALDH3B2	ENSG00000132746	0.19	tree10390	4
ALDH3B2	ENSG00000132746	ALDH3B1	ENSG00000006534	0.19	tree10390	4
ALDOA	ENSG00000149925	ALDOB	ENSG00000136872	1.09	tree509	3
ALDOB	ENSG00000136872	ALDOA	ENSG00000149925	1.09	tree509	3
ALDOC	ENSG00000109107	ALDOA	ENSG00000149925	1.09	tree509	3
ALG1	ENSG00000033011	ALG1L	ENSG00000189366	0.16	tree3443	2
ALG10	ENSG00000139133	ALG10B	ENSG00000175548	0.03	tree8157	2
ALG10B	ENSG00000175548	ALG10	ENSG00000139133	0.03	tree8157	2
ALG1L	ENSG00000189366	ALG1	ENSG00000033011	0.16	tree3443	2
ALG9	ENSG00000086848	PIGB	ENSG00000069943	2.21	tree2945	2
ALK	ENSG00000171094	LTK	ENSG00000062524	1.09	tree5986	6
ALKBH2	ENSG00000189046	ALKBH3	ENSG00000166199	1.61	tree5269	2
ALKBH3	ENSG00000166199	ALKBH2	ENSG00000189046	1.61	tree5269	2
ALKBH8	ENSG00000137760	NA	ENSG00000170941	2.21	tree9116	2
ALMS1	ENSG00000116127	NA	ENSG00000163016	1.61	tree15533	3
ALOX12	ENSG00000108839	NA	ENSG00000188101	0.19	tree3254	7
ALOX12B	ENSG00000179477	ALOX15B	ENSG00000179593	0.42	tree3254	7
ALOX15	ENSG00000161905	NA	ENSG00000188101	0.19	tree3254	7
ALOX15B	ENSG00000179593	ALOX12B	ENSG00000179477	0.42	tree3254	7
ALOX5	ENSG00000012779	NA	ENSG00000188101	1.61	tree3254	7
ALOX5AP	ENSG00000132965	LTC4S	ENSG00000213316	1.09	tree4537	4
ALOXE3	ENSG00000179148	ALOX12B	ENSG00000179477	0.42	tree3254	7
ALPI	ENSG00000163295	ALPPL2	ENSG00000163286	0.03	tree2191	4
ALPK1	ENSG00000073331	EEF2K	ENSG00000103319	1.91	tree13765	2
ALPK2	ENSG00000198796	ALPK3	ENSG00000136383	1.09	tree4773	2
ALPK3	ENSG00000136383	ALPK2	ENSG00000198796	1.09	tree4773	2
ALPL	ENSG00000162551	ALPI	ENSG00000163295	1.81	tree2191	4
ALPP	ENSG00000163283	ALPPL2	ENSG00000163286	0.01	tree2191	4
ALPPL2	ENSG00000163286	ALPI	ENSG00000163295	0.03	tree2191	4
ALS2	ENSG00000003393	ALS2CL	ENSG00000178038	1.09	tree15042	2
ALS2CL	ENSG00000178038	ALS2	ENSG00000003393	1.09	tree15042	2
ALX1	ENSG00000180318	ALX3	ENSG00000156150	1.09	tree7143	6
ALX3	ENSG00000156150	ALX1	ENSG00000180318	1.09	tree7143	6
ALX4	ENSG00000052850	ALX1	ENSG00000180318	1.09	tree7143	6
AMELX	ENSG00000125363	AMELY	ENSG00000099721	0.03	tree14912	2
AMELY	ENSG00000099721	AMELX	ENSG00000125363	0.03	tree14912	2
AMHR2	ENSG00000135409	BMPR2	ENSG00000204217	1.81	tree3937	10
AMICA1	ENSG00000160593	MPZL1	ENSG00000197965	1.61	tree4618	7
AMIGO1	ENSG00000181754	AMIGO2	ENSG00000139211	1.09	tree6257	3
AMIGO2	ENSG00000139211	AMIGO1	ENSG00000181754	1.09	tree6257	3
AMIGO3	ENSG00000176020	AMIGO1	ENSG00000181754	1.09	tree6257	3
AMMECR1	ENSG00000101935	AMMECR1L	ENSG00000144233	1.09	tree12948	2
AMMECR1L	ENSG00000144233	AMMECR1	ENSG00000101935	1.09	tree12948	2
AMOT	ENSG00000126016	AMOTL1	ENSG00000166025	1.09	tree11104	3
AMOTL1	ENSG00000166025	AMOTL2	ENSG00000114019	1.09	tree11104	3
AMOTL2	ENSG00000114019	AMOTL1	ENSG00000166025	1.09	tree11104	3
AMPD1	ENSG00000116748	AMPD3	ENSG00000133805	1.09	tree6355	3
AMPD2	ENSG00000116337	AMPD1	ENSG00000116748	2.21	tree6355	3
AMPD3	ENSG00000133805	AMPD1	ENSG00000116748	1.09	tree6355	3
AMPH	ENSG00000078053	BIN1	ENSG00000136717	1.09	tree6850	3
AMY1B	ENSG00000174876	NA	ENSG00000051415	0.00	tree8162	5
AMY1C	ENSG00000187733	NA	ENSG00000051415	0.00	tree8162	5
AMZ1	ENSG00000174945	NA	ENSG00000204399	1.61	tree572	3
AMZ2	ENSG00000196704	AMZ1	ENSG00000174945	1.61	tree572	3
ANAPC1	ENSG00000153107	NA	ENSG00000204745	0.00	tree6663	2
ANAPC11	ENSG00000141552	NA	ENSG00000215639	0.00	tree3247	2
ANG	ENSG00000214274	NA	ENSG00000136315	1.09	tree15047	10
ANGEL1	ENSG00000013523	ANGEL2	ENSG00000174606	1.09	tree4270	2
ANGEL2	ENSG00000174606	ANGEL1	ENSG00000013523	1.09	tree4270	2
ANGPTL3	ENSG00000132855	ANGPTL4	ENSG00000167772	1.09	tree8686	6
ANGPTL4	ENSG00000167772	ANGPTL3	ENSG00000132855	1.09	tree8686	6
ANGPTL5	ENSG00000187151	ANGPTL3	ENSG00000132855	1.91	tree8686	6
ANGPTL7	ENSG00000171819	FCN1	ENSG00000085265	1.61	tree8686	6
ANK1	ENSG00000029534	ANK2	ENSG00000145362	1.09	tree10343	4
ANK2	ENSG00000145362	ANK1	ENSG00000029534	1.09	tree10343	4
ANK3	ENSG00000151150	ANK1	ENSG00000029534	1.09	tree10343	4
ANKAR	ENSG00000151687	ARMC4	ENSG00000169126	1.81	tree8980	2
ANKDD1A	ENSG00000166839	ANKDD1B	ENSG00000189045	1.61	tree2547	2
ANKDD1B	ENSG00000189045	ANKDD1A	ENSG00000166839	1.61	tree2547	2
ANKFY1	ENSG00000185722	ANK1	ENSG00000029534	1.81	tree10343	4
ANKHD1	ENSG00000131503	ANKRD17	ENSG00000132466	1.09	tree8534	3
ANKK1	ENSG00000170209	RIPK4	ENSG00000183421	0.78	tree12283	3
ANKRA2	ENSG00000164331	RFXANK	ENSG00000064490	1.09	tree2067	2
ANKRD1	ENSG00000148677	ANKRD23	ENSG00000163126	1.09	tree8245	3
ANKRD11	ENSG00000167522	ANKRD12	ENSG00000101745	1.09	tree6564	5
ANKRD12	ENSG00000101745	ANKRD11	ENSG00000167522	1.09	tree6564	5
ANKRD13A	ENSG00000076513	ANKRD13B	ENSG00000198720	1.09	tree12330	4
ANKRD13B	ENSG00000198720	ANKRD13A	ENSG00000076513	1.09	tree12330	4
ANKRD13C	ENSG00000118454	ANKRD13A	ENSG00000076513	1.91	tree12330	4
ANKRD13D	ENSG00000172932	ANKRD13A	ENSG00000076513	1.09	tree12330	4
ANKRD17	ENSG00000132466	ANKHD1	ENSG00000131503	1.09	tree8534	3
ANKRD18A	ENSG00000180071	NA	ENSG00000159712	0.01	tree15532	21
ANKRD2	ENSG00000165887	ANKRD1	ENSG00000148677	1.09	tree8245	3
ANKRD20A1	ENSG00000196774	ANKRD20A3	ENSG00000132498	0.00	tree15532	21
ANKRD20A2	ENSG00000183148	ANKRD20A3	ENSG00000132498	0.00	tree15532	21
ANKRD20A3	ENSG00000132498	ANKRD20A2	ENSG00000183148	0.00	tree15532	21
ANKRD20A4	ENSG00000172014	ANKRD20A3	ENSG00000132498	0.00	tree15532	21
ANKRD23	ENSG00000163126	ANKRD1	ENSG00000148677	1.09	tree8245	3
ANKRD24	ENSG00000089847	RAI14	ENSG00000039560	1.09	tree12084	4
ANKRD26	ENSG00000107890	NA	ENSG00000214090	0.19	tree15532	21
ANKRD28	ENSG00000206560	ANKRD44	ENSG00000065413	1.09	tree3926	4
ANKRD29	ENSG00000154065	ANKK1	ENSG00000170209	1.91	tree12283	3
ANKRD30A	ENSG00000148513	NA	ENSG00000214090	0.03	tree15532	21
ANKRD30B	ENSG00000180777	NA	ENSG00000214090	1.09	tree15532	21
ANKRD30BL	ENSG00000163046	NA	ENSG00000215512	0.00	tree12877	18
ANKRD31	ENSG00000145700	ANKRD11	ENSG00000167522	1.91	tree6564	5
ANKRD33	ENSG00000167612	ANKRD33B	ENSG00000164236	1.09	tree3683	2
ANKRD33B	ENSG00000164236	ANKRD33	ENSG00000167612	1.09	tree3683	2
ANKRD34A	ENSG00000181039	ANKRD34B	ENSG00000189127	1.09	tree9007	2
ANKRD34B	ENSG00000189127	ANKRD34A	ENSG00000181039	1.09	tree9007	2
ANKRD35	ENSG00000198483	ANKRD24	ENSG00000089847	2.21	tree12084	4
ANKRD36	ENSG00000135976	NA	ENSG00000214090	1.09	tree15532	21
ANKRD36B	ENSG00000196912	NA	ENSG00000214262	0.00	tree15532	21
ANKRD43	ENSG00000198944	ANKRD56	ENSG00000186212	1.09	tree10116	4
ANKRD44	ENSG00000065413	ANKRD28	ENSG00000206560	1.09	tree3926	4
ANKRD46	ENSG00000186106	ANKRD54	ENSG00000100124	1.09	tree14573	2
ANKRD50	ENSG00000151458	TANC1	ENSG00000115183	1.81	tree9611	3
ANKRD52	ENSG00000139645	ANKRD28	ENSG00000206560	1.09	tree3926	4
ANKRD54	ENSG00000100124	ANKRD46	ENSG00000186106	1.09	tree14573	2
ANKRD56	ENSG00000186212	ANKRD43	ENSG00000198944	1.09	tree10116	4
ANKRD57	ENSG00000198142	ANKRD58	ENSG00000187808	1.09	tree10116	4
ANKRD58	ENSG00000187808	ANKRD57	ENSG00000198142	1.09	tree10116	4
ANKRD62	ENSG00000181626	NA	ENSG00000204693	0.03	tree12877	18
ANKRD62P1-PARP4P3	ENSG00000189295	NA	ENSG00000214262	0.03	tree15532	21
ANKRD7	ENSG00000106013	NA	ENSG00000204693	0.60	tree12877	18
ANKS1A	ENSG00000064999	ANKS1B	ENSG00000185046	1.61	tree13289	4
ANKS1B	ENSG00000185046	ANKS1A	ENSG00000064999	1.61	tree13289	4
ANKS4B	ENSG00000175311	USH1G	ENSG00000182040	1.09	tree7582	2
ANKS6	ENSG00000165138	ANKHD1	ENSG00000131503	1.91	tree8534	3
ANO1	ENSG00000131620	ANO10	ENSG00000160746	2.21	tree10544	10
ANO10	ENSG00000160746	ANO1	ENSG00000131620	2.21	tree10544	10
ANO2	ENSG00000047617	ANO1	ENSG00000131620	1.09	tree10544	10
ANO3	ENSG00000134343	ANO4	ENSG00000151572	1.09	tree10544	10
ANO4	ENSG00000151572	ANO3	ENSG00000134343	1.09	tree10544	10
ANO5	ENSG00000171714	ANO6	ENSG00000177119	1.09	tree10544	10
ANO6	ENSG00000177119	ANO5	ENSG00000171714	1.09	tree10544	10
ANO7	ENSG00000146205	ANO1	ENSG00000131620	1.81	tree10544	10
ANO8	ENSG00000074855	ANO10	ENSG00000160746	2.21	tree10544	10
ANO9	ENSG00000185101	ANO3	ENSG00000134343	1.09	tree10544	10
ANP32A	ENSG00000140350	NA	ENSG00000184701	0.03	tree1045	5
ANP32B	ENSG00000136938	ANP32A	ENSG00000140350	1.09	tree1045	5
ANP32D	ENSG00000139223	ANP32A	ENSG00000140350	1.09	tree1045	5
ANP32E	ENSG00000143401	ANP32A	ENSG00000140350	1.09	tree1045	5
ANPEP	ENSG00000166825	NA	ENSG00000174093	2.21	tree15280	10
ANTXR1	ENSG00000169604	ANTXR2	ENSG00000163297	1.09	tree7098	3
ANTXR2	ENSG00000163297	ANTXR1	ENSG00000169604	1.09	tree7098	3
ANTXRL	ENSG00000198250	ANTXR1	ENSG00000169604	1.61	tree7098	3
ANXA1	ENSG00000135046	ANXA2	ENSG00000182718	1.09	tree8459	14
ANXA10	ENSG00000109511	ANXA3	ENSG00000138772	1.09	tree8459	14
ANXA11	ENSG00000122359	ANXA4	ENSG00000196975	1.09	tree8459	14
ANXA13	ENSG00000104537	ANXA10	ENSG00000109511	1.91	tree8459	14
ANXA2	ENSG00000182718	ANXA1	ENSG00000135046	1.09	tree8459	14
ANXA3	ENSG00000138772	ANXA10	ENSG00000109511	1.09	tree8459	14
ANXA4	ENSG00000196975	ANXA11	ENSG00000122359	1.09	tree8459	14
ANXA5	ENSG00000164111	ANXA6	ENSG00000197043	1.09	tree8459	14
ANXA6	ENSG00000197043	ANXA5	ENSG00000164111	1.09	tree8459	14
ANXA7	ENSG00000138279	ANXA10	ENSG00000109511	1.91	tree8459	14
ANXA8	ENSG00000165390	ANXA8L1	ENSG00000150165	0.00	tree8459	14
ANXA8L1	ENSG00000150165	ANXA8L2	ENSG00000186807	0.00	tree8459	14
ANXA8L2	ENSG00000186807	ANXA8L1	ENSG00000150165	0.00	tree8459	14
ANXA9	ENSG00000143412	ANXA1	ENSG00000135046	1.09	tree8459	14
AOC2	ENSG00000131480	ABP1	ENSG00000002726	1.09	tree8177	3
AOC3	ENSG00000131471	AOC2	ENSG00000131480	0.42	tree8177	3
AOX1	ENSG00000138356	XDH	ENSG00000158125	1.09	tree6162	2
AP1B1	ENSG00000100280	AP2B1	ENSG00000006125	1.09	tree2936	2
AP1G1	ENSG00000166747	AP1G2	ENSG00000213983	1.61	tree10854	2
AP1G2	ENSG00000213983	AP1G1	ENSG00000166747	1.61	tree10854	2
AP1M1	ENSG00000072958	AP1M2	ENSG00000129354	1.09	tree14969	3
AP1M2	ENSG00000129354	AP1M1	ENSG00000072958	1.09	tree14969	3
AP1S1	ENSG00000106367	AP1S2	ENSG00000182287	1.09	tree3434	3
AP1S2	ENSG00000182287	AP1S1	ENSG00000106367	1.09	tree3434	3
AP1S3	ENSG00000152056	AP1S1	ENSG00000106367	1.09	tree3434	3
AP2A1	ENSG00000196961	AP2A2	ENSG00000183020	1.09	tree1332	2
AP2A2	ENSG00000183020	AP2A1	ENSG00000196961	1.09	tree1332	2
AP2B1	ENSG00000006125	AP1B1	ENSG00000100280	1.09	tree2936	2
AP3B1	ENSG00000132842	AP3B2	ENSG00000103723	1.91	tree867	2
AP3B2	ENSG00000103723	AP3B1	ENSG00000132842	1.91	tree867	2
AP3M1	ENSG00000185009	AP3M2	ENSG00000070718	1.09	tree14043	2
AP3M2	ENSG00000070718	AP3M1	ENSG00000185009	1.09	tree14043	2
AP3S1	ENSG00000177879	AP3S2	ENSG00000157823	1.09	tree14338	2
AP3S2	ENSG00000157823	AP3S1	ENSG00000177879	1.09	tree14338	2
APBA1	ENSG00000107282	APBA2	ENSG00000034053	1.09	tree7370	3
APBA2	ENSG00000034053	APBA1	ENSG00000107282	1.09	tree7370	3
APBA3	ENSG00000011132	APBA1	ENSG00000107282	1.09	tree7370	3
APBB1	ENSG00000166313	APBB2	ENSG00000163697	1.09	tree5024	3
APBB1IP	ENSG00000077420	RAPH1	ENSG00000173166	1.09	tree1842	5
APBB2	ENSG00000163697	APBB1	ENSG00000166313	1.09	tree5024	3
APBB3	ENSG00000113108	APBB1	ENSG00000166313	1.09	tree5024	3
APC	ENSG00000134982	APC2	ENSG00000115266	1.61	tree15438	2
APC2	ENSG00000115266	APC	ENSG00000134982	1.61	tree15438	2
APCDD1	ENSG00000154856	APCDD1L	ENSG00000198768	1.09	tree14721	2
APCDD1L	ENSG00000198768	APCDD1	ENSG00000154856	1.09	tree14721	2
APCS	ENSG00000132703	CRP	ENSG00000132693	0.42	tree1396	7
APH1A	ENSG00000117362	APH1B	ENSG00000138613	1.09	tree10061	2
APH1B	ENSG00000138613	APH1A	ENSG00000117362	1.09	tree10061	2
APLNR	ENSG00000134817	AGTR1	ENSG00000144891	1.09	tree3996	9
APLP1	ENSG00000105290	APLP2	ENSG00000084234	1.91	tree12036	3
APLP2	ENSG00000084234	APLP1	ENSG00000105290	1.91	tree12036	3
APOA1	ENSG00000118137	NA	ENSG00000215756	0.00	tree9486	6
APOA1BP	ENSG00000163382	NDUFA13	ENSG00000186010	1.61	tree15599	2
APOA4	ENSG00000110244	NA	ENSG00000215754	0.00	tree9486	6
APOA5	ENSG00000110243	NA	ENSG00000215754	0.78	tree9486	6
APOBEC1	ENSG00000111701	AICDA	ENSG00000111732	1.61	tree9170	10
APOBEC2	ENSG00000124701	AICDA	ENSG00000111732	1.61	tree9170	10
APOBEC3A	ENSG00000128383	APOBEC3B	ENSG00000179750	0.01	tree9170	10
APOBEC3B	ENSG00000179750	APOBEC3A	ENSG00000128383	0.01	tree9170	10
APOBEC3F	ENSG00000128394	NA	ENSG00000198904	0.01	tree9170	10
APOBEC3H	ENSG00000100298	APOBEC3A	ENSG00000128383	0.19	tree9170	10
APOC3	ENSG00000110245	NA	ENSG00000215755	0.00	tree1577	2
APOE	ENSG00000130203	NA	ENSG00000215754	1.09	tree9486	6
APOH	ENSG00000091583	C4BPA	ENSG00000123838	1.81	tree6113	9
APOL1	ENSG00000100342	APOL2	ENSG00000128335	0.03	tree13169	7
APOL2	ENSG00000128335	APOL1	ENSG00000100342	0.03	tree13169	7
APOL3	ENSG00000128284	APOL1	ENSG00000100342	0.03	tree13169	7
APOL4	ENSG00000100336	APOL1	ENSG00000100342	0.03	tree13169	7
APOL5	ENSG00000128313	APOL1	ENSG00000100342	0.19	tree13169	7
APOL6	ENSG00000221963	APOL1	ENSG00000100342	0.19	tree13169	7
APOLD1	ENSG00000178878	APOL1	ENSG00000100342	1.09	tree13169	7
APOO	ENSG00000184831	APOOL	ENSG00000155008	1.09	tree2159	2
APOOL	ENSG00000155008	APOO	ENSG00000184831	1.09	tree2159	2
APP	ENSG00000142192	APLP1	ENSG00000105290	1.91	tree12036	3
APPL1	ENSG00000157500	APPL2	ENSG00000136044	1.09	tree11252	2
APPL2	ENSG00000136044	APPL1	ENSG00000157500	1.09	tree11252	2
AQP10	ENSG00000143595	AQP3	ENSG00000165272	1.09	tree11842	7
AQP11	ENSG00000178301	AQP12A	ENSG00000184945	1.09	tree8362	3
AQP12A	ENSG00000184945	AQP11	ENSG00000178301	1.09	tree8362	3
AQP12B	ENSG00000185176	AQP12A	ENSG00000184945	0.00	tree8362	3
AQP2	ENSG00000167580	FAM188B	ENSG00000106125	1.09	tree6507	7
AQP3	ENSG00000165272	AQP10	ENSG00000143595	1.09	tree11842	7
AQP4	ENSG00000171885	FAM188B	ENSG00000106125	1.09	tree6507	7
AQP5	ENSG00000161798	AQP2	ENSG00000167580	0.78	tree6507	7
AQP6	ENSG00000086159	AQP2	ENSG00000167580	0.78	tree6507	7
AQP7	ENSG00000165269	NA	ENSG00000186466	0.11	tree11842	7
AQP8	ENSG00000103375	FAM188B	ENSG00000106125	2.21	tree6507	7
AQP9	ENSG00000103569	AQP10	ENSG00000143595	1.09	tree11842	7
ARAF	ENSG00000078061	BRAF	ENSG00000157764	1.09	tree1043	5
ARAP1	ENSG00000186635	ARAP2	ENSG00000047365	1.09	tree11167	3
ARAP2	ENSG00000047365	ARAP1	ENSG00000186635	1.09	tree11167	3
ARAP3	ENSG00000120318	ARAP1	ENSG00000186635	1.09	tree11167	3
AREG	ENSG00000109321	AREGB	ENSG00000205595	0.00	tree11917	3
AREGB	ENSG00000205595	AREG	ENSG00000109321	0.00	tree11917	3
ARF1	ENSG00000143761	NA	ENSG00000204650	1.09	tree1334	6
ARF3	ENSG00000134287	NA	ENSG00000204650	1.09	tree1334	6
ARF4	ENSG00000168374	ARF5	ENSG00000004059	0.78	tree1334	6
ARF5	ENSG00000004059	ARF4	ENSG00000168374	0.78	tree1334	6
ARF6	ENSG00000165527	NA	ENSG00000204650	2.21	tree1334	6
ARFGAP2	ENSG00000149182	NA	ENSG00000100262	1.09	tree13752	2
ARFGEF1	ENSG00000066777	ARFGEF2	ENSG00000124198	1.09	tree2300	4
ARFGEF2	ENSG00000124198	ARFGEF1	ENSG00000066777	1.09	tree2300	4
ARFIP1	ENSG00000164144	ARFIP2	ENSG00000132254	1.09	tree7368	3
ARFIP2	ENSG00000132254	ARFIP1	ENSG00000164144	1.09	tree7368	3
ARG1	ENSG00000118520	ARG2	ENSG00000081181	1.09	tree5510	2
ARG2	ENSG00000081181	ARG1	ENSG00000118520	1.09	tree5510	2
ARGFX	ENSG00000186103	CRX	ENSG00000105392	1.91	tree12906	4
ARHGAP1	ENSG00000175220	ATCAY	ENSG00000167654	1.91	tree10419	5
ARHGAP10	ENSG00000071205	ARHGAP42	ENSG00000165895	1.09	tree8351	4
ARHGAP11A	ENSG00000198826	ARHGAP11B	ENSG00000187951	0.19	tree2063	2
ARHGAP11B	ENSG00000187951	ARHGAP11A	ENSG00000198826	0.19	tree2063	2
ARHGAP12	ENSG00000165322	ARHGAP15	ENSG00000075884	1.09	tree7429	7
ARHGAP15	ENSG00000075884	ARHGAP12	ENSG00000165322	1.09	tree7429	7
ARHGAP18	ENSG00000146376	ARHGAP28	ENSG00000088756	1.09	tree7195	6
ARHGAP20	ENSG00000137727	TAGAP	ENSG00000164691	1.91	tree10114	2
ARHGAP21	ENSG00000107863	NA	ENSG00000214627	1.09	tree7429	7
ARHGAP22	ENSG00000128805	ARHGAP39	ENSG00000147799	1.91	tree12528	4
ARHGAP24	ENSG00000138639	ARHGAP22	ENSG00000128805	1.09	tree12528	4
ARHGAP25	ENSG00000163219	ARHGAP22	ENSG00000128805	1.81	tree12528	4
ARHGAP26	ENSG00000145819	ARHGAP42	ENSG00000165895	1.09	tree8351	4
ARHGAP27	ENSG00000159314	NA	ENSG00000183600	0.19	tree15539	2
ARHGAP28	ENSG00000088756	ARHGAP18	ENSG00000146376	1.09	tree7195	6
ARHGAP29	ENSG00000137962	GMIP	ENSG00000089639	1.09	tree8290	3
ARHGAP30	ENSG00000186517	ARHGAP31	ENSG00000031081	1.09	tree8434	4
ARHGAP31	ENSG00000031081	ARHGAP30	ENSG00000186517	1.09	tree8434	4
ARHGAP32	ENSG00000134909	ARHGAP30	ENSG00000186517	1.09	tree8434	4
ARHGAP33	ENSG00000004777	ARHGAP30	ENSG00000186517	1.09	tree8434	4
ARHGAP35	ENSG00000160007	NA	ENSG00000218586	1.09	tree8371	3
ARHGAP36	ENSG00000147256	ARHGAP6	ENSG00000047648	1.09	tree1670	2
ARHGAP39	ENSG00000147799	ARHGAP22	ENSG00000128805	1.91	tree12528	4
ARHGAP4	ENSG00000089820	SRGAP1	ENSG00000196935	1.09	tree14833	5
ARHGAP40	ENSG00000124143	ARHGAP18	ENSG00000146376	1.09	tree7195	6
ARHGAP42	ENSG00000165895	ARHGAP10	ENSG00000071205	1.09	tree8351	4
ARHGAP44	ENSG00000006740	SH3BP1	ENSG00000100092	1.09	tree2321	2
ARHGAP5	ENSG00000100852	NA	ENSG00000218586	0.19	tree8371	3
ARHGAP6	ENSG00000047648	ARHGAP36	ENSG00000147256	1.09	tree1670	2
ARHGAP9	ENSG00000123329	ARHGAP12	ENSG00000165322	1.09	tree7429	7
ARHGDIA	ENSG00000141522	NA	ENSG00000215642	0.01	tree14022	4
ARHGDIB	ENSG00000111348	NA	ENSG00000215642	1.09	tree14022	4
ARHGEF1	ENSG00000076928	ARHGEF12	ENSG00000196914	1.61	tree15277	3
ARHGEF10	ENSG00000104728	ARHGEF10L	ENSG00000074964	1.09	tree4926	2
ARHGEF10L	ENSG00000074964	ARHGEF10	ENSG00000104728	1.09	tree4926	2
ARHGEF11	ENSG00000132694	ARHGEF12	ENSG00000196914	1.91	tree15277	3
ARHGEF12	ENSG00000196914	ARHGEF11	ENSG00000132694	1.91	tree15277	3
ARHGEF15	ENSG00000198844	ARHGEF19	ENSG00000142632	1.09	tree9287	5
ARHGEF16	ENSG00000130762	ARHGEF26	ENSG00000114790	1.09	tree9287	5
ARHGEF18	ENSG00000104880	AKAP13	ENSG00000170776	1.61	tree14082	3
ARHGEF19	ENSG00000142632	ARHGEF15	ENSG00000198844	1.09	tree9287	5
ARHGEF2	ENSG00000116584	AKAP13	ENSG00000170776	1.61	tree14082	3
ARHGEF26	ENSG00000114790	ARHGEF16	ENSG00000130762	1.09	tree9287	5
ARHGEF3	ENSG00000163947	NET1	ENSG00000173848	1.09	tree12077	2
ARHGEF35	ENSG00000213214	NA	ENSG00000204959	0.60	tree1587	3
ARHGEF37	ENSG00000183111	DNMBP	ENSG00000107554	1.09	tree2531	2
ARHGEF4	ENSG00000136002	ARHGEF9	ENSG00000131089	1.09	tree5211	3
ARHGEF40	ENSG00000165801	KIAA1755	ENSG00000149633	1.81	tree4780	4
ARHGEF5	ENSG00000050327	NA	ENSG00000204959	0.00	tree1587	3
ARHGEF6	ENSG00000129675	ARHGEF7	ENSG00000102606	1.09	tree878	3
ARHGEF7	ENSG00000102606	ARHGEF6	ENSG00000129675	1.09	tree878	3
ARHGEF9	ENSG00000131089	ARHGEF4	ENSG00000136002	1.09	tree5211	3
ARID1A	ENSG00000117713	ARID1B	ENSG00000049618	1.09	tree10412	6
ARID1B	ENSG00000049618	ARID1A	ENSG00000117713	1.09	tree10412	6
ARID3A	ENSG00000116017	ARID3B	ENSG00000179361	1.09	tree10412	6
ARID3B	ENSG00000179361	ARID3A	ENSG00000116017	1.09	tree10412	6
ARID3C	ENSG00000205143	ARID3A	ENSG00000116017	1.09	tree10412	6
ARID4A	ENSG00000032219	ARID4B	ENSG00000054267	1.09	tree4398	2
ARID4B	ENSG00000054267	ARID4A	ENSG00000032219	1.09	tree4398	2
ARID5A	ENSG00000196843	ARID5B	ENSG00000150347	1.09	tree4132	2
ARID5B	ENSG00000150347	ARID5A	ENSG00000196843	1.09	tree4132	2
ARIH1	ENSG00000166233	ARIH2	ENSG00000177479	2.21	tree854	2
ARIH2	ENSG00000177479	ARIH1	ENSG00000166233	2.21	tree854	2
ARL10	ENSG00000175414	ARL9	ENSG00000196503	1.09	tree11164	2
ARL13A	ENSG00000174225	ARL13B	ENSG00000169379	1.61	tree12306	2
ARL13B	ENSG00000169379	ARL13A	ENSG00000174225	1.61	tree12306	2
ARL17A	ENSG00000185829	NA	ENSG00000136447	0.00	tree5297	4
ARL2BP	ENSG00000102931	CCDC104	ENSG00000163001	1.81	tree7035	2
ARL4A	ENSG00000122644	NA	ENSG00000122872	0.16	tree10370	4
ARL4C	ENSG00000188042	ARL4A	ENSG00000122644	1.09	tree10370	4
ARL4D	ENSG00000175906	ARL4A	ENSG00000122644	1.09	tree10370	4
ARL5A	ENSG00000162980	ARL5B	ENSG00000165997	1.09	tree10519	3
ARL5B	ENSG00000165997	ARL5A	ENSG00000162980	1.09	tree10519	3
ARL5C	ENSG00000141748	ARL5A	ENSG00000162980	1.09	tree10519	3
ARL6IP5	ENSG00000144746	NA	ENSG00000102050	1.09	tree12775	2
ARL8A	ENSG00000143862	ARL8B	ENSG00000134108	1.61	tree11335	2
ARL8B	ENSG00000134108	ARL8A	ENSG00000143862	1.61	tree11335	2
ARL9	ENSG00000196503	ARL10	ENSG00000175414	1.09	tree11164	2
ARMC10	ENSG00000170632	NA	ENSG00000178660	0.01	tree8550	12
ARMC4	ENSG00000169126	ANKAR	ENSG00000151687	1.81	tree8980	2
ARMCX1	ENSG00000126947	NA	ENSG00000178660	0.19	tree8550	12
ARMCX2	ENSG00000184867	NA	ENSG00000178660	0.19	tree8550	12
ARMCX3	ENSG00000102401	NA	ENSG00000178660	0.19	tree8550	12
ARMCX4	ENSG00000196440	NA	ENSG00000178660	1.09	tree8550	12
ARMCX5	ENSG00000125962	NA	ENSG00000178660	0.19	tree8550	12
ARMCX6	ENSG00000198960	NA	ENSG00000204072	0.00	tree8550	12
ARNT	ENSG00000143437	ARNT2	ENSG00000172379	1.09	tree13449	4
ARNT2	ENSG00000172379	ARNT	ENSG00000143437	1.09	tree13449	4
ARNTL	ENSG00000133794	ARNTL2	ENSG00000029153	1.09	tree13449	4
ARNTL2	ENSG00000029153	ARNTL	ENSG00000133794	1.09	tree13449	4
ARPC1B	ENSG00000130429	NA	ENSG00000013455	1.09	tree6695	2
ARPC5	ENSG00000162704	ARPC5L	ENSG00000136950	1.09	tree2654	2
ARPC5L	ENSG00000136950	ARPC5	ENSG00000162704	1.09	tree2654	2
ARPP19	ENSG00000128989	NA	ENSG00000204637	0.19	tree2952	4
ARPP21	ENSG00000172995	R3HDM1	ENSG00000048991	1.09	tree2480	3
ARR3	ENSG00000120500	ARRB1	ENSG00000137486	1.09	tree9746	4
ARRB1	ENSG00000137486	ARR3	ENSG00000120500	1.09	tree9746	4
ARRB2	ENSG00000141480	ARR3	ENSG00000120500	1.09	tree9746	4
ARRDC1	ENSG00000197070	ARRDC5	ENSG00000205784	1.91	tree8166	6
ARRDC2	ENSG00000105643	ARRDC3	ENSG00000113369	1.09	tree8166	6
ARRDC3	ENSG00000113369	ARRDC2	ENSG00000105643	1.09	tree8166	6
ARRDC4	ENSG00000140450	ARRDC2	ENSG00000105643	1.09	tree8166	6
ARRDC5	ENSG00000205784	ARRDC1	ENSG00000197070	1.91	tree8166	6
ARSA	ENSG00000100299	ARSG	ENSG00000141337	1.61	tree13896	11
ARSB	ENSG00000113273	ARSI	ENSG00000183876	1.09	tree13896	11
ARSD	ENSG00000006756	ARSF	ENSG00000062096	0.42	tree13896	11
ARSE	ENSG00000157399	ARSD	ENSG00000006756	0.78	tree13896	11
ARSF	ENSG00000062096	ARSD	ENSG00000006756	0.42	tree13896	11
ARSG	ENSG00000141337	ARSA	ENSG00000100299	1.61	tree13896	11
ARSH	ENSG00000205667	ARSD	ENSG00000006756	0.42	tree13896	11
ARSI	ENSG00000183876	ARSB	ENSG00000113273	1.09	tree13896	11
ARSJ	ENSG00000180801	ARSB	ENSG00000113273	1.09	tree13896	11
ARSK	ENSG00000164291	GNS	ENSG00000135677	1.91	tree7358	4
ART1	ENSG00000129744	ART3	ENSG00000156219	0.78	tree9182	4
ART3	ENSG00000156219	ART1	ENSG00000129744	0.78	tree9182	4
ART4	ENSG00000111339	ART1	ENSG00000129744	0.78	tree9182	4
ART5	ENSG00000167311	ART1	ENSG00000129744	0.78	tree9182	4
ARTN	ENSG00000117407	GDNF	ENSG00000168621	1.09	tree10775	4
ARVCF	ENSG00000099889	CTNND1	ENSG00000198561	1.09	tree12518	7
ARX	ENSG00000004848	ALX1	ENSG00000180318	1.91	tree7143	6
ASAH1	ENSG00000104763	NAAA	ENSG00000138744	1.91	tree3105	2
ASAH2	ENSG00000188611	ASAH2C	ENSG00000072444	0.19	tree13886	3
ASAH2B	ENSG00000204147	ASAH2C	ENSG00000072444	0.19	tree13886	3
ASAH2C	ENSG00000072444	ASAH2B	ENSG00000204147	0.19	tree13886	3
ASAP1	ENSG00000153317	ASAP2	ENSG00000151693	1.09	tree9148	3
ASAP2	ENSG00000151693	ASAP1	ENSG00000153317	1.09	tree9148	3
ASAP3	ENSG00000088280	ASAP1	ENSG00000153317	1.09	tree9148	3
ASB1	ENSG00000065802	ASB12	ENSG00000198881	1.09	tree7442	6
ASB10	ENSG00000146926	ASB18	ENSG00000182177	1.09	tree3481	2
ASB11	ENSG00000165192	ASB13	ENSG00000196372	1.09	tree7442	6
ASB12	ENSG00000198881	ASB1	ENSG00000065802	1.09	tree7442	6
ASB13	ENSG00000196372	ASB11	ENSG00000165192	1.09	tree7442	6
ASB15	ENSG00000146809	NA	ENSG00000168387	1.09	tree4419	4
ASB18	ENSG00000182177	ASB10	ENSG00000146926	1.09	tree3481	2
ASB2	ENSG00000100628	NA	ENSG00000168387	1.61	tree4419	4
ASB3	ENSG00000115239	NA	ENSG00000168387	1.61	tree4419	4
ASB5	ENSG00000164122	ASB11	ENSG00000165192	1.09	tree7442	6
ASB9	ENSG00000102048	ASB11	ENSG00000165192	1.09	tree7442	6
ASCL1	ENSG00000139352	ASCL2	ENSG00000183734	1.09	tree14393	4
ASCL2	ENSG00000183734	ASCL1	ENSG00000139352	1.09	tree14393	4
ASCL3	ENSG00000176009	ASCL4	ENSG00000187855	1.09	tree14393	4
ASCL4	ENSG00000187855	ASCL3	ENSG00000176009	1.09	tree14393	4
ASF1A	ENSG00000111875	ASF1B	ENSG00000105011	1.09	tree4689	2
ASF1B	ENSG00000105011	ASF1A	ENSG00000111875	1.09	tree4689	2
ASGR1	ENSG00000141505	ASGR2	ENSG00000161944	0.19	tree9065	3
ASGR2	ENSG00000161944	ASGR1	ENSG00000141505	0.19	tree9065	3
ASH1L	ENSG00000116539	SETBP1	ENSG00000152217	2.21	tree2611	2
ASIP	ENSG00000101440	AGRP	ENSG00000159723	1.09	tree4764	2
ASMT	ENSG00000196433	ASMTL	ENSG00000169093	1.09	tree12015	2
ASMTL	ENSG00000169093	ASMT	ENSG00000196433	1.09	tree12015	2
ASNS	ENSG00000070669	NA	ENSG00000215703	0.16	tree497	2
ASPA	ENSG00000108381	ACY3	ENSG00000132744	1.61	tree1393	2
ASPH	ENSG00000198363	ASPHD1	ENSG00000174939	1.81	tree15921	3
ASPHD1	ENSG00000174939	ASPHD2	ENSG00000128203	1.09	tree15921	3
ASPHD2	ENSG00000128203	ASPHD1	ENSG00000174939	1.09	tree15921	3
ASPN	ENSG00000106819	BGN	ENSG00000182492	1.09	tree10124	8
ASTL	ENSG00000188886	MEP1A	ENSG00000112818	1.91	tree12953	3
ASTN1	ENSG00000152092	ASTN2	ENSG00000148219	1.09	tree5591	2
ASTN2	ENSG00000148219	ASTN1	ENSG00000152092	1.09	tree5591	2
ASXL1	ENSG00000171456	ASXL2	ENSG00000143970	1.09	tree10439	3
ASXL2	ENSG00000143970	ASXL1	ENSG00000171456	1.09	tree10439	3
ASXL3	ENSG00000141431	ASXL1	ENSG00000171456	1.09	tree10439	3
ATAD2	ENSG00000156802	ATAD2B	ENSG00000119778	1.09	tree13424	2
ATAD2B	ENSG00000119778	ATAD2	ENSG00000156802	1.09	tree13424	2
ATAD3A	ENSG00000197785	NA	ENSG00000215744	0.03	tree3615	5
ATAD3B	ENSG00000160072	NA	ENSG00000219860	0.00	tree3615	5
ATAD3C	ENSG00000215915	NA	ENSG00000215744	0.03	tree3615	5
ATCAY	ENSG00000167654	ARHGAP1	ENSG00000175220	1.91	tree10419	5
ATF1	ENSG00000123268	CREB1	ENSG00000118260	1.09	tree10375	3
ATF2	ENSG00000115966	ATF7	ENSG00000170653	1.09	tree8518	6
ATF3	ENSG00000162772	JDP2	ENSG00000140044	1.09	tree227	6
ATF4	ENSG00000128272	ATF5	ENSG00000169136	1.09	tree5880	2
ATF5	ENSG00000169136	ATF4	ENSG00000128272	1.09	tree5880	2
ATF6	ENSG00000118217	ATF6B	ENSG00000213676	1.91	tree12806	7
ATF6B	ENSG00000213676	ATF6	ENSG00000118217	1.91	tree12806	7
ATF7	ENSG00000170653	ATF2	ENSG00000115966	1.09	tree8518	6
ATF7IP	ENSG00000171681	ATF7IP2	ENSG00000166669	1.09	tree4475	2
ATF7IP2	ENSG00000166669	ATF7IP	ENSG00000171681	1.09	tree4475	2
ATG16L1	ENSG00000085978	ATG16L2	ENSG00000168010	2.21	tree6699	2
ATG16L2	ENSG00000168010	ATG16L1	ENSG00000085978	2.21	tree6699	2
ATG2A	ENSG00000110046	ATG2B	ENSG00000066739	1.09	tree13257	2
ATG2B	ENSG00000066739	ATG2A	ENSG00000110046	1.09	tree13257	2
ATG4A	ENSG00000101844	ATG4B	ENSG00000168397	1.09	tree7708	5
ATG4B	ENSG00000168397	ATG4A	ENSG00000101844	1.09	tree7708	5
ATG4C	ENSG00000125703	ATG4D	ENSG00000130734	1.09	tree7708	5
ATG4D	ENSG00000130734	ATG4C	ENSG00000125703	1.09	tree7708	5
ATG9A	ENSG00000198925	ATG9B	ENSG00000181652	1.09	tree10538	2
ATG9B	ENSG00000181652	ATG9A	ENSG00000198925	1.09	tree10538	2
ATL1	ENSG00000198513	ATL2	ENSG00000119787	1.09	tree8309	3
ATL2	ENSG00000119787	ATL1	ENSG00000198513	1.09	tree8309	3
ATL3	ENSG00000184743	ATL1	ENSG00000198513	1.09	tree8309	3
ATN1	ENSG00000111676	RERE	ENSG00000142599	1.09	tree8845	2
ATOH1	ENSG00000172238	ATOH7	ENSG00000179774	1.61	tree8637	23
ATOH7	ENSG00000179774	ATOH1	ENSG00000172238	1.61	tree8637	23
ATP10A	ENSG00000206190	NA	ENSG00000179766	2.21	tree8771	13
ATP10B	ENSG00000118322	ATP10A	ENSG00000206190	1.09	tree8771	13
ATP10D	ENSG00000145246	ATP10A	ENSG00000206190	1.09	tree8771	13
ATP11A	ENSG00000068650	ATP11B	ENSG00000058063	1.09	tree8771	13
ATP11B	ENSG00000058063	ATP11A	ENSG00000068650	1.09	tree8771	13
ATP11C	ENSG00000101974	ATP11A	ENSG00000068650	1.09	tree8771	13
ATP12A	ENSG00000075673	ATP4A	ENSG00000105675	1.09	tree6187	6
ATP13A2	ENSG00000159363	ATP13A3	ENSG00000133657	2.21	tree5011	4
ATP13A3	ENSG00000133657	ATP13A2	ENSG00000159363	2.21	tree5011	4
ATP13A4	ENSG00000127249	ATP13A5	ENSG00000187527	0.78	tree5011	4
ATP13A5	ENSG00000187527	ATP13A4	ENSG00000127249	0.78	tree5011	4
ATP1A1	ENSG00000163399	ATP1A2	ENSG00000018625	1.09	tree6187	6
ATP1A2	ENSG00000018625	ATP1A1	ENSG00000163399	1.09	tree6187	6
ATP1A3	ENSG00000105409	ATP12A	ENSG00000075673	1.61	tree6187	6
ATP1A4	ENSG00000132681	ATP1A2	ENSG00000018625	0.78	tree6187	6
ATP1B1	ENSG00000143153	ATP1B2	ENSG00000129244	1.09	tree2951	5
ATP1B2	ENSG00000129244	ATP1B1	ENSG00000143153	1.09	tree2951	5
ATP1B3	ENSG00000069849	ATP1B1	ENSG00000143153	1.09	tree2951	5
ATP1B4	ENSG00000101892	ATP1B1	ENSG00000143153	1.09	tree2951	5
ATP2A1	ENSG00000196296	ATP2A2	ENSG00000174437	1.09	tree8325	3
ATP2A2	ENSG00000174437	ATP2A1	ENSG00000196296	1.09	tree8325	3
ATP2A3	ENSG00000074370	ATP2A1	ENSG00000196296	1.09	tree8325	3
ATP2B1	ENSG00000070961	ATP2B2	ENSG00000157087	1.09	tree4849	4
ATP2B2	ENSG00000157087	ATP2B1	ENSG00000070961	1.09	tree4849	4
ATP2B3	ENSG00000067842	ATP2B1	ENSG00000070961	1.09	tree4849	4
ATP2B4	ENSG00000058668	ATP2B1	ENSG00000070961	1.09	tree4849	4
ATP2C1	ENSG00000017260	ATP2C2	ENSG00000064270	1.09	tree8451	2
ATP2C2	ENSG00000064270	ATP2C1	ENSG00000017260	1.09	tree8451	2
ATP4A	ENSG00000105675	ATP12A	ENSG00000075673	1.09	tree6187	6
ATP4B	ENSG00000186009	ATP1B1	ENSG00000143153	1.09	tree2951	5
ATP5E	ENSG00000124172	NA	ENSG00000180389	0.16	tree12628	2
ATP5G1	ENSG00000159199	ATP5G3	ENSG00000154518	0.78	tree6502	3
ATP5G2	ENSG00000135390	ATP5G1	ENSG00000159199	1.09	tree6502	3
ATP5G3	ENSG00000154518	ATP5G1	ENSG00000159199	0.78	tree6502	3
ATP5S	ENSG00000125375	ATP5SL	ENSG00000105341	1.91	tree12022	2
ATP5SL	ENSG00000105341	ATP5S	ENSG00000125375	1.91	tree12022	2
ATP6AP1	ENSG00000071553	ATP6AP1L	ENSG00000205464	1.09	tree3166	2
ATP6AP1L	ENSG00000205464	ATP6AP1	ENSG00000071553	1.09	tree3166	2
ATP6V0A1	ENSG00000033627	ATP6V0A2	ENSG00000185344	1.09	tree7524	4
ATP6V0A2	ENSG00000185344	ATP6V0A1	ENSG00000033627	1.09	tree7524	4
ATP6V0A4	ENSG00000105929	ATP6V0A1	ENSG00000033627	1.09	tree7524	4
ATP6V0D1	ENSG00000159720	ATP6V0D2	ENSG00000147614	1.09	tree9262	2
ATP6V0D2	ENSG00000147614	ATP6V0D1	ENSG00000159720	1.09	tree9262	2
ATP6V1B1	ENSG00000116039	ATP6V1B2	ENSG00000147416	1.09	tree2139	2
ATP6V1B2	ENSG00000147416	ATP6V1B1	ENSG00000116039	1.09	tree2139	2
ATP6V1C1	ENSG00000155097	ATP6V1C2	ENSG00000143882	2.21	tree1994	2
ATP6V1C2	ENSG00000143882	ATP6V1C1	ENSG00000155097	2.21	tree1994	2
ATP6V1E1	ENSG00000131100	NA	ENSG00000171142	0.19	tree12790	2
ATP6V1G1	ENSG00000136888	ATP6V1G2	ENSG00000213760	1.09	tree12492	3
ATP6V1G2	ENSG00000213760	ATP6V1G1	ENSG00000136888	1.09	tree12492	3
ATP6V1G3	ENSG00000151418	ATP6V1G1	ENSG00000136888	1.09	tree12492	3
ATP7A	ENSG00000165240	NA	ENSG00000215763	0.00	tree9732	4
ATP7B	ENSG00000123191	ATP7A	ENSG00000165240	1.81	tree9732	4
ATP8A1	ENSG00000124406	ATP8A2	ENSG00000132932	1.09	tree8771	13
ATP8A2	ENSG00000132932	ATP8A1	ENSG00000124406	1.09	tree8771	13
ATP8B1	ENSG00000081923	ATP8B3	ENSG00000130270	1.09	tree8771	13
ATP8B2	ENSG00000143515	ATP8B4	ENSG00000104043	1.09	tree8771	13
ATP8B3	ENSG00000130270	ATP8B1	ENSG00000081923	1.09	tree8771	13
ATP8B4	ENSG00000104043	ATP8B2	ENSG00000143515	1.09	tree8771	13
ATP9A	ENSG00000054793	ATP9B	ENSG00000166377	2.21	tree14496	2
ATP9B	ENSG00000166377	ATP9A	ENSG00000054793	2.21	tree14496	2
ATRN	ENSG00000088812	ATRNL1	ENSG00000107518	1.09	tree11877	3
ATRNL1	ENSG00000107518	ATRN	ENSG00000088812	1.09	tree11877	3
ATRX	ENSG00000085224	NA	ENSG00000215766	0.00	tree11668	3
ATXN2	ENSG00000204842	ATXN2L	ENSG00000168488	1.09	tree14711	2
ATXN2L	ENSG00000168488	ATXN2	ENSG00000204842	1.09	tree14711	2
ATXN3	ENSG00000066427	ATXN3L	ENSG00000123594	0.42	tree4554	2
ATXN3L	ENSG00000123594	ATXN3	ENSG00000066427	0.42	tree4554	2
ATXN7	ENSG00000163635	ATXN7L1	ENSG00000146776	2.21	tree6103	3
ATXN7L1	ENSG00000146776	ATXN7L2	ENSG00000162650	2.21	tree6103	3
ATXN7L2	ENSG00000162650	ATXN7L1	ENSG00000146776	2.21	tree6103	3
AUH	ENSG00000148090	ECHDC2	ENSG00000121310	1.09	tree12331	2
AURKA	ENSG00000087586	AURKC	ENSG00000105146	1.09	tree4999	2
AURKAIP1	ENSG00000175756	NA	ENSG00000215725	0.00	tree4932	2
AURKC	ENSG00000105146	AURKA	ENSG00000087586	1.09	tree4999	2
AUTS2	ENSG00000158321	FBRSL1	ENSG00000112787	1.09	tree4770	3
AVIL	ENSG00000135407	VIL1	ENSG00000127831	1.09	tree11028	7
AVP	ENSG00000101200	OXT	ENSG00000101405	0.42	tree3032	2
AVPR1A	ENSG00000166148	AVPR1B	ENSG00000198049	1.09	tree15916	8
AVPR1B	ENSG00000198049	AVPR1A	ENSG00000166148	1.09	tree15916	8
AVPR2	ENSG00000126895	AVPR1A	ENSG00000166148	1.09	tree15916	8
AWAT1	ENSG00000204195	AWAT2	ENSG00000147160	0.42	tree1185	8
AWAT2	ENSG00000147160	AWAT1	ENSG00000204195	0.42	tree1185	8
AXDND1	ENSG00000162779	DNALI1	ENSG00000163879	1.81	tree14667	2
AXIN1	ENSG00000103126	AXIN2	ENSG00000168646	1.09	tree8790	2
AXIN2	ENSG00000168646	AXIN1	ENSG00000103126	1.09	tree8790	2
AXL	ENSG00000167601	MERTK	ENSG00000153208	1.09	tree364	6
AZGP1	ENSG00000160862	NA	ENSG00000214252	0.03	tree2864	12
AZI2	ENSG00000163512	TBKBP1	ENSG00000198933	1.09	tree14420	2
AZIN1	ENSG00000155096	ADC	ENSG00000142920	1.09	tree9734	3
AZU1	ENSG00000172232	ELANE	ENSG00000197561	0.78	tree13671	3
B3GALNT1	ENSG00000169255	B3GALT5	ENSG00000183778	0.78	tree6384	12
B3GALNT2	ENSG00000162885	B3GALT6	ENSG00000176022	1.91	tree1824	2
B3GALT1	ENSG00000172318	B3GALNT1	ENSG00000169255	1.09	tree6384	12
B3GALT2	ENSG00000162630	B3GALNT1	ENSG00000169255	1.09	tree6384	12
B3GALT5	ENSG00000183778	B3GALNT1	ENSG00000169255	0.78	tree6384	12
B3GALT6	ENSG00000176022	B3GALNT2	ENSG00000162885	1.91	tree1824	2
B3GAT1	ENSG00000109956	B3GAT2	ENSG00000112309	1.09	tree3612	3
B3GAT2	ENSG00000112309	B3GAT1	ENSG00000109956	1.09	tree3612	3
B3GAT3	ENSG00000149541	B3GAT1	ENSG00000109956	1.09	tree3612	3
B3GNT1	ENSG00000174684	GYLTL1B	ENSG00000165905	1.91	tree11053	3
B3GNT2	ENSG00000170340	B3GNT3	ENSG00000179913	1.09	tree6384	12
B3GNT3	ENSG00000179913	B3GNT2	ENSG00000170340	1.09	tree6384	12
B3GNT4	ENSG00000176383	B3GNT2	ENSG00000170340	1.09	tree6384	12
B3GNT5	ENSG00000176597	NA	ENSG00000214654	1.61	tree6384	12
B3GNT7	ENSG00000156966	B3GNT2	ENSG00000170340	1.09	tree6384	12
B3GNT8	ENSG00000177191	B3GNT2	ENSG00000170340	1.09	tree6384	12
B4GALNT1	ENSG00000135454	B4GALNT2	ENSG00000167080	1.09	tree15695	2
B4GALNT2	ENSG00000167080	B4GALNT1	ENSG00000135454	1.09	tree15695	2
B4GALNT3	ENSG00000139044	B4GALNT4	ENSG00000182272	1.09	tree529	8
B4GALNT4	ENSG00000182272	B4GALNT3	ENSG00000139044	1.09	tree529	8
B4GALT1	ENSG00000086062	B4GALT2	ENSG00000117411	1.09	tree5515	7
B4GALT2	ENSG00000117411	B4GALT1	ENSG00000086062	1.09	tree5515	7
B4GALT3	ENSG00000158850	B4GALT1	ENSG00000086062	1.09	tree5515	7
B4GALT4	ENSG00000121578	B4GALT1	ENSG00000086062	1.09	tree5515	7
B4GALT5	ENSG00000158470	B4GALT6	ENSG00000118276	0.78	tree5515	7
B4GALT6	ENSG00000118276	B4GALT5	ENSG00000158470	0.78	tree5515	7
B4GALT7	ENSG00000027847	B4GALT1	ENSG00000086062	1.91	tree5515	7
B9D1	ENSG00000108641	B9D2	ENSG00000123810	1.91	tree13425	2
B9D2	ENSG00000123810	B9D1	ENSG00000108641	1.91	tree13425	2
BAAT	ENSG00000136881	ACOT1	ENSG00000184227	1.61	tree1830	5
BACE1	ENSG00000186318	BACE2	ENSG00000182240	1.09	tree15357	2
BACE2	ENSG00000182240	BACE1	ENSG00000186318	1.09	tree15357	2
BACH1	ENSG00000156273	NFE2L2	ENSG00000116044	1.81	tree13147	6
BACH2	ENSG00000112182	NFE2L2	ENSG00000116044	1.81	tree13147	6
BAG3	ENSG00000151929	BAG4	ENSG00000156735	1.61	tree2128	2
BAG4	ENSG00000156735	BAG3	ENSG00000151929	1.61	tree2128	2
BAI1	ENSG00000181790	BAI2	ENSG00000121753	1.09	tree5590	3
BAI2	ENSG00000121753	BAI1	ENSG00000181790	1.09	tree5590	3
BAI3	ENSG00000135298	BAI1	ENSG00000181790	1.09	tree5590	3
BAIAP2	ENSG00000175866	NA	ENSG00000006453	1.09	tree7903	3
BAIAP2L2	ENSG00000128298	NA	ENSG00000006453	1.09	tree7903	3
BAIAP3	ENSG00000007516	UNC13D	ENSG00000092929	1.09	tree4267	2
BAK1	ENSG00000030110	BAX	ENSG00000087088	1.61	tree5537	8
BANF1	ENSG00000175334	BANF2	ENSG00000125888	1.81	tree9750	2
BANF2	ENSG00000125888	BANF1	ENSG00000175334	1.81	tree9750	2
BANK1	ENSG00000153064	PIK3AP1	ENSG00000155629	1.09	tree11418	2
BANP	ENSG00000172530	NA	ENSG00000158527	0.01	tree1403	2
BAP1	ENSG00000163930	UCHL5	ENSG00000116750	1.91	tree12328	2
BARD1	ENSG00000138376	ANKRD11	ENSG00000167522	1.91	tree6564	5
BARHL1	ENSG00000125492	BARHL2	ENSG00000143032	1.09	tree4568	2
BARHL2	ENSG00000143032	BARHL1	ENSG00000125492	1.09	tree4568	2
BARX1	ENSG00000131668	BARX2	ENSG00000043039	1.09	tree5807	6
BARX2	ENSG00000043039	BARX1	ENSG00000131668	1.09	tree5807	6
BATF	ENSG00000156127	BATF2	ENSG00000168062	1.09	tree6584	3
BATF2	ENSG00000168062	BATF3	ENSG00000123685	1.09	tree6584	3
BATF3	ENSG00000123685	BATF2	ENSG00000168062	1.09	tree6584	3
BAX	ENSG00000087088	BAK1	ENSG00000030110	1.61	tree5537	8
BAZ2A	ENSG00000076108	BAZ2B	ENSG00000123636	1.09	tree13485	2
BAZ2B	ENSG00000123636	BAZ2A	ENSG00000076108	1.09	tree13485	2
BBOX1	ENSG00000129151	TMLHE	ENSG00000185973	2.21	tree861	2
BCAM	ENSG00000187244	MCAM	ENSG00000076706	1.61	tree5585	2
BCAN	ENSG00000132692	ACAN	ENSG00000157766	1.09	tree5592	8
BCAP29	ENSG00000075790	BCAP31	ENSG00000185825	1.09	tree1662	2
BCAP31	ENSG00000185825	BCAP29	ENSG00000075790	1.09	tree1662	2
BCAR1	ENSG00000050820	CASS4	ENSG00000087589	1.09	tree13324	4
BCAR3	ENSG00000137936	SH2D3A	ENSG00000125731	1.09	tree9142	3
BCAS4	ENSG00000124243	CNO	ENSG00000186222	1.09	tree4753	2
BCAT1	ENSG00000060982	BCAT2	ENSG00000105552	1.09	tree13251	2
BCAT2	ENSG00000105552	BCAT1	ENSG00000060982	1.09	tree13251	2
BCDIN3D	ENSG00000186666	MEPCE	ENSG00000146834	1.91	tree9938	2
BCL11A	ENSG00000119866	BCL11B	ENSG00000127152	1.09	tree5042	3
BCL11B	ENSG00000127152	BCL11A	ENSG00000119866	1.09	tree5042	3
BCL2	ENSG00000171791	BCL2L1	ENSG00000171552	1.09	tree5537	8
BCL2A1	ENSG00000140379	BAK1	ENSG00000030110	1.81	tree5537	8
BCL2L1	ENSG00000171552	BCL2L2	ENSG00000129473	1.09	tree5537	8
BCL2L2	ENSG00000129473	BCL2L1	ENSG00000171552	1.09	tree5537	8
BCL3	ENSG00000069399	NFKBIA	ENSG00000100906	1.81	tree10729	4
BCL6	ENSG00000113916	BCL6B	ENSG00000161940	1.09	tree2056	2
BCL6B	ENSG00000161940	BCL6	ENSG00000113916	1.09	tree2056	2
BCL7A	ENSG00000110987	BCL7B	ENSG00000106635	1.09	tree6706	3
BCL7B	ENSG00000106635	BCL7A	ENSG00000110987	1.09	tree6706	3
BCL7C	ENSG00000099385	BCL7A	ENSG00000110987	1.09	tree6706	3
BCL9	ENSG00000116128	BCL9L	ENSG00000186174	1.61	tree7272	2
BCL9L	ENSG00000186174	BCL9	ENSG00000116128	1.61	tree7272	2
BCLAF1	ENSG00000029363	THRAP3	ENSG00000054118	0.78	tree6440	3
BCMO1	ENSG00000135697	BCO2	ENSG00000197580	1.61	tree3110	3
BCO2	ENSG00000197580	BCMO1	ENSG00000135697	1.61	tree3110	3
BCOR	ENSG00000183337	NA	ENSG00000215580	0.60	tree2857	3
BCORL1	ENSG00000085185	NA	ENSG00000215580	1.09	tree2857	3
BCR	ENSG00000186716	ABR	ENSG00000159842	1.81	tree13234	5
BDH1	ENSG00000161267	DHRS9	ENSG00000073737	1.91	tree2828	8
BDKRB1	ENSG00000100739	AGTR1	ENSG00000144891	1.61	tree3996	9
BDKRB2	ENSG00000168398	AGTR1	ENSG00000144891	1.61	tree3996	9
BDNF	ENSG00000176697	NGF	ENSG00000134259	1.09	tree10201	5
BEGAIN	ENSG00000183092	TJAP1	ENSG00000137221	1.61	tree2059	2
BEST1	ENSG00000167995	BEST2	ENSG00000039987	1.09	tree521	4
BEST2	ENSG00000039987	BEST1	ENSG00000167995	1.09	tree521	4
BEST3	ENSG00000127325	BEST1	ENSG00000167995	1.09	tree521	4
BEST4	ENSG00000142959	BEST1	ENSG00000167995	1.09	tree521	4
BET1	ENSG00000105829	BET1L	ENSG00000177951	1.91	tree1221	2
BET1L	ENSG00000177951	BET1	ENSG00000105829	1.91	tree1221	2
BET3L	ENSG00000173626	TRAPPC3	ENSG00000054116	0.60	tree14650	2
BEX1	ENSG00000133169	BEX2	ENSG00000133134	0.12	tree1575	5
BEX2	ENSG00000133134	BEX1	ENSG00000133169	0.12	tree1575	5
BEX4	ENSG00000102409	BEX1	ENSG00000133169	0.19	tree1575	5
BEX5	ENSG00000184515	BEX1	ENSG00000133169	0.19	tree1575	5
BFSP2	ENSG00000170819	NA	ENSG00000131885	1.09	tree6938	34
BGN	ENSG00000182492	ASPN	ENSG00000106819	1.09	tree10124	8
BHLHA15	ENSG00000180535	ATOH1	ENSG00000172238	1.91	tree8637	23
BHLHB9	ENSG00000198908	NA	ENSG00000178660	0.19	tree8550	12
BHLHE22	ENSG00000180828	BHLHE23	ENSG00000125533	1.09	tree5393	5
BHLHE23	ENSG00000125533	BHLHE22	ENSG00000180828	1.09	tree5393	5
BHLHE40	ENSG00000134107	BHLHE41	ENSG00000123095	1.09	tree9643	2
BHLHE41	ENSG00000123095	BHLHE40	ENSG00000134107	1.09	tree9643	2
BHMT	ENSG00000145692	BHMT2	ENSG00000132840	0.42	tree405	2
BHMT2	ENSG00000132840	BHMT	ENSG00000145692	0.42	tree405	2
BICC1	ENSG00000122870	HDLBP	ENSG00000115677	2.21	tree10908	2
BICD1	ENSG00000151746	BICD2	ENSG00000185963	1.09	tree5397	2
BICD2	ENSG00000185963	BICD1	ENSG00000151746	1.09	tree5397	2
BIN1	ENSG00000136717	AMPH	ENSG00000078053	1.09	tree6850	3
BIN2	ENSG00000110934	AMPH	ENSG00000078053	1.91	tree6850	3
BIRC2	ENSG00000110330	BIRC3	ENSG00000023445	0.42	tree9079	7
BIRC3	ENSG00000023445	BIRC2	ENSG00000110330	0.42	tree9079	7
BIRC7	ENSG00000101197	BIRC2	ENSG00000110330	1.09	tree9079	7
BIRC8	ENSG00000163098	XIAP	ENSG00000101966	0.16	tree9079	7
BLK	ENSG00000136573	HCK	ENSG00000101336	1.09	tree5633	16
BLNK	ENSG00000095585	CLNK	ENSG00000109684	1.09	tree10919	4
BMI1	ENSG00000168283	PCGF2	ENSG00000056661	1.09	tree1063	6
BMP10	ENSG00000163217	GDF2	ENSG00000128802	1.09	tree5539	14
BMP15	ENSG00000130385	BMP10	ENSG00000163217	1.91	tree5539	14
BMP2	ENSG00000125845	BMP4	ENSG00000125378	1.09	tree14471	4
BMP2K	ENSG00000138756	BMP2KL	ENSG00000204113	0.03	tree5950	3
BMP2KL	ENSG00000204113	NA	ENSG00000188971	1.09	tree5950	3
BMP3	ENSG00000152785	GDF10	ENSG00000107623	1.09	tree5539	14
BMP4	ENSG00000125378	BMP2	ENSG00000125845	1.09	tree14471	4
BMP5	ENSG00000112175	BMP6	ENSG00000153162	1.09	tree5539	14
BMP6	ENSG00000153162	BMP5	ENSG00000112175	1.09	tree5539	14
BMP7	ENSG00000101144	BMP5	ENSG00000112175	1.09	tree5539	14
BMP8A	ENSG00000183682	BMP8B	ENSG00000116985	0.19	tree5539	14
BMP8B	ENSG00000116985	BMP8A	ENSG00000183682	0.19	tree5539	14
BMPR1A	ENSG00000107779	BMPR1B	ENSG00000138696	1.09	tree3937	10
BMPR1B	ENSG00000138696	BMPR1A	ENSG00000107779	1.09	tree3937	10
BMPR2	ENSG00000204217	AMHR2	ENSG00000135409	1.81	tree3937	10
BMS1	ENSG00000165733	NA	ENSG00000214611	0.03	tree8314	6
BMX	ENSG00000102010	TEC	ENSG00000135605	0.78	tree4665	2
BNC1	ENSG00000169594	BNC2	ENSG00000173068	1.61	tree16042	2
BNC2	ENSG00000173068	BNC1	ENSG00000169594	1.61	tree16042	2
BNIP2	ENSG00000140299	ATCAY	ENSG00000167654	1.09	tree10419	5
BNIP3	ENSG00000176171	BNIP3L	ENSG00000104765	1.09	tree3943	2
BNIP3L	ENSG00000104765	BNIP3	ENSG00000176171	1.09	tree3943	2
BNIPL	ENSG00000163141	ATCAY	ENSG00000167654	1.61	tree10419	5
BOC	ENSG00000144857	CDON	ENSG00000064309	1.09	tree11098	2
BOK	ENSG00000176720	BAK1	ENSG00000030110	1.81	tree5537	8
BOLA2	ENSG00000183336	BOLA2B	ENSG00000169627	0.00	tree6680	2
BOLA2B	ENSG00000169627	BOLA2	ENSG00000183336	0.00	tree6680	2
BOLL	ENSG00000152430	DAZ1	ENSG00000188120	1.91	tree15495	6
BOP1	ENSG00000170727	NA	ENSG00000204775	0.01	tree6024	2
BPGM	ENSG00000172331	NA	ENSG00000220515	1.81	tree1170	5
BPI	ENSG00000101425	NA	ENSG00000184459	1.09	tree2801	8
BPNT1	ENSG00000162813	IMPAD1	ENSG00000104331	1.91	tree23	3
BPY2	ENSG00000183753	BPY2B	ENSG00000183795	0.00	tree14286	3
BPY2B	ENSG00000183795	BPY2	ENSG00000183753	0.00	tree14286	3
BPY2C	ENSG00000185894	BPY2	ENSG00000183753	0.00	tree14286	3
BRAF	ENSG00000157764	ARAF	ENSG00000078061	1.09	tree1043	5
BRD1	ENSG00000100425	BRPF1	ENSG00000156983	1.09	tree2961	9
BRD2	ENSG00000204256	BRD3	ENSG00000169925	1.09	tree7382	4
BRD3	ENSG00000169925	BRD2	ENSG00000204256	1.09	tree7382	4
BRD4	ENSG00000141867	BRD2	ENSG00000204256	1.09	tree7382	4
BRD7	ENSG00000166164	BRD9	ENSG00000028310	1.91	tree6352	2
BRD9	ENSG00000028310	BRD7	ENSG00000166164	1.91	tree6352	2
BRDT	ENSG00000137948	BRD2	ENSG00000204256	1.09	tree7382	4
BRI3BP	ENSG00000184992	TMEM109	ENSG00000110108	1.09	tree6276	2
BRMS1	ENSG00000174744	BRMS1L	ENSG00000100916	1.09	tree6554	3
BRMS1L	ENSG00000100916	BRMS1	ENSG00000174744	1.09	tree6554	3
BRPF1	ENSG00000156983	BRD1	ENSG00000100425	1.09	tree2961	9
BRPF3	ENSG00000096070	BRD1	ENSG00000100425	1.09	tree2961	9
BRS3	ENSG00000102239	EDNRA	ENSG00000151617	1.09	tree14893	7
BRSK1	ENSG00000160469	BRSK2	ENSG00000174672	1.09	tree10866	2
BRSK2	ENSG00000174672	BRSK1	ENSG00000160469	1.09	tree10866	2
BRWD1	ENSG00000185658	BRWD3	ENSG00000165288	1.81	tree15663	3
BRWD3	ENSG00000165288	BRWD1	ENSG00000185658	1.81	tree15663	3
BSG	ENSG00000172270	EMB	ENSG00000170571	1.09	tree9627	3
BSN	ENSG00000164061	NA	ENSG00000214408	1.09	tree13311	3
BSPH1	ENSG00000188334	ELSPBP1	ENSG00000169393	1.61	tree7133	2
BSPRY	ENSG00000119411	TRIM14	ENSG00000106785	1.09	tree2420	2
BSX	ENSG00000188909	BARX1	ENSG00000131668	1.91	tree5807	6
BTBD1	ENSG00000064726	BTBD2	ENSG00000133243	1.09	tree13244	4
BTBD10	ENSG00000148925	KCTD20	ENSG00000112078	1.09	tree11186	2
BTBD11	ENSG00000151136	ABTB2	ENSG00000166016	1.09	tree6019	2
BTBD16	ENSG00000138152	GMCL1	ENSG00000087338	1.81	tree7868	2
BTBD17	ENSG00000204347	LGALS3BP	ENSG00000108679	1.09	tree11094	2
BTBD19	ENSG00000222009	BTBD8	ENSG00000189195	1.91	tree5422	2
BTBD2	ENSG00000133243	BTBD1	ENSG00000064726	1.09	tree13244	4
BTBD3	ENSG00000132640	BTBD6	ENSG00000184887	1.09	tree13244	4
BTBD6	ENSG00000184887	BTBD3	ENSG00000132640	1.09	tree13244	4
BTBD8	ENSG00000189195	BTBD19	ENSG00000222009	1.91	tree5422	2
BTC	ENSG00000174808	TGFA	ENSG00000163235	1.61	tree6278	2
BTD	ENSG00000169814	VNN1	ENSG00000112299	1.09	tree7413	4
BTF3	ENSG00000145741	NA	ENSG00000118903	0.78	tree7557	3
BTF3L4	ENSG00000134717	NA	ENSG00000118903	2.21	tree7557	3
BTG1	ENSG00000133639	BTG2	ENSG00000159388	1.09	tree11650	4
BTG2	ENSG00000159388	BTG1	ENSG00000133639	1.09	tree11650	4
BTG3	ENSG00000154640	BTG4	ENSG00000137707	1.09	tree11650	4
BTG4	ENSG00000137707	BTG3	ENSG00000154640	1.09	tree11650	4
BTK	ENSG00000010671	ITK	ENSG00000113263	1.09	tree5633	16
BTN1A1	ENSG00000124557	BTN3A2	ENSG00000186470	0.19	tree13494	18
BTN2A1	ENSG00000112763	NA	ENSG00000215811	0.19	tree13494	18
BTN2A2	ENSG00000124508	BTN2A1	ENSG00000112763	0.03	tree13494	18
BTN3A1	ENSG00000026950	BTN3A3	ENSG00000111801	0.03	tree5213	12
BTN3A2	ENSG00000186470	BTN1A1	ENSG00000124557	0.19	tree13494	18
BTN3A3	ENSG00000111801	BTN3A1	ENSG00000026950	0.03	tree5213	12
BTNL2	ENSG00000204290	NA	ENSG00000215811	0.42	tree13494	18
BTNL3	ENSG00000168903	NA	ENSG00000215631	0.16	tree13494	18
BTNL8	ENSG00000113303	NA	ENSG00000215631	0.00	tree13494	18
BTNL9	ENSG00000165810	NA	ENSG00000187574	0.42	tree5213	12
BTRC	ENSG00000166167	FBXW11	ENSG00000072803	1.09	tree12776	2
BVES	ENSG00000112276	POPDC2	ENSG00000121577	1.61	tree7253	3
BZRAP1	ENSG00000005379	RIMBP2	ENSG00000060709	1.09	tree4872	5
BZW1	ENSG00000082153	BZW2	ENSG00000136261	1.09	tree2193	2
BZW2	ENSG00000136261	BZW1	ENSG00000082153	1.09	tree2193	2
C10orf12	ENSG00000155640	NA	ENSG00000215273	1.09	tree6108	2
C10orf120	ENSG00000183559	NA	ENSG00000196299	0.42	tree7455	2
C10orf129	ENSG00000173124	ACSM1	ENSG00000166743	1.61	tree14171	5
C10orf26	ENSG00000166272	INO80B	ENSG00000115274	1.09	tree4325	2
C10orf28	ENSG00000166024	R3HCC1	ENSG00000104679	1.81	tree11068	2
C10orf35	ENSG00000171224	C4orf32	ENSG00000174749	1.61	tree9021	2
C10orf58	ENSG00000122378	C1orf93	ENSG00000157870	1.91	tree690	2
C10orf90	ENSG00000154493	NA	ENSG00000163016	1.61	tree15533	3
C10orf93	ENSG00000171811	NA	ENSG00000203775	1.61	tree15193	2
C11orf24	ENSG00000171067	MANSC1	ENSG00000111261	1.09	tree10787	2
C11orf41	ENSG00000110427	KIAA1549	ENSG00000122778	1.09	tree14581	2
C11orf48	ENSG00000162194	LBH	ENSG00000213626	1.09	tree11431	2
C11orf65	ENSG00000166323	CXorf58	ENSG00000165182	1.61	tree76	2
C11orf9	ENSG00000124920	C12orf28	ENSG00000166268	1.09	tree14190	2
C12orf12	ENSG00000197651	MAP1A	ENSG00000166963	1.81	tree4811	4
C12orf26	ENSG00000127720	RRNAD1	ENSG00000143303	1.91	tree15774	2
C12orf28	ENSG00000166268	C11orf9	ENSG00000124920	1.09	tree14190	2
C12orf34	ENSG00000139438	C17orf63	ENSG00000173065	1.09	tree1401	2
C12orf41	ENSG00000139620	INO80D	ENSG00000114933	1.81	tree11226	2
C12orf50	ENSG00000165805	ZC3H11A	ENSG00000058673	1.81	tree1411	2
C12orf53	ENSG00000139200	AJAP1	ENSG00000196581	1.09	tree6443	2
C12orf59	ENSG00000165685	TMEM52	ENSG00000178821	1.09	tree6115	2
C14orf118	ENSG00000089916	GPATCH2	ENSG00000092978	1.09	tree8860	2
C14orf135	ENSG00000126773	PCNXL2	ENSG00000135749	1.91	tree11351	4
C14orf148	ENSG00000165555	NA	ENSG00000218497	1.91	tree6282	5
C14orf164	ENSG00000215277	RNF212	ENSG00000178222	2.21	tree12575	2
C14orf166B	ENSG00000100565	NA	ENSG00000187905	1.61	tree578	2
C14orf178	ENSG00000197734	FAM138D	ENSG00000206114	0.14	tree9225	3
C14orf43	ENSG00000156030	TRERF1	ENSG00000124496	1.09	tree5008	3
C15orf17	ENSG00000178761	C9orf25	ENSG00000164970	1.09	tree4620	2
C15orf2	ENSG00000185823	NA	ENSG00000214470	0.03	tree6301	8
C15orf29	ENSG00000134152	KATNB1	ENSG00000140854	1.81	tree9648	2
C15orf32	ENSG00000183643	NA	ENSG00000204752	0.14	tree9675	2
C15orf33	ENSG00000166262	NA	ENSG00000184949	1.61	tree11898	2
C15orf48	ENSG00000166920	NDUFA4L2	ENSG00000185633	1.81	tree13404	3
C15orf52	ENSG00000188549	CCDC9	ENSG00000105321	1.09	tree11763	2
C15orf55	ENSG00000184507	FAM22D	ENSG00000214562	0.60	tree4633	8
C16orf11	ENSG00000161992	ZNF750	ENSG00000141579	1.09	tree13163	2
C16orf5	ENSG00000089486	NA	ENSG00000215079	1.91	tree15126	3
C16orf54	ENSG00000185905	NA	ENSG00000215673	0.00	tree9823	2
C16orf93	ENSG00000196118	C8orf74	ENSG00000171060	1.61	tree4194	2
C17orf37	ENSG00000141741	NA	ENSG00000178980	1.61	tree4467	2
C17orf63	ENSG00000173065	C12orf34	ENSG00000139438	1.09	tree1401	2
C17orf76	ENSG00000181350	C22orf36	ENSG00000178026	1.09	tree5101	2
C18orf1	ENSG00000168675	PMEPA1	ENSG00000124225	1.09	tree13164	2
C18orf19	ENSG00000177150	C20orf108	ENSG00000124098	2.21	tree13412	2
C19orf46	ENSG00000181392	SYNE1	ENSG00000131018	1.61	tree2710	3
C1GALT1	ENSG00000106392	C1GALT1C1	ENSG00000171155	1.91	tree14996	2
C1GALT1C1	ENSG00000171155	C1GALT1	ENSG00000106392	1.91	tree14996	2
C1orf106	ENSG00000163362	CCDC120	ENSG00000147144	1.91	tree13648	4
C1orf111	ENSG00000171722	FAM170A	ENSG00000164334	1.09	tree4011	3
C1orf150	ENSG00000169224	GCET2	ENSG00000174500	0.42	tree15543	2
C1orf167	ENSG00000215910	NA	ENSG00000177553	0.19	tree5784	2
C1orf168	ENSG00000187889	FYB	ENSG00000082074	1.09	tree604	3
C1orf183	ENSG00000197852	C3orf54	ENSG00000185614	1.09	tree6434	2
C1orf190	ENSG00000171357	C9orf150	ENSG00000153714	1.09	tree14424	2
C1orf194	ENSG00000179902	NA	ENSG00000215716	0.01	tree15829	2
C1orf195	ENSG00000204464	NA	ENSG00000196987	0.19	tree2728	2
C1orf200	ENSG00000179840	C9orf38	ENSG00000215066	1.61	tree6420	34
C1orf204	ENSG00000188004	CLMP	ENSG00000166250	1.09	tree12237	7
C1orf38	ENSG00000130775	THEMIS	ENSG00000172673	1.09	tree12865	2
C1orf68	ENSG00000198854	KPRP	ENSG00000203786	1.61	tree12758	2
C1orf93	ENSG00000157870	C10orf58	ENSG00000122378	1.91	tree690	2
C1QA	ENSG00000173372	C1QB	ENSG00000173369	1.09	tree14722	16
C1QB	ENSG00000173369	C1QA	ENSG00000173372	1.09	tree14722	16
C1QC	ENSG00000159189	C1QA	ENSG00000173372	1.09	tree14722	16
C1QL1	ENSG00000131094	C1QL2	ENSG00000144119	1.09	tree14722	16
C1QL2	ENSG00000144119	C1QL1	ENSG00000131094	1.09	tree14722	16
C1QL3	ENSG00000165985	C1QL1	ENSG00000131094	1.09	tree14722	16
C1QL4	ENSG00000186897	C1QL1	ENSG00000131094	1.09	tree14722	16
C1QTNF1	ENSG00000173918	C1QTNF6	ENSG00000133466	1.09	tree14722	16
C1QTNF2	ENSG00000145861	ADIPOQ	ENSG00000181092	1.09	tree4779	6
C1QTNF3	ENSG00000082196	C7orf10	ENSG00000175600	1.81	tree14199	2
C1QTNF4	ENSG00000172247	C1QA	ENSG00000173372	1.61	tree14722	16
C1QTNF6	ENSG00000133466	C1QTNF1	ENSG00000173918	1.09	tree14722	16
C1QTNF7	ENSG00000163145	ADIPOQ	ENSG00000181092	1.09	tree4779	6
C1QTNF8	ENSG00000184471	C1QTNF6	ENSG00000133466	0.42	tree14722	16
C1QTNF9B	ENSG00000205863	NA	ENSG00000205850	0.00	tree4779	6
C1R	ENSG00000159403	C1RL	ENSG00000139178	0.42	tree11904	5
C1RL	ENSG00000139178	C1R	ENSG00000159403	0.42	tree11904	5
C1S	ENSG00000182326	C1RL	ENSG00000139178	1.61	tree11904	5
C2	ENSG00000204364	CFB	ENSG00000204359	1.09	tree15194	2
C20orf106	ENSG00000124103	C20orf107	ENSG00000213714	0.42	tree14748	2
C20orf107	ENSG00000213714	C20orf106	ENSG00000124103	0.42	tree14748	2
C20orf108	ENSG00000124098	C18orf19	ENSG00000177150	2.21	tree13412	2
C20orf118	ENSG00000101342	NCOA7	ENSG00000111912	2.21	tree4856	3
C20orf134	ENSG00000182584	NA	ENSG00000184188	1.61	tree9890	2
C20orf160	ENSG00000101331	CCM2	ENSG00000136280	1.09	tree2836	2
C20orf177	ENSG00000196227	C6orf146	ENSG00000145975	1.09	tree9028	2
C20orf202	ENSG00000215595	FAM167A	ENSG00000154319	1.61	tree11091	3
C20orf27	ENSG00000101220	NA	ENSG00000183355	0.14	tree12977	2
C20orf30	ENSG00000089063	PDRG1	ENSG00000088356	1.81	tree6577	2
C20orf46	ENSG00000125895	TMEM74	ENSG00000164841	1.09	tree5771	2
C20orf54	ENSG00000101276	GPR172A	ENSG00000185803	1.09	tree3283	3
C21orf56	ENSG00000160284	SPATC1	ENSG00000186583	1.61	tree11901	2
C22orf15	ENSG00000169314	CXorf65	ENSG00000204165	1.61	tree1883	2
C22orf26	ENSG00000182257	NA	ENSG00000214670	0.14	tree13191	3
C22orf36	ENSG00000178026	C17orf76	ENSG00000181350	1.09	tree5101	2
C22orf42	ENSG00000205856	C22orf43	ENSG00000189269	0.03	tree1745	2
C22orf43	ENSG00000189269	C22orf42	ENSG00000205856	0.03	tree1745	2
C2CD2	ENSG00000157617	C2CD2L	ENSG00000172375	1.09	tree765	2
C2CD2L	ENSG00000172375	C2CD2	ENSG00000157617	1.09	tree765	2
C2CD4A	ENSG00000198535	C2CD4B	ENSG00000205502	0.03	tree14417	3
C2CD4B	ENSG00000205502	C2CD4A	ENSG00000198535	0.03	tree14417	3
C2CD4C	ENSG00000183186	C2CD4A	ENSG00000198535	1.09	tree14417	3
C2orf27A	ENSG00000197927	RGL4	ENSG00000159496	0.19	tree11607	3
C2orf27B	ENSG00000186825	C2orf27A	ENSG00000197927	0.19	tree11607	3
C2orf3	ENSG00000005436	GCFC1	ENSG00000159086	1.61	tree1499	2
C2orf54	ENSG00000172478	MAB21L3	ENSG00000173212	1.09	tree1995	4
C2orf55	ENSG00000196872	KIAA1211	ENSG00000109265	1.09	tree13673	2
C2orf67	ENSG00000144445	KIAA1267	ENSG00000120071	1.09	tree1904	2
C2orf84	ENSG00000186453	NA	ENSG00000219626	0.60	tree14274	2
C2orf85	ENSG00000188011	RTP3	ENSG00000163825	0.19	tree7618	5
C2orf89	ENSG00000186854	NA	ENSG00000204018	0.78	tree14814	2
C3	ENSG00000125730	NA	ENSG00000204319	1.09	tree13746	13
C3AR1	ENSG00000171860	C5AR1	ENSG00000197405	1.09	tree12396	11
C3orf21	ENSG00000173950	GXYLT1	ENSG00000151233	1.81	tree1690	3
C3orf30	ENSG00000163424	NA	ENSG00000215427	0.11	tree3497	2
C3orf54	ENSG00000185614	C1orf183	ENSG00000197852	1.09	tree6434	2
C3orf56	ENSG00000214324	PRR23B	ENSG00000184814	0.19	tree2078	3
C3orf58	ENSG00000181744	FAM69C	ENSG00000187773	1.91	tree3106	4
C3orf66	ENSG00000214381	NA	ENSG00000215901	0.03	tree9701	12
C4BPA	ENSG00000123838	APOH	ENSG00000091583	1.81	tree6113	9
C4orf32	ENSG00000174749	C10orf35	ENSG00000171224	1.61	tree9021	2
C5	ENSG00000106804	C3	ENSG00000125730	1.09	tree13746	13
C5AR1	ENSG00000197405	C3AR1	ENSG00000171860	1.09	tree12396	11
C5orf15	ENSG00000113583	TGOLN2	ENSG00000152291	1.09	tree2379	2
C5orf54	ENSG00000221886	FAM200A	ENSG00000221909	1.61	tree15680	3
C5orf60	ENSG00000204661	NA	ENSG00000204660	0.03	tree4945	2
C6	ENSG00000039537	C7	ENSG00000112936	1.61	tree15846	6
C6orf105	ENSG00000111863	AIG1	ENSG00000146416	1.09	tree11378	2
C6orf115	ENSG00000146386	ABRA	ENSG00000174429	1.61	tree12849	2
C6orf123	ENSG00000146521	NA	ENSG00000215741	0.00	tree12425	2
C6orf127	ENSG00000204140	CLPS	ENSG00000137392	1.61	tree12719	2
C6orf146	ENSG00000145975	C20orf177	ENSG00000196227	1.09	tree9028	2
C6orf174	ENSG00000214338	KIAA0889	ENSG00000149639	1.09	tree8692	3
C6orf192	ENSG00000146409	SLC18A1	ENSG00000036565	2.21	tree15127	4
C6orf204	ENSG00000111860	CEP85	ENSG00000130695	1.09	tree6752	2
C6orf221	ENSG00000203908	NA	ENSG00000119660	0.19	tree14597	4
C6orf35	ENSG00000215712	NA	ENSG00000122339	0.00	tree2819	2
C6orf94	ENSG00000118491	FAM164A	ENSG00000104427	1.91	tree13776	3
C7	ENSG00000112936	C6	ENSG00000039537	1.61	tree15846	6
C7orf10	ENSG00000175600	C1QTNF3	ENSG00000082196	1.81	tree14199	2
C7orf28B	ENSG00000146574	CCZ1	ENSG00000122674	0.00	tree10066	2
C7orf29	ENSG00000188707	ZBED1	ENSG00000214717	2.21	tree2990	3
C7orf51	ENSG00000166924	KIAA1486	ENSG00000144460	1.09	tree10944	3
C7orf61	ENSG00000185955	TSC22D4	ENSG00000166925	0.42	tree4179	2
C7orf70	ENSG00000178397	C9orf51	ENSG00000176007	0.01	tree11273	2
C8A	ENSG00000157131	C7	ENSG00000112936	1.09	tree15846	6
C8B	ENSG00000021852	C7	ENSG00000112936	1.09	tree15846	6
C8G	ENSG00000176919	LCN10	ENSG00000187922	1.09	tree601	7
C8orf44	ENSG00000213865	NA	ENSG00000214452	1.61	tree14754	7
C8orf73	ENSG00000204839	NA	ENSG00000204771	0.78	tree184	5
C8orf74	ENSG00000171060	C16orf93	ENSG00000196118	1.61	tree4194	2
C9	ENSG00000113600	C7	ENSG00000112936	1.09	tree15846	6
C9orf129	ENSG00000204352	FAM120A	ENSG00000048828	1.61	tree6923	3
C9orf140	ENSG00000186193	NA	ENSG00000213709	1.09	tree13935	2
C9orf144	ENSG00000215204	NA	ENSG00000215202	0.19	tree9192	2
C9orf150	ENSG00000153714	C1orf190	ENSG00000171357	1.09	tree14424	2
C9orf167	ENSG00000198113	TOR1A	ENSG00000136827	1.91	tree6694	5
C9orf169	ENSG00000197191	NA	ENSG00000215633	0.00	tree5607	2
C9orf23	ENSG00000164967	RPP25	ENSG00000178718	1.09	tree14240	2
C9orf25	ENSG00000164970	C15orf17	ENSG00000178761	1.09	tree4620	2
C9orf29	ENSG00000204173	NA	ENSG00000154251	0.16	tree9673	9
C9orf30	ENSG00000066697	TMEFF2	ENSG00000144339	1.61	tree11092	2
C9orf37	ENSG00000203993	NA	ENSG00000219716	1.61	tree8087	16
C9orf38	ENSG00000215066	NA	ENSG00000213863	1.61	tree6420	34
C9orf4	ENSG00000136805	FRRS1	ENSG00000156869	1.91	tree11200	2
C9orf51	ENSG00000176007	C7orf70	ENSG00000178397	0.01	tree11273	2
C9orf68	ENSG00000106686	SPATA6	ENSG00000132122	1.09	tree3331	2
C9orf79	ENSG00000177992	NA	ENSG00000204562	0.19	tree5115	13
C9orf95	ENSG00000106733	ITGB1BP3	ENSG00000077009	1.09	tree15270	2
CA1	ENSG00000133742	CA13	ENSG00000185015	0.78	tree4103	15
CA10	ENSG00000154975	CA11	ENSG00000063180	1.09	tree4378	2
CA11	ENSG00000063180	CA10	ENSG00000154975	1.09	tree4378	2
CA12	ENSG00000074410	CA14	ENSG00000118298	1.09	tree4103	15
CA13	ENSG00000185015	CA1	ENSG00000133742	0.78	tree4103	15
CA14	ENSG00000118298	CA12	ENSG00000074410	1.09	tree4103	15
CA2	ENSG00000104267	CA3	ENSG00000164879	0.60	tree4103	15
CA3	ENSG00000164879	CA2	ENSG00000104267	0.60	tree4103	15
CA4	ENSG00000167434	CA12	ENSG00000074410	1.61	tree4103	15
CA5A	ENSG00000174990	NA	ENSG00000214873	0.60	tree4103	15
CA5B	ENSG00000169239	NA	ENSG00000214873	0.60	tree4103	15
CA6	ENSG00000131686	CA12	ENSG00000074410	1.09	tree4103	15
CA7	ENSG00000168748	NA	ENSG00000214873	1.09	tree4103	15
CA8	ENSG00000178538	NA	ENSG00000214873	1.91	tree4103	15
CA9	ENSG00000107159	CA12	ENSG00000074410	1.09	tree4103	15
CAB39	ENSG00000135932	CAB39L	ENSG00000102547	1.09	tree1659	2
CAB39L	ENSG00000102547	CAB39	ENSG00000135932	1.09	tree1659	2
CABLES1	ENSG00000134508	CABLES2	ENSG00000149679	1.09	tree5911	2
CABLES2	ENSG00000149679	CABLES1	ENSG00000134508	1.09	tree5911	2
CABP1	ENSG00000157782	CABP2	ENSG00000167791	1.09	tree775	4
CABP2	ENSG00000167791	CABP1	ENSG00000157782	1.09	tree775	4
CABP4	ENSG00000175544	CABP1	ENSG00000157782	1.09	tree775	4
CABP5	ENSG00000105507	CABP1	ENSG00000157782	1.09	tree775	4
CABP7	ENSG00000100314	CALN1	ENSG00000183166	1.09	tree4159	2
CABYR	ENSG00000154040	SPA17	ENSG00000064199	1.61	tree9653	2
CACHD1	ENSG00000158966	CACNA2D1	ENSG00000153956	1.91	tree3945	5
CACNA1A	ENSG00000141837	CACNA1B	ENSG00000148408	1.09	tree856	2
CACNA1B	ENSG00000148408	CACNA1A	ENSG00000141837	1.09	tree856	2
CACNA1C	ENSG00000151067	CACNA1D	ENSG00000157388	1.09	tree5302	15
CACNA1D	ENSG00000157388	CACNA1C	ENSG00000151067	1.09	tree5302	15
CACNA1E	ENSG00000198216	CACNA1C	ENSG00000151067	1.91	tree5302	15
CACNA1F	ENSG00000102001	CACNA1C	ENSG00000151067	1.09	tree5302	15
CACNA1G	ENSG00000006283	CACNA1H	ENSG00000196557	1.09	tree5302	15
CACNA1H	ENSG00000196557	CACNA1G	ENSG00000006283	1.09	tree5302	15
CACNA1I	ENSG00000100346	CACNA1G	ENSG00000006283	1.09	tree5302	15
CACNA1S	ENSG00000081248	CACNA1C	ENSG00000151067	1.09	tree5302	15
CACNA2D1	ENSG00000153956	CACHD1	ENSG00000158966	1.91	tree3945	5
CACNA2D2	ENSG00000007402	CACNA2D1	ENSG00000153956	1.09	tree3945	5
CACNA2D3	ENSG00000157445	CACNA2D4	ENSG00000151062	1.09	tree3945	5
CACNA2D4	ENSG00000151062	CACNA2D3	ENSG00000157445	1.09	tree3945	5
CACNB1	ENSG00000067191	CACNB2	ENSG00000165995	1.09	tree15302	4
CACNB2	ENSG00000165995	CACNB1	ENSG00000067191	1.09	tree15302	4
CACNB3	ENSG00000167535	CACNB1	ENSG00000067191	1.09	tree15302	4
CACNB4	ENSG00000182389	CACNB1	ENSG00000067191	1.09	tree15302	4
CACNG1	ENSG00000108878	CACNG6	ENSG00000130433	1.09	tree8394	2
CACNG2	ENSG00000166862	CACNG3	ENSG00000006116	1.09	tree12991	7
CACNG3	ENSG00000006116	CACNG2	ENSG00000166862	1.09	tree12991	7
CACNG4	ENSG00000075461	CACNG2	ENSG00000166862	1.09	tree12991	7
CACNG5	ENSG00000075429	CACNG7	ENSG00000105605	1.09	tree12991	7
CACNG6	ENSG00000130433	CACNG1	ENSG00000108878	1.09	tree8394	2
CACNG7	ENSG00000105605	CACNG5	ENSG00000075429	1.09	tree12991	7
CACNG8	ENSG00000142408	CACNG2	ENSG00000166862	1.09	tree12991	7
CADM2	ENSG00000175161	CADM3	ENSG00000162706	1.09	tree750	3
CADM3	ENSG00000162706	CADM2	ENSG00000175161	1.09	tree750	3
CADPS	ENSG00000163618	CADPS2	ENSG00000081803	1.09	tree10209	2
CADPS2	ENSG00000081803	CADPS	ENSG00000163618	1.09	tree10209	2
CALB1	ENSG00000104327	CALB2	ENSG00000172137	1.09	tree13470	3
CALB2	ENSG00000172137	CALB1	ENSG00000104327	1.09	tree13470	3
CALCA	ENSG00000110680	CALCB	ENSG00000175868	1.09	tree11269	2
CALCB	ENSG00000175868	CALCA	ENSG00000110680	1.09	tree11269	2
CALCOCO1	ENSG00000012822	CALCOCO2	ENSG00000136436	1.61	tree239	3
CALCOCO2	ENSG00000136436	CALCOCO1	ENSG00000012822	1.61	tree239	3
CALCR	ENSG00000004948	CALCRL	ENSG00000064989	1.61	tree1665	15
CALCRL	ENSG00000064989	CALCR	ENSG00000004948	1.61	tree1665	15
CALHM1	ENSG00000185933	CALHM3	ENSG00000183128	1.09	tree13804	6
CALHM2	ENSG00000138172	FAM26D	ENSG00000164451	1.09	tree13804	6
CALHM3	ENSG00000183128	CALHM1	ENSG00000185933	1.09	tree13804	6
CALM1	ENSG00000198668	CALM2	ENSG00000143933	1.09	tree1980	6
CALM2	ENSG00000143933	CALM1	ENSG00000198668	1.09	tree1980	6
CALM3	ENSG00000160014	CALM1	ENSG00000198668	1.09	tree1980	6
CALML3	ENSG00000178363	CALM1	ENSG00000198668	1.91	tree1980	6
CALML4	ENSG00000129007	CALM1	ENSG00000198668	2.21	tree1980	6
CALML5	ENSG00000178372	CALM1	ENSG00000198668	2.21	tree1980	6
CALN1	ENSG00000183166	CABP7	ENSG00000100314	1.09	tree4159	2
CALR	ENSG00000179218	CALR3	ENSG00000141979	0.78	tree6294	2
CALR3	ENSG00000141979	CALR	ENSG00000179218	0.78	tree6294	2
CALU	ENSG00000128595	RCN1	ENSG00000049449	1.09	tree8014	5
CALY	ENSG00000130643	NA	ENSG00000170091	1.09	tree5270	3
CAMK1	ENSG00000134072	CAMK1D	ENSG00000183049	1.09	tree10698	16
CAMK1D	ENSG00000183049	CAMK1G	ENSG00000008118	1.09	tree10698	16
CAMK1G	ENSG00000008118	CAMK1D	ENSG00000183049	1.09	tree10698	16
CAMK2A	ENSG00000070808	CAMK2B	ENSG00000058404	1.09	tree4716	4
CAMK2B	ENSG00000058404	CAMK2A	ENSG00000070808	1.09	tree4716	4
CAMK2D	ENSG00000145349	CAMK2A	ENSG00000070808	1.09	tree4716	4
CAMK2G	ENSG00000148660	CAMK2A	ENSG00000070808	1.09	tree4716	4
CAMK2N1	ENSG00000162545	CAMK2N2	ENSG00000163888	1.09	tree12242	2
CAMK2N2	ENSG00000163888	CAMK2N1	ENSG00000162545	1.09	tree12242	2
CAMKK1	ENSG00000004660	CAMKK2	ENSG00000110931	1.09	tree2142	2
CAMKK2	ENSG00000110931	CAMKK1	ENSG00000004660	1.09	tree2142	2
CAMKV	ENSG00000164076	CAMK1D	ENSG00000183049	1.91	tree10698	16
CAMSAP1	ENSG00000130559	CAMSAP1L1	ENSG00000118200	1.09	tree4718	3
CAMSAP1L1	ENSG00000118200	CAMSAP1	ENSG00000130559	1.09	tree4718	3
CAMTA1	ENSG00000171735	CAMTA2	ENSG00000108509	1.09	tree8514	2
CAMTA2	ENSG00000108509	CAMTA1	ENSG00000171735	1.09	tree8514	2
CAND1	ENSG00000111530	CAND2	ENSG00000144712	1.09	tree8928	2
CAND2	ENSG00000144712	CAND1	ENSG00000111530	1.09	tree8928	2
CANX	ENSG00000127022	CLGN	ENSG00000153132	1.09	tree2938	2
CAP1	ENSG00000131236	CAP2	ENSG00000112186	1.09	tree14659	2
CAP2	ENSG00000112186	CAP1	ENSG00000131236	1.09	tree14659	2
CAPG	ENSG00000042493	GSN	ENSG00000148180	1.09	tree11028	7
CAPN1	ENSG00000014216	CAPN11	ENSG00000137225	1.09	tree7861	12
CAPN10	ENSG00000142330	CAPN11	ENSG00000137225	1.91	tree7861	12
CAPN11	ENSG00000137225	CAPN10	ENSG00000142330	1.91	tree7861	12
CAPN12	ENSG00000182472	CAPN11	ENSG00000137225	1.81	tree7861	12
CAPN13	ENSG00000162949	CAPN14	ENSG00000214711	1.09	tree7861	12
CAPN14	ENSG00000214711	CAPN13	ENSG00000162949	1.09	tree7861	12
CAPN2	ENSG00000162909	CAPN11	ENSG00000137225	1.09	tree7861	12
CAPN3	ENSG00000092529	CAPN11	ENSG00000137225	1.81	tree7861	12
CAPN5	ENSG00000149260	CAPN6	ENSG00000077274	1.61	tree7861	12
CAPN6	ENSG00000077274	CAPN5	ENSG00000149260	1.61	tree7861	12
CAPN7	ENSG00000131375	SOLH	ENSG00000103326	2.21	tree7405	2
CAPN8	ENSG00000203697	CAPN11	ENSG00000137225	1.09	tree7861	12
CAPN9	ENSG00000135773	CAPN11	ENSG00000137225	1.81	tree7861	12
CAPNS1	ENSG00000126247	NA	ENSG00000188002	2.21	tree13268	5
CAPRIN1	ENSG00000135387	CAPRIN2	ENSG00000110888	1.09	tree11571	2
CAPRIN2	ENSG00000110888	CAPRIN1	ENSG00000135387	1.09	tree11571	2
CAPS	ENSG00000105519	CAPS2	ENSG00000180881	1.81	tree3971	3
CAPS2	ENSG00000180881	CAPSL	ENSG00000152611	1.81	tree3971	3
CAPSL	ENSG00000152611	CAPS2	ENSG00000180881	1.81	tree3971	3
CAPZA1	ENSG00000116489	CAPZA2	ENSG00000198898	1.09	tree3624	3
CAPZA2	ENSG00000198898	CAPZA1	ENSG00000116489	1.09	tree3624	3
CAPZA3	ENSG00000177938	CAPZA1	ENSG00000116489	1.61	tree3624	3
CARD10	ENSG00000100065	CARD11	ENSG00000198286	1.61	tree6471	3
CARD11	ENSG00000198286	CARD10	ENSG00000100065	1.61	tree6471	3
CARD14	ENSG00000141527	TJP3	ENSG00000105289	1.91	tree1036	2
CARD16	ENSG00000204397	NA	ENSG00000221959	0.14	tree12235	3
CARD6	ENSG00000132357	URGCP	ENSG00000106608	0.42	tree11588	3
CARD9	ENSG00000187796	CARD10	ENSG00000100065	1.61	tree6471	3
CARHSP1	ENSG00000153048	CSDC2	ENSG00000172346	1.81	tree13135	2
CARS	ENSG00000110619	CARS2	ENSG00000134905	2.21	tree13577	2
CARS2	ENSG00000134905	CARS	ENSG00000110619	2.21	tree13577	2
CASC4	ENSG00000166734	GOLM1	ENSG00000135052	1.09	tree4479	2
CASK	ENSG00000147044	MPP1	ENSG00000130830	1.91	tree10218	8
CASKIN1	ENSG00000167971	CASKIN2	ENSG00000177303	1.09	tree13289	4
CASKIN2	ENSG00000177303	CASKIN1	ENSG00000167971	1.09	tree13289	4
CASP1	ENSG00000137752	CASP12	ENSG00000204403	0.42	tree3749	12
CASP10	ENSG00000003400	CASP8	ENSG00000064012	0.78	tree3749	12
CASP12	ENSG00000204403	CASP4	ENSG00000196954	0.19	tree3749	12
CASP14	ENSG00000105141	CASP2	ENSG00000106144	1.61	tree3749	12
CASP2	ENSG00000106144	CASP14	ENSG00000105141	1.61	tree3749	12
CASP3	ENSG00000164305	CASP6	ENSG00000138794	1.61	tree3749	12
CASP4	ENSG00000196954	CASP12	ENSG00000204403	0.19	tree3749	12
CASP5	ENSG00000137757	CASP12	ENSG00000204403	0.19	tree3749	12
CASP6	ENSG00000138794	CASP3	ENSG00000164305	1.61	tree3749	12
CASP7	ENSG00000165806	CASP3	ENSG00000164305	1.61	tree3749	12
CASP8	ENSG00000064012	CASP10	ENSG00000003400	0.78	tree3749	12
CASP9	ENSG00000132906	CASP14	ENSG00000105141	1.61	tree3749	12
CASQ1	ENSG00000143318	CASQ2	ENSG00000118729	1.09	tree15452	2
CASQ2	ENSG00000118729	CASQ1	ENSG00000143318	1.09	tree15452	2
CASR	ENSG00000036828	NA	ENSG00000220454	1.61	tree11261	7
CASS4	ENSG00000087589	BCAR1	ENSG00000050820	1.09	tree13324	4
CATSPER2	ENSG00000166762	NA	ENSG00000205771	0.60	tree13849	2
CATSPER3	ENSG00000152705	CATSPER4	ENSG00000188782	1.61	tree6793	2
CATSPER4	ENSG00000188782	CATSPER3	ENSG00000152705	1.61	tree6793	2
CAV1	ENSG00000105974	CAV3	ENSG00000182533	1.09	tree5878	3
CAV2	ENSG00000105971	CAV1	ENSG00000105974	1.61	tree5878	3
CAV3	ENSG00000182533	CAV1	ENSG00000105974	1.09	tree5878	3
CBFA2T2	ENSG00000078699	CBFA2T3	ENSG00000129993	1.09	tree494	3
CBFA2T3	ENSG00000129993	CBFA2T2	ENSG00000078699	1.09	tree494	3
CBL	ENSG00000110395	CBLB	ENSG00000114423	1.09	tree1653	3
CBLB	ENSG00000114423	CBL	ENSG00000110395	1.09	tree1653	3
CBLC	ENSG00000142273	CBLB	ENSG00000114423	1.91	tree1653	3
CBLL1	ENSG00000105879	ZNF645	ENSG00000175809	1.09	tree1724	2
CBLN1	ENSG00000102924	CBLN2	ENSG00000141668	1.09	tree14722	16
CBLN2	ENSG00000141668	CBLN1	ENSG00000102924	1.09	tree14722	16
CBLN3	ENSG00000139899	CBLN1	ENSG00000102924	1.09	tree14722	16
CBLN4	ENSG00000054803	CBLN1	ENSG00000102924	1.09	tree14722	16
CBR1	ENSG00000159228	CBR3	ENSG00000159231	0.19	tree9637	2
CBR3	ENSG00000159231	CBR1	ENSG00000159228	0.19	tree9637	2
CBWD1	ENSG00000172785	CBWD3	ENSG00000196873	0.00	tree12862	7
CBWD2	ENSG00000136682	CBWD5	ENSG00000147996	0.00	tree12862	7
CBWD3	ENSG00000196873	CBWD1	ENSG00000172785	0.00	tree12862	7
CBWD5	ENSG00000147996	NA	ENSG00000204778	0.19	tree12862	7
CBWD6	ENSG00000204790	CBWD3	ENSG00000196873	0.00	tree12862	7
CBWD7	ENSG00000215126	NA	ENSG00000204778	0.19	tree12862	7
CBX1	ENSG00000108468	CBX3	ENSG00000122565	1.09	tree631	3
CBX2	ENSG00000173894	CBX4	ENSG00000141582	1.91	tree9088	5
CBX3	ENSG00000122565	CBX1	ENSG00000108468	1.09	tree631	3
CBX4	ENSG00000141582	CBX2	ENSG00000173894	1.91	tree9088	5
CBX5	ENSG00000094916	CBX1	ENSG00000108468	1.09	tree631	3
CBX6	ENSG00000183741	CBX8	ENSG00000141570	1.09	tree9088	5
CBX7	ENSG00000100307	CBX2	ENSG00000173894	1.91	tree9088	5
CBX8	ENSG00000141570	CBX6	ENSG00000183741	1.09	tree9088	5
CBY1	ENSG00000100211	CBY3	ENSG00000204659	1.09	tree3162	3
CBY3	ENSG00000204659	CBY1	ENSG00000100211	1.09	tree3162	3
CC2D1A	ENSG00000132024	CC2D1B	ENSG00000154222	1.09	tree4707	2
CC2D1B	ENSG00000154222	CC2D1A	ENSG00000132024	1.09	tree4707	2
CC2D2A	ENSG00000048342	CC2D2B	ENSG00000188649	1.91	tree13939	2
CC2D2B	ENSG00000188649	CC2D2A	ENSG00000048342	1.91	tree13939	2
CCAR1	ENSG00000060339	KIAA1967	ENSG00000158941	1.09	tree14047	2
CCBP2	ENSG00000144648	CCR10	ENSG00000184451	1.09	tree10769	24
CCDC102A	ENSG00000135736	CCDC102B	ENSG00000150636	1.91	tree9131	2
CCDC102B	ENSG00000150636	CCDC102A	ENSG00000135736	1.91	tree9131	2
CCDC104	ENSG00000163001	ARL2BP	ENSG00000102931	1.81	tree7035	2
CCDC109B	ENSG00000005059	MCU	ENSG00000156026	1.09	tree5682	2
CCDC113	ENSG00000103021	CCDC96	ENSG00000173013	1.81	tree4918	2
CCDC114	ENSG00000105479	CCDC63	ENSG00000173093	1.61	tree6898	2
CCDC120	ENSG00000147144	C1orf106	ENSG00000163362	1.91	tree13648	4
CCDC129	ENSG00000180347	KIAA0748	ENSG00000135426	1.09	tree10773	3
CCDC144A	ENSG00000170160	NA	ENSG00000154874	0.19	tree4800	4
CCDC144C	ENSG00000154898	CCDC144A	ENSG00000170160	0.19	tree4800	4
CCDC144NL	ENSG00000205212	CCDC144A	ENSG00000170160	0.19	tree4800	4
CCDC147	ENSG00000120051	NA	ENSG00000135205	1.61	tree12994	2
CCDC151	ENSG00000198003	KIAA1984	ENSG00000213213	1.61	tree8984	2
CCDC159	ENSG00000183401	C9orf38	ENSG00000215066	1.61	tree6420	34
CCDC165	ENSG00000168502	C6orf174	ENSG00000214338	1.09	tree8692	3
CCDC28A	ENSG00000024862	CCDC28B	ENSG00000160050	1.09	tree8044	2
CCDC28B	ENSG00000160050	CCDC28A	ENSG00000024862	1.09	tree8044	2
CCDC37	ENSG00000163885	CCDC38	ENSG00000165972	1.61	tree5748	2
CCDC38	ENSG00000165972	CCDC37	ENSG00000163885	1.61	tree5748	2
CCDC42	ENSG00000161973	CCDC42B	ENSG00000186710	1.09	tree11414	2
CCDC42B	ENSG00000186710	CCDC42	ENSG00000161973	1.09	tree11414	2
CCDC63	ENSG00000173093	CCDC114	ENSG00000105479	1.61	tree6898	2
CCDC64	ENSG00000135127	CCDC64B	ENSG00000162069	1.81	tree11562	2
CCDC64B	ENSG00000162069	CCDC64	ENSG00000135127	1.81	tree11562	2
CCDC67	ENSG00000165325	CEP63	ENSG00000182923	1.09	tree15360	2
CCDC68	ENSG00000166510	GCOM1	ENSG00000137878	1.09	tree4480	3
CCDC69	ENSG00000198624	MTUS2	ENSG00000132938	1.09	tree2704	3
CCDC74A	ENSG00000163040	CCDC74B	ENSG00000152076	0.01	tree11257	2
CCDC74B	ENSG00000152076	CCDC74A	ENSG00000163040	0.01	tree11257	2
CCDC8	ENSG00000169515	PNMAL2	ENSG00000204851	1.09	tree8864	12
CCDC85A	ENSG00000055813	CCDC85B	ENSG00000175602	1.91	tree7063	3
CCDC85B	ENSG00000175602	CCDC85A	ENSG00000055813	1.91	tree7063	3
CCDC85C	ENSG00000205476	CCDC85A	ENSG00000055813	1.91	tree7063	3
CCDC88A	ENSG00000115355	CCDC88C	ENSG00000015133	1.09	tree5051	6
CCDC88B	ENSG00000168071	CCDC88A	ENSG00000115355	1.81	tree5051	6
CCDC88C	ENSG00000015133	CCDC88A	ENSG00000115355	1.09	tree5051	6
CCDC9	ENSG00000105321	C15orf52	ENSG00000188549	1.09	tree11763	2
CCDC90A	ENSG00000050393	CCDC90B	ENSG00000137500	1.09	tree6931	2
CCDC90B	ENSG00000137500	CCDC90A	ENSG00000050393	1.09	tree6931	2
CCDC96	ENSG00000173013	CCDC113	ENSG00000103021	1.81	tree4918	2
CCIN	ENSG00000185972	KLHL11	ENSG00000178502	1.09	tree13165	2
CCKAR	ENSG00000163394	GPR83	ENSG00000123901	1.09	tree519	19
CCKBR	ENSG00000110148	HCRTR1	ENSG00000121764	1.81	tree519	19
CCL1	ENSG00000108702	CCL11	ENSG00000172156	0.60	tree14271	28
CCL11	ENSG00000172156	CCL13	ENSG00000181374	0.19	tree14271	28
CCL13	ENSG00000181374	CCL11	ENSG00000172156	0.19	tree14271	28
CCL14	ENSG00000213494	NA	ENSG00000215627	1.09	tree14271	28
CCL15	ENSG00000161574	CCL23	ENSG00000167236	0.03	tree14271	28
CCL16	ENSG00000161573	NA	ENSG00000215627	1.09	tree14271	28
CCL17	ENSG00000102970	NA	ENSG00000215627	1.09	tree14271	28
CCL18	ENSG00000006074	NA	ENSG00000205017	0.03	tree14271	28
CCL19	ENSG00000172724	NA	ENSG00000215627	1.09	tree14271	28
CCL2	ENSG00000108691	CCL7	ENSG00000108688	0.19	tree14271	28
CCL20	ENSG00000115009	NA	ENSG00000215627	1.09	tree14271	28
CCL22	ENSG00000102962	CCL26	ENSG00000006606	0.60	tree14271	28
CCL23	ENSG00000167236	CCL15	ENSG00000161574	0.03	tree14271	28
CCL24	ENSG00000106178	CCL11	ENSG00000172156	0.60	tree14271	28
CCL26	ENSG00000006606	CCL22	ENSG00000102962	0.60	tree14271	28
CCL27	ENSG00000213927	CCL28	ENSG00000151882	0.19	tree2390	2
CCL28	ENSG00000151882	CCL27	ENSG00000213927	0.19	tree2390	2
CCL3	ENSG00000006075	NA	ENSG00000205017	0.01	tree14271	28
CCL3L1	ENSG00000205021	NA	ENSG00000205017	0.00	tree14271	28
CCL4	ENSG00000129277	NA	ENSG00000215627	0.01	tree14271	28
CCL4L1	ENSG00000205020	NA	ENSG00000215627	0.00	tree14271	28
CCL4L2	ENSG00000197262	NA	ENSG00000215627	0.00	tree14271	28
CCL5	ENSG00000161570	CCL18	ENSG00000006074	0.60	tree14271	28
CCL7	ENSG00000108688	CCL2	ENSG00000108691	0.19	tree14271	28
CCL8	ENSG00000108700	CCL11	ENSG00000172156	0.60	tree14271	28
CCM2	ENSG00000136280	C20orf160	ENSG00000101331	1.09	tree2836	2
CCNA1	ENSG00000133101	CCNA2	ENSG00000145386	1.09	tree307	2
CCNA2	ENSG00000145386	CCNA1	ENSG00000133101	1.09	tree307	2
CCNB1	ENSG00000134057	CCNB2	ENSG00000157456	1.09	tree140	3
CCNB2	ENSG00000157456	CCNB1	ENSG00000134057	1.09	tree140	3
CCNB3	ENSG00000147082	CCNB1	ENSG00000134057	1.91	tree140	3
CCND1	ENSG00000110092	CCND2	ENSG00000118971	1.09	tree661	3
CCND2	ENSG00000118971	CCND1	ENSG00000110092	1.09	tree661	3
CCND3	ENSG00000112576	CCND1	ENSG00000110092	1.09	tree661	3
CCNDBP1	ENSG00000166946	TMEM98	ENSG00000006042	1.09	tree7282	2
CCNE1	ENSG00000105173	CCNE2	ENSG00000175305	1.09	tree835	2
CCNE2	ENSG00000175305	CCNE1	ENSG00000105173	1.09	tree835	2
CCNG1	ENSG00000113328	CCNG2	ENSG00000138764	1.09	tree1155	4
CCNG2	ENSG00000138764	CCNG1	ENSG00000113328	1.09	tree1155	4
CCNI	ENSG00000118816	CCNI2	ENSG00000205089	1.09	tree1155	4
CCNI2	ENSG00000205089	CCNI	ENSG00000118816	1.09	tree1155	4
CCNJ	ENSG00000107443	CCNJL	ENSG00000135083	1.09	tree1466	2
CCNJL	ENSG00000135083	CCNJ	ENSG00000107443	1.09	tree1466	2
CCNL1	ENSG00000163660	NA	ENSG00000215726	1.09	tree1787	3
CCNL2	ENSG00000221978	NA	ENSG00000215726	0.00	tree1787	3
CCNT1	ENSG00000129315	CCNT2	ENSG00000082258	1.09	tree2285	2
CCNT2	ENSG00000082258	CCNT1	ENSG00000129315	1.09	tree2285	2
CCNY	ENSG00000108100	CCNYL3	ENSG00000216671	1.09	tree10391	5
CCNYL1	ENSG00000163249	CCNYL3	ENSG00000216671	0.19	tree10391	5
CCNYL2	ENSG00000182632	CCNYL3	ENSG00000216671	0.16	tree10391	5
CCNYL3	ENSG00000216671	CCNYL2	ENSG00000182632	0.16	tree10391	5
CCR1	ENSG00000163823	CCR3	ENSG00000183625	0.42	tree10769	24
CCR10	ENSG00000184451	CCBP2	ENSG00000144648	1.09	tree10769	24
CCR2	ENSG00000121807	NA	ENSG00000215782	0.00	tree10769	24
CCR3	ENSG00000183625	CCR1	ENSG00000163823	0.42	tree10769	24
CCR4	ENSG00000183813	CCR8	ENSG00000179934	0.60	tree10769	24
CCR5	ENSG00000160791	NA	ENSG00000215778	0.00	tree10769	24
CCR6	ENSG00000112486	CCBP2	ENSG00000144648	1.09	tree10769	24
CCR7	ENSG00000126353	CCBP2	ENSG00000144648	1.09	tree10769	24
CCR8	ENSG00000179934	CCR4	ENSG00000183813	0.60	tree10769	24
CCR9	ENSG00000173585	CCBP2	ENSG00000144648	1.09	tree10769	24
CCRL1	ENSG00000129048	CCBP2	ENSG00000144648	1.09	tree10769	24
CCRL2	ENSG00000121797	NA	ENSG00000215775	0.00	tree10769	24
CCRN4L	ENSG00000151014	CNOT6L	ENSG00000138767	2.21	tree12205	4
CCT6A	ENSG00000146731	CCT6B	ENSG00000132141	0.60	tree5356	2
CCT6B	ENSG00000132141	CCT6A	ENSG00000146731	0.60	tree5356	2
CCT8	ENSG00000156261	CCT8L1	ENSG00000020219	2.21	tree15910	3
CCT8L1	ENSG00000020219	CCT8L2	ENSG00000198445	2.21	tree15910	3
CCT8L2	ENSG00000198445	CCT8L1	ENSG00000020219	2.21	tree15910	3
CCZ1	ENSG00000122674	C7orf28B	ENSG00000146574	0.00	tree10066	2
CD101	ENSG00000134256	IGSF3	ENSG00000143061	1.09	tree417	4
CD109	ENSG00000156535	A2ML1	ENSG00000166535	1.91	tree13746	13
CD151	ENSG00000177697	TSPAN11	ENSG00000110900	1.09	tree14950	9
CD163	ENSG00000177575	CD163L1	ENSG00000177675	1.09	tree8875	6
CD163L1	ENSG00000177675	CD163	ENSG00000177575	1.09	tree8875	6
CD164	ENSG00000135535	CD164L2	ENSG00000174950	1.91	tree13012	2
CD164L2	ENSG00000174950	CD164	ENSG00000135535	1.91	tree13012	2
CD177	ENSG00000204936	NA	ENSG00000204933	0.01	tree13975	5
CD180	ENSG00000134061	TLR10	ENSG00000174123	1.91	tree2268	8
CD1A	ENSG00000158477	CD1B	ENSG00000158485	0.19	tree3859	5
CD1B	ENSG00000158485	CD1A	ENSG00000158477	0.19	tree3859	5
CD1C	ENSG00000158481	CD1A	ENSG00000158477	0.19	tree3859	5
CD1D	ENSG00000158473	CD1A	ENSG00000158477	0.19	tree3859	5
CD1E	ENSG00000158488	CD1A	ENSG00000158477	0.19	tree3859	5
CD200R1	ENSG00000163606	CD200R1L	ENSG00000206531	0.03	tree9817	2
CD200R1L	ENSG00000206531	CD200R1	ENSG00000163606	0.03	tree9817	2
CD207	ENSG00000116031	CD209	ENSG00000090659	1.61	tree6761	12
CD209	ENSG00000090659	CD207	ENSG00000116031	1.61	tree6761	12
CD22	ENSG00000012124	SIGLEC1	ENSG00000088827	1.09	tree4486	2
CD244	ENSG00000122223	CD48	ENSG00000117091	0.19	tree10458	9
CD247	ENSG00000198821	FCER1G	ENSG00000158869	1.09	tree6101	2
CD248	ENSG00000174807	CD93	ENSG00000125810	1.09	tree2367	4
CD274	ENSG00000120217	PDCD1LG2	ENSG00000197646	0.60	tree13494	18
CD276	ENSG00000103855	NA	ENSG00000215631	1.09	tree13494	18
CD28	ENSG00000178562	CTLA4	ENSG00000163599	0.60	tree12867	3
CD2AP	ENSG00000198087	SH3KBP1	ENSG00000147010	1.09	tree14769	2
CD300A	ENSG00000167851	CD300C	ENSG00000167850	0.01	tree6763	10
CD300C	ENSG00000167850	CD300A	ENSG00000167851	0.01	tree6763	10
CD300E	ENSG00000186407	CD300A	ENSG00000167851	0.19	tree6763	10
CD300LB	ENSG00000178789	CD300LD	ENSG00000204345	0.42	tree6763	10
CD300LD	ENSG00000204345	CD300LB	ENSG00000178789	0.42	tree6763	10
CD300LF	ENSG00000186074	CD300LB	ENSG00000178789	0.42	tree6763	10
CD300LG	ENSG00000161649	CD300A	ENSG00000167851	0.60	tree6763	10
CD33	ENSG00000105383	SIGLEC10	ENSG00000142512	0.42	tree6754	13
CD36	ENSG00000135218	SCARB1	ENSG00000073060	1.81	tree4109	3
CD37	ENSG00000104894	CD82	ENSG00000085117	1.09	tree14950	9
CD3D	ENSG00000167286	CD3G	ENSG00000160654	0.42	tree14904	3
CD3E	ENSG00000198851	CD3D	ENSG00000167286	1.09	tree14904	3
CD3G	ENSG00000160654	CD3D	ENSG00000167286	0.42	tree14904	3
CD40	ENSG00000101017	TNFRSF11A	ENSG00000141655	0.60	tree9330	8
CD40LG	ENSG00000102245	FASLG	ENSG00000117560	1.09	tree11265	8
CD44	ENSG00000026508	LYVE1	ENSG00000133800	1.09	tree11918	3
CD46	ENSG00000117335	SVEP1	ENSG00000165124	1.09	tree6113	9
CD48	ENSG00000117091	CD244	ENSG00000122223	0.19	tree10458	9
CD5	ENSG00000110448	SSC5D	ENSG00000179954	1.09	tree15356	5
CD53	ENSG00000143119	TSPAN4	ENSG00000214063	1.09	tree14950	9
CD55	ENSG00000196352	CSMD3	ENSG00000164796	1.09	tree6113	9
CD5L	ENSG00000073754	CD163L1	ENSG00000177675	1.09	tree8875	6
CD6	ENSG00000013725	CD163L1	ENSG00000177675	1.09	tree8875	6
CD63	ENSG00000135404	TSPAN6	ENSG00000000003	1.91	tree14786	3
CD68	ENSG00000129226	LAMP3	ENSG00000078081	1.09	tree6378	4
CD69	ENSG00000110848	CLEC2A	ENSG00000188393	0.60	tree10990	5
CD74	ENSG00000019582	SPOCK1	ENSG00000152377	1.91	tree12812	4
CD79A	ENSG00000105369	CD79B	ENSG00000007312	1.09	tree5280	2
CD79B	ENSG00000007312	CD79A	ENSG00000105369	1.09	tree5280	2
CD81	ENSG00000110651	CD9	ENSG00000010278	1.09	tree15416	4
CD82	ENSG00000085117	CD37	ENSG00000104894	1.09	tree14950	9
CD84	ENSG00000066294	LY9	ENSG00000122224	0.42	tree10458	9
CD86	ENSG00000114013	NA	ENSG00000215631	1.09	tree13494	18
CD8B	ENSG00000172116	NA	ENSG00000169664	0.00	tree4635	2
CD9	ENSG00000010278	CD81	ENSG00000110651	1.09	tree15416	4
CD93	ENSG00000125810	CD248	ENSG00000174807	1.09	tree2367	4
CD97	ENSG00000123146	ELTD1	ENSG00000162618	1.09	tree12956	11
CD99	ENSG00000002586	XG	ENSG00000124343	1.09	tree11923	2
CDC14A	ENSG00000079335	CDC14B	ENSG00000081377	1.09	tree8607	2
CDC14B	ENSG00000081377	CDC14A	ENSG00000079335	1.09	tree8607	2
CDC25A	ENSG00000164045	CDC25B	ENSG00000101224	0.78	tree9077	3
CDC25B	ENSG00000101224	CDC25A	ENSG00000164045	0.78	tree9077	3
CDC25C	ENSG00000158402	CDC25A	ENSG00000164045	1.09	tree9077	3
CDC34	ENSG00000099804	UBE2R2	ENSG00000107341	1.91	tree1156	2
CDC37	ENSG00000105401	NA	ENSG00000196585	2.21	tree9545	4
CDC37L1	ENSG00000106993	NA	ENSG00000196585	2.21	tree9545	4
CDC42	ENSG00000070831	RAC1	ENSG00000136238	2.21	tree1467	7
CDC42BPA	ENSG00000143776	CDC42BPB	ENSG00000198752	1.09	tree5961	2
CDC42BPB	ENSG00000198752	CDC42BPA	ENSG00000143776	1.09	tree5961	2
CDC42BPG	ENSG00000171219	NA	ENSG00000215585	1.91	tree8331	6
CDC42EP1	ENSG00000128283	CDC42EP2	ENSG00000149798	1.61	tree4161	5
CDC42EP2	ENSG00000149798	CDC42EP1	ENSG00000128283	1.61	tree4161	5
CDC42EP3	ENSG00000163171	CDC42EP2	ENSG00000149798	1.09	tree4161	5
CDC42EP4	ENSG00000179604	CDC42EP1	ENSG00000128283	1.61	tree4161	5
CDC42EP5	ENSG00000167617	CDC42EP1	ENSG00000128283	1.61	tree4161	5
CDC42SE1	ENSG00000197622	CDC42SE2	ENSG00000158985	1.09	tree2505	2
CDC42SE2	ENSG00000158985	CDC42SE1	ENSG00000197622	1.09	tree2505	2
CDCA2	ENSG00000184661	MKI67	ENSG00000148773	1.61	tree94	2
CDCA4	ENSG00000170779	SERTAD1	ENSG00000197019	1.09	tree11160	3
CDCA7	ENSG00000144354	CDCA7L	ENSG00000164649	1.09	tree12304	2
CDCA7L	ENSG00000164649	CDCA7	ENSG00000144354	1.09	tree12304	2
CDCP2	ENSG00000157211	NA	ENSG00000184824	1.91	tree1041	8
CDH1	ENSG00000039068	CDH3	ENSG00000062038	0.78	tree2804	12
CDH10	ENSG00000040731	CDH6	ENSG00000113361	0.78	tree14097	13
CDH11	ENSG00000140937	CDH24	ENSG00000139880	1.09	tree14097	13
CDH12	ENSG00000154162	CDH10	ENSG00000040731	1.09	tree14097	13
CDH13	ENSG00000140945	CDH15	ENSG00000129910	1.09	tree2804	12
CDH15	ENSG00000129910	CDH13	ENSG00000140945	1.09	tree2804	12
CDH16	ENSG00000166589	CDH13	ENSG00000140945	1.61	tree2804	12
CDH17	ENSG00000079112	CDH13	ENSG00000140945	1.61	tree2804	12
CDH18	ENSG00000145526	CDH10	ENSG00000040731	1.61	tree14097	13
CDH19	ENSG00000071991	CDH10	ENSG00000040731	1.09	tree14097	13
CDH2	ENSG00000170558	CDH13	ENSG00000140945	1.09	tree2804	12
CDH20	ENSG00000101542	CDH10	ENSG00000040731	1.09	tree14097	13
CDH22	ENSG00000149654	CDH10	ENSG00000040731	1.09	tree14097	13
CDH24	ENSG00000139880	CDH11	ENSG00000140937	1.09	tree14097	13
CDH26	ENSG00000124215	CDH13	ENSG00000140945	1.09	tree2804	12
CDH3	ENSG00000062038	CDH1	ENSG00000039068	0.78	tree2804	12
CDH4	ENSG00000179242	CDH13	ENSG00000140945	1.09	tree2804	12
CDH5	ENSG00000179776	CDH10	ENSG00000040731	1.61	tree14097	13
CDH6	ENSG00000113361	CDH10	ENSG00000040731	0.78	tree14097	13
CDH7	ENSG00000081138	CDH10	ENSG00000040731	1.09	tree14097	13
CDH8	ENSG00000150394	CDH11	ENSG00000140937	1.09	tree14097	13
CDH9	ENSG00000113100	CDH10	ENSG00000040731	0.78	tree14097	13
CDHR1	ENSG00000148600	CDHR2	ENSG00000074276	1.61	tree1407	2
CDHR2	ENSG00000074276	CDHR1	ENSG00000148600	1.61	tree1407	2
CDK1	ENSG00000170312	CDK2	ENSG00000123374	1.91	tree3413	3
CDK11A	ENSG00000008128	NA	ENSG00000189229	0.01	tree5652	2
CDK12	ENSG00000167258	CDK13	ENSG00000065883	1.91	tree9720	2
CDK13	ENSG00000065883	CDK12	ENSG00000167258	1.91	tree9720	2
CDK14	ENSG00000058091	CDK15	ENSG00000138395	1.09	tree1330	5
CDK15	ENSG00000138395	CDK14	ENSG00000058091	1.09	tree1330	5
CDK16	ENSG00000102225	CDK17	ENSG00000059758	1.09	tree1330	5
CDK17	ENSG00000059758	CDK16	ENSG00000102225	1.09	tree1330	5
CDK18	ENSG00000117266	CDK16	ENSG00000102225	1.09	tree1330	5
CDK19	ENSG00000155111	CDK8	ENSG00000132964	1.09	tree4063	2
CDK2	ENSG00000123374	CDK1	ENSG00000170312	1.91	tree3413	3
CDK2AP1	ENSG00000111328	CDK2AP2	ENSG00000167797	1.09	tree6003	2
CDK2AP2	ENSG00000167797	CDK2AP1	ENSG00000111328	1.09	tree6003	2
CDK4	ENSG00000135446	CDK6	ENSG00000105810	1.09	tree3584	2
CDK5R1	ENSG00000176749	CDK5R2	ENSG00000171450	1.09	tree5834	2
CDK5R2	ENSG00000171450	CDK5R1	ENSG00000176749	1.09	tree5834	2
CDK5RAP2	ENSG00000136861	NA	ENSG00000215861	1.09	tree5416	3
CDK6	ENSG00000105810	CDK4	ENSG00000135446	1.09	tree3584	2
CDK8	ENSG00000132964	CDK19	ENSG00000155111	1.09	tree4063	2
CDKL1	ENSG00000100490	CDKL4	ENSG00000205111	1.09	tree4990	4
CDKL2	ENSG00000138769	CDKL1	ENSG00000100490	1.91	tree4990	4
CDKL3	ENSG00000006837	CDKL1	ENSG00000100490	1.91	tree4990	4
CDKL4	ENSG00000205111	CDKL1	ENSG00000100490	1.09	tree4990	4
CDKN1B	ENSG00000111276	CDKN1C	ENSG00000129757	1.09	tree1788	2
CDKN1C	ENSG00000129757	CDKN1B	ENSG00000111276	1.09	tree1788	2
CDKN2AIP	ENSG00000168564	NA	ENSG00000145835	1.09	tree1261	2
CDKN2C	ENSG00000123080	NA	ENSG00000220903	2.21	tree1900	4
CDKN2D	ENSG00000129355	FANK1	ENSG00000203780	2.21	tree5508	3
CDNF	ENSG00000185267	MANF	ENSG00000145050	1.09	tree8484	2
CDON	ENSG00000064309	BOC	ENSG00000144857	1.09	tree11098	2
CDR2	ENSG00000140743	CDR2L	ENSG00000109089	1.09	tree13474	2
CDR2L	ENSG00000109089	CDR2	ENSG00000140743	1.09	tree13474	2
CDRT15L2	ENSG00000214819	NA	ENSG00000141028	0.03	tree2086	2
CDS1	ENSG00000163624	CDS2	ENSG00000101290	1.09	tree10384	2
CDS2	ENSG00000101290	CDS1	ENSG00000163624	1.09	tree10384	2
CDX1	ENSG00000113722	CDX2	ENSG00000165556	1.09	tree976	3
CDX2	ENSG00000165556	CDX1	ENSG00000113722	1.09	tree976	3
CDX4	ENSG00000131264	CDX1	ENSG00000113722	1.09	tree976	3
CDY1	ENSG00000172288	CDY1B	ENSG00000172352	0.00	tree12172	7
CDY1B	ENSG00000172352	CDY1	ENSG00000172288	0.00	tree12172	7
CDY2A	ENSG00000182415	CDY1	ENSG00000172288	0.00	tree12172	7
CDY2B	ENSG00000129873	CDY1	ENSG00000172288	0.00	tree12172	7
CDYL	ENSG00000153046	CDY1	ENSG00000172288	0.19	tree12172	7
CDYL2	ENSG00000166446	CDY1	ENSG00000172288	1.09	tree12172	7
CEACAM1	ENSG00000079385	CEACAM3	ENSG00000170956	0.01	tree9665	19
CEACAM16	ENSG00000213892	CEACAM18	ENSG00000213822	0.42	tree9665	19
CEACAM18	ENSG00000213822	CEACAM16	ENSG00000213892	0.42	tree9665	19
CEACAM20	ENSG00000176395	HEPACAM2	ENSG00000188175	1.81	tree15999	3
CEACAM21	ENSG00000007129	CEACAM16	ENSG00000213892	0.42	tree9665	19
CEACAM3	ENSG00000170956	CEACAM1	ENSG00000079385	0.01	tree9665	19
CEACAM4	ENSG00000105352	CEACAM16	ENSG00000213892	0.42	tree9665	19
CEACAM5	ENSG00000105388	CEACAM1	ENSG00000079385	0.01	tree9665	19
CEACAM6	ENSG00000086548	CEACAM1	ENSG00000079385	0.03	tree9665	19
CEACAM7	ENSG00000007306	CEACAM1	ENSG00000079385	0.03	tree9665	19
CEACAM8	ENSG00000124469	CEACAM1	ENSG00000079385	0.03	tree9665	19
CEBPB	ENSG00000172216	NA	ENSG00000184771	1.09	tree1320	4
CEBPD	ENSG00000221869	NA	ENSG00000184771	1.09	tree1320	4
CEBPE	ENSG00000092067	NA	ENSG00000184771	1.09	tree1320	4
CELA1	ENSG00000139610	CTRC	ENSG00000162438	1.09	tree9003	9
CELA2A	ENSG00000142615	CELA2B	ENSG00000215704	0.01	tree9003	9
CELA2B	ENSG00000215704	CELA2A	ENSG00000142615	0.01	tree9003	9
CELA3A	ENSG00000142789	CELA3B	ENSG00000219073	0.19	tree9003	9
CELA3B	ENSG00000219073	CELA3A	ENSG00000142789	0.19	tree9003	9
CELF1	ENSG00000149187	CELF2	ENSG00000048740	1.09	tree3939	6
CELF2	ENSG00000048740	CELF1	ENSG00000149187	1.09	tree3939	6
CELF3	ENSG00000159409	CELF4	ENSG00000101489	1.91	tree3939	6
CELF4	ENSG00000101489	CELF5	ENSG00000161082	1.91	tree3939	6
CELF5	ENSG00000161082	CELF4	ENSG00000101489	1.91	tree3939	6
CELF6	ENSG00000140488	CELF4	ENSG00000101489	1.91	tree3939	6
CENPB	ENSG00000125817	TIGD4	ENSG00000169989	0.78	tree4991	10
CENPJ	ENSG00000151849	NA	ENSG00000153468	1.81	tree9205	4
CEP135	ENSG00000174799	TSGA10	ENSG00000135951	1.09	tree3007	2
CEP170	ENSG00000143702	NA	ENSG00000154608	0.16	tree11251	3
CEP250	ENSG00000126001	NA	ENSG00000186543	0.60	tree6174	4
CEP57	ENSG00000166037	CEP57L1	ENSG00000183137	1.09	tree12697	2
CEP57L1	ENSG00000183137	CEP57	ENSG00000166037	1.09	tree12697	2
CEP63	ENSG00000182923	CCDC67	ENSG00000165325	1.09	tree15360	2
CEP72	ENSG00000112877	LRRC36	ENSG00000159708	1.09	tree7628	2
CEP85	ENSG00000130695	C6orf204	ENSG00000111860	1.09	tree6752	2
CEPT1	ENSG00000134255	EPT1	ENSG00000138018	1.91	tree11349	3
CER1	ENSG00000147869	DAND5	ENSG00000179284	0.60	tree7353	5
CERCAM	ENSG00000167123	GLT25D1	ENSG00000130309	1.09	tree4255	6
CERK	ENSG00000100422	CERKL	ENSG00000188452	1.91	tree2312	2
CERKL	ENSG00000188452	CERK	ENSG00000100422	1.91	tree2312	2
CERS2	ENSG00000143418	CERS3	ENSG00000154227	1.09	tree3113	8
CERS3	ENSG00000154227	CERS2	ENSG00000143418	1.09	tree3113	8
CERS4	ENSG00000090661	CERS2	ENSG00000143418	1.09	tree3113	8
CERS5	ENSG00000139624	CERS6	ENSG00000172292	1.09	tree3113	8
CERS6	ENSG00000172292	CERS5	ENSG00000139624	1.09	tree3113	8
CETN1	ENSG00000177143	CETN2	ENSG00000147400	0.42	tree6656	3
CETN2	ENSG00000147400	CETN1	ENSG00000177143	0.42	tree6656	3
CETN3	ENSG00000153140	CETN1	ENSG00000177143	2.21	tree6656	3
CFB	ENSG00000204359	C2	ENSG00000204364	1.09	tree15194	2
CFC1	ENSG00000136698	CFC1B	ENSG00000152093	0.00	tree14112	4
CFC1B	ENSG00000152093	CFC1	ENSG00000136698	0.00	tree14112	4
CFD	ENSG00000197766	PRSS57	ENSG00000185198	0.78	tree4936	8
CFH	ENSG00000000971	CFHR2	ENSG00000080910	0.12	tree9321	7
CFHR2	ENSG00000080910	NA	ENSG00000134391	0.11	tree9321	7
CFHR3	ENSG00000116785	CFHR4	ENSG00000134365	0.16	tree9321	7
CFHR4	ENSG00000134365	CFHR3	ENSG00000116785	0.16	tree9321	7
CFHR5	ENSG00000134389	CFHR2	ENSG00000080910	0.19	tree9321	7
CFI	ENSG00000205403	ST14	ENSG00000149418	1.61	tree7761	5
CFL1	ENSG00000172757	CFL2	ENSG00000165410	1.09	tree235	3
CFL2	ENSG00000165410	CFL1	ENSG00000172757	1.09	tree235	3
CGB	ENSG00000104827	CGB2	ENSG00000104818	0.00	tree6588	10
CGB2	ENSG00000104818	NA	ENSG00000204748	0.01	tree6588	10
CGB5	ENSG00000189052	CGB2	ENSG00000104818	0.00	tree6588	10
CGB7	ENSG00000196337	NA	ENSG00000204748	0.01	tree6588	10
CGN	ENSG00000143375	CGNL1	ENSG00000128849	1.09	tree7768	2
CGNL1	ENSG00000128849	CGN	ENSG00000143375	1.09	tree7768	2
CGREF1	ENSG00000138028	MCFD2	ENSG00000180398	1.91	tree190	2
CHAC1	ENSG00000128965	CHAC2	ENSG00000143942	2.21	tree7849	2
CHAC2	ENSG00000143942	CHAC1	ENSG00000128965	2.21	tree7849	2
CHAD	ENSG00000136457	CPN2	ENSG00000178772	1.61	tree9650	6
CHADL	ENSG00000100399	NYX	ENSG00000188937	1.09	tree10313	2
CHAT	ENSG00000070748	CRAT	ENSG00000095321	1.91	tree5861	6
CHCHD2	ENSG00000106153	NA	ENSG00000138869	1.09	tree9762	3
CHCHD3	ENSG00000106554	CHCHD6	ENSG00000159685	1.81	tree12844	2
CHCHD6	ENSG00000159685	CHCHD3	ENSG00000106554	1.81	tree12844	2
CHD1	ENSG00000153922	CHD2	ENSG00000173575	1.09	tree9897	2
CHD2	ENSG00000173575	CHD1	ENSG00000153922	1.09	tree9897	2
CHD3	ENSG00000170004	CHD4	ENSG00000111642	1.09	tree7842	3
CHD4	ENSG00000111642	CHD3	ENSG00000170004	1.09	tree7842	3
CHD5	ENSG00000116254	CHD3	ENSG00000170004	1.09	tree7842	3
CHD6	ENSG00000124177	CHD7	ENSG00000171316	1.91	tree11671	3
CHD7	ENSG00000171316	CHD6	ENSG00000124177	1.91	tree11671	3
CHD8	ENSG00000100888	CHD6	ENSG00000124177	1.91	tree11671	3
CHFR	ENSG00000072609	RNF8	ENSG00000112130	1.09	tree9328	2
CHGA	ENSG00000100604	CHGB	ENSG00000089199	1.09	tree15536	2
CHGB	ENSG00000089199	CHGA	ENSG00000100604	1.09	tree15536	2
CHI3L1	ENSG00000133048	CHI3L2	ENSG00000064886	0.60	tree1664	6
CHI3L2	ENSG00000064886	CHI3L1	ENSG00000133048	0.60	tree1664	6
CHIA	ENSG00000134216	NA	ENSG00000203878	0.19	tree1664	6
CHIC1	ENSG00000204116	CHIC2	ENSG00000109220	1.09	tree1349	2
CHIC2	ENSG00000109220	CHIC1	ENSG00000204116	1.09	tree1349	2
CHIT1	ENSG00000133063	CHI3L1	ENSG00000133048	0.60	tree1664	6
CHKA	ENSG00000110721	CHKB	ENSG00000100288	1.09	tree8005	4
CHKB	ENSG00000100288	CHKA	ENSG00000110721	1.09	tree8005	4
CHL1	ENSG00000134121	L1CAM	ENSG00000198910	1.09	tree15893	4
CHM	ENSG00000188419	CHML	ENSG00000203668	0.42	tree2183	2
CHML	ENSG00000203668	CHM	ENSG00000188419	0.42	tree2183	2
CHMP4A	ENSG00000100931	CHMP4B	ENSG00000101421	1.09	tree11185	3
CHMP4B	ENSG00000101421	CHMP4A	ENSG00000100931	1.09	tree11185	3
CHMP4C	ENSG00000164695	CHMP4A	ENSG00000100931	1.09	tree11185	3
CHN1	ENSG00000128656	CHN2	ENSG00000106069	1.09	tree8567	2
CHN2	ENSG00000106069	CHN1	ENSG00000128656	1.09	tree8567	2
CHODL	ENSG00000154645	LAYN	ENSG00000204381	1.09	tree2533	2
CHORDC1	ENSG00000110172	ITGB1BP2	ENSG00000147166	1.09	tree15112	2
CHPF	ENSG00000123989	CHPF2	ENSG00000033100	1.09	tree529	8
CHPF2	ENSG00000033100	CHPF	ENSG00000123989	1.09	tree529	8
CHPT1	ENSG00000111666	CEPT1	ENSG00000134255	1.09	tree11349	3
CHRD	ENSG00000090539	CHRDL1	ENSG00000101938	1.81	tree8320	5
CHRDL1	ENSG00000101938	CHRDL2	ENSG00000054938	1.81	tree8320	5
CHRDL2	ENSG00000054938	CHRDL1	ENSG00000101938	1.81	tree8320	5
CHRM1	ENSG00000168539	CHRM2	ENSG00000181072	1.81	tree15320	4
CHRM2	ENSG00000181072	CHRM1	ENSG00000168539	1.81	tree15320	4
CHRM3	ENSG00000133019	CHRM1	ENSG00000168539	1.81	tree15320	4
CHRM5	ENSG00000184984	CHRM1	ENSG00000168539	1.81	tree15320	4
CHST1	ENSG00000175264	CHST2	ENSG00000175040	1.09	tree11610	7
CHST10	ENSG00000115526	CHST11	ENSG00000171310	1.81	tree13142	7
CHST11	ENSG00000171310	CHST10	ENSG00000115526	1.81	tree13142	7
CHST12	ENSG00000136213	CHST10	ENSG00000115526	1.81	tree13142	7
CHST13	ENSG00000180767	CHST11	ENSG00000171310	1.09	tree13142	7
CHST14	ENSG00000169105	CHST10	ENSG00000115526	1.81	tree13142	7
CHST2	ENSG00000175040	CHST1	ENSG00000175264	1.09	tree11610	7
CHST3	ENSG00000122863	CHST1	ENSG00000175264	1.09	tree11610	7
CHST4	ENSG00000140835	CHST5	ENSG00000135702	0.60	tree11610	7
CHST5	ENSG00000135702	CHST4	ENSG00000140835	0.60	tree11610	7
CHST6	ENSG00000183196	CHST5	ENSG00000135702	0.11	tree11610	7
CHST7	ENSG00000147119	CHST1	ENSG00000175264	1.09	tree11610	7
CHST8	ENSG00000124302	CHST9	ENSG00000154080	1.09	tree13142	7
CHST9	ENSG00000154080	CHST8	ENSG00000124302	1.09	tree13142	7
CHSY1	ENSG00000131873	CHSY3	ENSG00000198108	1.09	tree529	8
CHSY3	ENSG00000198108	CHSY1	ENSG00000131873	1.09	tree529	8
CHUK	ENSG00000213341	IKBKB	ENSG00000104365	1.09	tree11227	4
CIB1	ENSG00000185043	CIB4	ENSG00000157884	1.61	tree10540	4
CIB2	ENSG00000136425	CIB3	ENSG00000141977	1.09	tree10540	4
CIB3	ENSG00000141977	CIB2	ENSG00000136425	1.09	tree10540	4
CIB4	ENSG00000157884	CIB1	ENSG00000185043	1.61	tree10540	4
CIDEA	ENSG00000176194	NA	ENSG00000186162	1.09	tree3524	4
CIDEB	ENSG00000136305	NA	ENSG00000186162	1.09	tree3524	4
CIDEC	ENSG00000187288	NA	ENSG00000186162	0.01	tree3524	4
CIITA	ENSG00000179583	NOD1	ENSG00000106100	1.09	tree3074	2
CILP	ENSG00000138615	CILP2	ENSG00000160161	1.09	tree5260	2
CILP2	ENSG00000160161	CILP	ENSG00000138615	1.09	tree5260	2
CIRBP	ENSG00000099622	RBM3	ENSG00000102317	0.78	tree5160	2
CISD1	ENSG00000122873	CISD2	ENSG00000145354	1.09	tree9941	2
CISD2	ENSG00000145354	CISD1	ENSG00000122873	1.09	tree9941	2
CISH	ENSG00000114737	SOCS1	ENSG00000185338	1.09	tree11062	8
CITED1	ENSG00000125931	CITED2	ENSG00000164442	1.09	tree2538	3
CITED2	ENSG00000164442	CITED1	ENSG00000125931	1.09	tree2538	3
CITED4	ENSG00000179862	CITED1	ENSG00000125931	1.09	tree2538	3
CKAP2	ENSG00000136108	CKAP2L	ENSG00000169607	1.09	tree594	2
CKAP2L	ENSG00000169607	CKAP2	ENSG00000136108	1.09	tree594	2
CKB	ENSG00000166165	CKM	ENSG00000104879	1.09	tree2310	5
CKLF	ENSG00000217555	CMTM3	ENSG00000140931	1.09	tree14050	7
CKM	ENSG00000104879	CKB	ENSG00000166165	1.09	tree2310	5
CKMT2	ENSG00000131730	CKB	ENSG00000166165	1.61	tree2310	5
CKS1B	ENSG00000173207	NA	ENSG00000178556	0.60	tree6822	3
CKS2	ENSG00000123975	CKS1B	ENSG00000173207	1.09	tree6822	3
CLASP1	ENSG00000074054	CLASP2	ENSG00000163539	1.09	tree8916	2
CLASP2	ENSG00000163539	CLASP1	ENSG00000074054	1.09	tree8916	2
CLC	ENSG00000105205	LGALS13	ENSG00000105198	0.16	tree8347	15
CLCA1	ENSG00000016490	CLCA4	ENSG00000016602	0.42	tree15511	4
CLCA2	ENSG00000137975	CLCA1	ENSG00000016490	1.61	tree15511	4
CLCA4	ENSG00000016602	CLCA1	ENSG00000016490	0.42	tree15511	4
CLCF1	ENSG00000175505	CTF1	ENSG00000150281	1.09	tree10777	2
CLCN1	ENSG00000188037	CLCN2	ENSG00000114859	1.09	tree10502	2
CLCN2	ENSG00000114859	CLCN1	ENSG00000188037	1.09	tree10502	2
CLCN3	ENSG00000109572	CLCN4	ENSG00000073464	1.09	tree10865	5
CLCN4	ENSG00000073464	CLCN3	ENSG00000109572	1.09	tree10865	5
CLCN5	ENSG00000171365	CLCN3	ENSG00000109572	1.09	tree10865	5
CLCN6	ENSG00000011021	CLCN7	ENSG00000103249	1.91	tree10865	5
CLCN7	ENSG00000103249	CLCN6	ENSG00000011021	1.91	tree10865	5
CLCNKA	ENSG00000186510	CLCNKB	ENSG00000184908	0.03	tree3602	2
CLCNKB	ENSG00000184908	CLCNKA	ENSG00000186510	0.03	tree3602	2
CLDN1	ENSG00000163347	CLDN18	ENSG00000066405	1.09	tree5941	20
CLDN10	ENSG00000134873	CLDN11	ENSG00000013297	1.09	tree5941	20
CLDN11	ENSG00000013297	CLDN10	ENSG00000134873	1.09	tree5941	20
CLDN14	ENSG00000159261	CLDN17	ENSG00000156282	1.09	tree5941	20
CLDN15	ENSG00000106404	CLDN10	ENSG00000134873	1.09	tree5941	20
CLDN16	ENSG00000113946	CLDN24	ENSG00000185758	1.61	tree5941	20
CLDN17	ENSG00000156282	CLDN14	ENSG00000159261	1.09	tree5941	20
CLDN18	ENSG00000066405	CLDN19	ENSG00000164007	1.09	tree5941	20
CLDN19	ENSG00000164007	CLDN18	ENSG00000066405	1.09	tree5941	20
CLDN2	ENSG00000165376	CLDN14	ENSG00000159261	1.09	tree5941	20
CLDN20	ENSG00000171217	CLDN14	ENSG00000159261	1.09	tree5941	20
CLDN22	ENSG00000177300	CLDN24	ENSG00000185758	0.19	tree5941	20
CLDN24	ENSG00000185758	CLDN22	ENSG00000177300	0.19	tree5941	20
CLDN3	ENSG00000165215	CLDN4	ENSG00000189143	0.60	tree5941	20
CLDN4	ENSG00000189143	CLDN3	ENSG00000165215	0.60	tree5941	20
CLDN5	ENSG00000184113	CLDN14	ENSG00000159261	1.09	tree5941	20
CLDN6	ENSG00000184697	CLDN9	ENSG00000213937	0.42	tree5941	20
CLDN7	ENSG00000181885	CLDN18	ENSG00000066405	1.09	tree5941	20
CLDN8	ENSG00000156284	CLDN17	ENSG00000156282	0.60	tree5941	20
CLDN9	ENSG00000213937	CLDN6	ENSG00000184697	0.42	tree5941	20
CLDND2	ENSG00000160318	NKG7	ENSG00000105374	0.19	tree14100	3
CLEC10A	ENSG00000132514	ASGR1	ENSG00000141505	0.19	tree9065	3
CLEC11A	ENSG00000105472	CLEC3A	ENSG00000166509	1.09	tree13161	12
CLEC12A	ENSG00000172322	CLEC1A	ENSG00000150048	1.09	tree12098	14
CLEC14A	ENSG00000176435	CD248	ENSG00000174807	1.61	tree2367	4
CLEC18A	ENSG00000157322	CLEC18C	ENSG00000157335	0.00	tree11795	3
CLEC18B	ENSG00000140839	CLEC18A	ENSG00000157322	0.01	tree11795	3
CLEC18C	ENSG00000157335	CLEC18A	ENSG00000157322	0.00	tree11795	3
CLEC1A	ENSG00000150048	CLEC12A	ENSG00000172322	1.09	tree12098	14
CLEC1B	ENSG00000165682	CLEC1A	ENSG00000150048	0.42	tree12098	14
CLEC2A	ENSG00000188393	CD69	ENSG00000110848	0.60	tree10990	5
CLEC2B	ENSG00000110852	CD69	ENSG00000110848	0.60	tree10990	5
CLEC2D	ENSG00000069493	CD69	ENSG00000110848	0.60	tree10990	5
CLEC3A	ENSG00000166509	CLEC11A	ENSG00000105472	1.09	tree13161	12
CLEC3B	ENSG00000163815	CLEC11A	ENSG00000105472	1.09	tree13161	12
CLEC4A	ENSG00000111729	CLEC4C	ENSG00000198178	0.19	tree6761	12
CLEC4C	ENSG00000198178	CLEC4A	ENSG00000111729	0.19	tree6761	12
CLEC4D	ENSG00000166527	CD207	ENSG00000116031	1.61	tree6761	12
CLEC4E	ENSG00000166523	CD207	ENSG00000116031	1.61	tree6761	12
CLEC4F	ENSG00000152672	CD209	ENSG00000090659	1.09	tree6761	12
CLEC4G	ENSG00000182566	CD209	ENSG00000090659	1.09	tree6761	12
CLEC4M	ENSG00000104938	CD209	ENSG00000090659	0.03	tree6761	12
CLEC6A	ENSG00000205846	CLEC4A	ENSG00000111729	0.19	tree6761	12
CLEC7A	ENSG00000172243	OLR1	ENSG00000173391	0.19	tree12098	14
CLEC9A	ENSG00000197992	KLRK1	ENSG00000213809	0.60	tree12098	14
CLGN	ENSG00000153132	CANX	ENSG00000127022	1.09	tree2938	2
CLIC1	ENSG00000213719	CLIC2	ENSG00000155962	1.09	tree6208	6
CLIC2	ENSG00000155962	CLIC1	ENSG00000213719	1.09	tree6208	6
CLIC3	ENSG00000169583	CLIC1	ENSG00000213719	1.09	tree6208	6
CLIC4	ENSG00000169504	CLIC1	ENSG00000213719	1.09	tree6208	6
CLIC5	ENSG00000112782	CLIC1	ENSG00000213719	1.09	tree6208	6
CLIC6	ENSG00000159212	CLIC1	ENSG00000213719	1.09	tree6208	6
CLINT1	ENSG00000113282	ENTHD1	ENSG00000176177	2.21	tree9896	5
CLIP1	ENSG00000130779	CLIP2	ENSG00000106665	1.09	tree15505	4
CLIP2	ENSG00000106665	CLIP1	ENSG00000130779	1.09	tree15505	4
CLIP3	ENSG00000105270	CLIP4	ENSG00000115295	1.09	tree15505	4
CLIP4	ENSG00000115295	CLIP3	ENSG00000105270	1.09	tree15505	4
CLK1	ENSG00000013441	CLK4	ENSG00000113240	0.60	tree6655	4
CLK2	ENSG00000176444	CLK1	ENSG00000013441	1.09	tree6655	4
CLK3	ENSG00000179335	CLK1	ENSG00000013441	1.09	tree6655	4
CLK4	ENSG00000113240	CLK1	ENSG00000013441	0.60	tree6655	4
CLMN	ENSG00000165959	DSP	ENSG00000096696	1.91	tree10305	4
CLMP	ENSG00000166250	CXADR	ENSG00000154639	1.09	tree12237	7
CLNK	ENSG00000109684	BLNK	ENSG00000095585	1.09	tree10919	4
CLOCK	ENSG00000134852	NPAS2	ENSG00000170485	1.09	tree11071	3
CLPS	ENSG00000137392	C6orf127	ENSG00000204140	1.61	tree12719	2
CLPTM1	ENSG00000104853	CLPTM1L	ENSG00000049656	1.91	tree203	2
CLPTM1L	ENSG00000049656	CLPTM1	ENSG00000104853	1.91	tree203	2
CLRN1	ENSG00000163646	NA	ENSG00000188022	1.09	tree12239	3
CLRN3	ENSG00000180745	CLRN1	ENSG00000163646	1.09	tree12239	3
CLSTN1	ENSG00000171603	CLSTN2	ENSG00000158258	1.61	tree7549	3
CLSTN2	ENSG00000158258	CLSTN1	ENSG00000171603	1.61	tree7549	3
CLSTN3	ENSG00000139182	CLSTN1	ENSG00000171603	1.61	tree7549	3
CLTA	ENSG00000122705	CLTB	ENSG00000175416	1.09	tree10052	2
CLTB	ENSG00000175416	CLTA	ENSG00000122705	1.09	tree10052	2
CLTC	ENSG00000141367	CLTCL1	ENSG00000070371	1.09	tree9554	2
CLTCL1	ENSG00000070371	CLTC	ENSG00000141367	1.09	tree9554	2
CLU	ENSG00000120885	CLUL1	ENSG00000079101	1.09	tree4933	2
CLUL1	ENSG00000079101	CLU	ENSG00000120885	1.09	tree4933	2
CLVS1	ENSG00000177182	CLVS2	ENSG00000146352	1.09	tree5909	5
CLVS2	ENSG00000146352	CLVS1	ENSG00000177182	1.09	tree5909	5
CMA1	ENSG00000092009	CFD	ENSG00000197766	1.09	tree4936	8
CMKLR1	ENSG00000174600	C3AR1	ENSG00000171860	1.09	tree12396	11
CMTM1	ENSG00000089505	CMTM2	ENSG00000140932	0.42	tree1913	2
CMTM2	ENSG00000140932	CMTM1	ENSG00000089505	0.42	tree1913	2
CMTM3	ENSG00000140931	CKLF	ENSG00000217555	1.09	tree14050	7
CMTM4	ENSG00000183723	CMTM6	ENSG00000091317	1.09	tree14050	7
CMTM5	ENSG00000166091	CKLF	ENSG00000217555	1.09	tree14050	7
CMTM6	ENSG00000091317	CMTM4	ENSG00000183723	1.09	tree14050	7
CMTM7	ENSG00000153551	CKLF	ENSG00000217555	1.91	tree14050	7
CMTM8	ENSG00000170293	PLLP	ENSG00000102934	1.09	tree12028	6
CNBP	ENSG00000169714	ZCCHC13	ENSG00000187969	1.09	tree12033	2
CNDP1	ENSG00000150656	CNDP2	ENSG00000133313	1.91	tree5362	2
CNDP2	ENSG00000133313	CNDP1	ENSG00000150656	1.91	tree5362	2
CNFN	ENSG00000105427	PLAC8L1	ENSG00000173261	1.09	tree1397	3
[truncated: 12,085 more rows]

## Sheet: S2 Annotation of paralogs
HUGO_geneSymbol	ENSEMBL_geneID	WGD	SSD	ySSD	wSSD	oSSD
A1BG	ENSG00000121410	N	Y	Y	N	N
A1CF	ENSG00000148584	Y	Y	N	Y	N
A2M	ENSG00000175899	Y	Y	Y	N	N
A2ML1	ENSG00000166535	Y	Y	N	Y	N
A4GALT	ENSG00000128274	N	Y	N	Y	N
A4GNT	ENSG00000118017	N	Y	N	Y	N
AACS	ENSG00000081760	N	Y	N	Y	N
AADAC	ENSG00000114771	Y	Y	Y	N	N
AADACL2	ENSG00000197953	Y	Y	Y	N	N
AADACL3	ENSG00000188984	Y	Y	Y	N	N
AADACL4	ENSG00000204518	Y	Y	Y	N	N
AARS	ENSG00000090861	N	Y	N	N	Y
AARS2	ENSG00000124608	N	Y	N	N	Y
AATK	ENSG00000181409	Y	N	N	N	N
ABCA1	ENSG00000165029	Y	N	N	N	N
ABCA10	ENSG00000154263	N	Y	Y	N	N
ABCA12	ENSG00000144452	Y	N	N	N	N
ABCA13	ENSG00000179869	Y	N	N	N	N
ABCA2	ENSG00000107331	Y	N	N	N	N
ABCA3	ENSG00000167972	N	Y	N	N	Y
ABCA4	ENSG00000198691	Y	N	N	N	N
ABCA5	ENSG00000154265	N	Y	N	Y	N
ABCA6	ENSG00000154262	N	Y	Y	N	N
ABCA7	ENSG00000064687	Y	N	N	N	N
ABCA8	ENSG00000141338	N	Y	Y	N	N
ABCA9	ENSG00000154258	N	Y	Y	N	N
ABCB1	ENSG00000085563	Y	Y	Y	N	N
ABCB10	ENSG00000135776	N	Y	N	N	Y
ABCB11	ENSG00000073734	Y	N	N	N	N
ABCB4	ENSG00000005471	Y	Y	Y	N	N
ABCB5	ENSG00000004846	Y	Y	N	N	Y
ABCB9	ENSG00000150967	N	Y	N	Y	N
ABCC1	ENSG00000103222	Y	N	N	N	N
ABCC10	ENSG00000124574	N	Y	N	N	Y
ABCC11	ENSG00000121270	N	Y	Y	N	N
ABCC12	ENSG00000140798	N	Y	Y	N	N
ABCC2	ENSG00000023839	N	Y	N	N	Y
ABCC3	ENSG00000108846	Y	N	N	N	N
ABCC4	ENSG00000125257	N	Y	N	N	Y
ABCC5	ENSG00000114770	N	Y	N	Y	N
ABCC6	ENSG00000091262	Y	Y	N	Y	N
ABCC8	ENSG00000006071	Y	N	N	N	N
ABCC9	ENSG00000069431	Y	N	N	N	N
ABCD1	ENSG00000101986	Y	N	N	N	N
ABCD2	ENSG00000173208	Y	N	N	N	N
ABCD3	ENSG00000117528	N	Y	N	N	Y
ABCD4	ENSG00000119688	N	Y	N	N	Y
ABCG1	ENSG00000160179	Y	N	N	N	N
ABCG4	ENSG00000172350	Y	N	N	N	N
ABCG5	ENSG00000138075	N	Y	N	Y	N
ABCG8	ENSG00000143921	N	Y	N	Y	N
ABHD1	ENSG00000143994	Y	N	N	N	N
ABHD12	ENSG00000100997	Y	N	N	N	N
ABHD12B	ENSG00000131969	Y	N	N	N	N
ABHD13	ENSG00000139826	N	Y	N	N	Y
ABHD14B	ENSG00000114779	N	Y	N	Y	N
ABHD16A	ENSG00000204427	N	Y	Y	N	N
ABHD16B	ENSG00000183260	N	Y	Y	N	N
ABHD2	ENSG00000140526	N	Y	N	N	Y
ABHD3	ENSG00000158201	Y	N	N	N	N
ABHD4	ENSG00000100439	Y	N	N	N	N
ABHD5	ENSG00000011198	Y	N	N	N	N
ABI1	ENSG00000136754	Y	N	N	N	N
ABI2	ENSG00000138443	Y	N	N	N	N
ABI3	ENSG00000108798	Y	N	N	N	N
ABL1	ENSG00000097007	Y	N	N	N	N
ABL2	ENSG00000143322	Y	N	N	N	N
ABLIM1	ENSG00000099204	Y	N	N	N	N
ABLIM2	ENSG00000163995	Y	N	N	N	N
ABLIM3	ENSG00000173210	Y	N	N	N	N
ABO	ENSG00000175164	NA	NA	NA	NA	NA
ABP1	ENSG00000002726	Y	N	N	N	N
ABR	ENSG00000159842	Y	N	N	N	N
ABRA	ENSG00000174429	N	N	N	N	N
ABTB2	ENSG00000166016	Y	N	N	N	N
ACACA	ENSG00000132142	Y	N	N	N	N
ACACB	ENSG00000076555	Y	N	N	N	N
ACAD9	ENSG00000177646	N	Y	N	N	Y
ACADVL	ENSG00000072778	N	Y	N	N	Y
ACAN	ENSG00000157766	N	Y	N	Y	N
ACAP1	ENSG00000072818	Y	N	N	N	N
ACAP2	ENSG00000114331	Y	N	N	N	N
ACAP3	ENSG00000131584	Y	N	N	N	N
ACAT1	ENSG00000075239	N	Y	N	N	Y
ACAT2	ENSG00000120437	N	Y	N	N	Y
ACBD3	ENSG00000182827	Y	N	N	N	N
ACBD4	ENSG00000181513	N	Y	N	N	Y
ACBD5	ENSG00000107897	N	Y	N	N	Y
ACBD7	ENSG00000176244	Y	N	N	N	N
ACCN1	ENSG00000108684	NA	NA	NA	NA	NA
ACCN2	ENSG00000110881	NA	NA	NA	NA	NA
ACCN3	ENSG00000213199	NA	NA	NA	NA	NA
ACCN4	ENSG00000072182	NA	NA	NA	NA	NA
ACCS	ENSG00000110455	N	Y	Y	N	N
ACCSL	ENSG00000205126	N	Y	Y	N	N
ACE	ENSG00000159640	N	Y	Y	N	N
ACE2	ENSG00000130234	Y	Y	N	N	Y
ACER1	ENSG00000167769	Y	N	N	N	N
ACER2	ENSG00000177076	Y	N	N	N	N
ACER3	ENSG00000078124	N	Y	N	N	Y
ACO1	ENSG00000122729	N	Y	N	N	Y
ACOT1	ENSG00000184227	N	Y	Y	N	N
ACOT11	ENSG00000162390	Y	N	N	N	N
ACOT12	ENSG00000172497	Y	N	N	N	N
ACOT2	ENSG00000119673	N	Y	Y	N	N
ACOT4	ENSG00000177465	N	Y	Y	N	N
ACOT6	ENSG00000205669	N	Y	N	Y	N
ACOT7	ENSG00000097021	Y	Y	N	Y	N
ACOX1	ENSG00000161533	N	Y	N	Y	N
ACOX2	ENSG00000168306	N	Y	N	Y	N
ACP2	ENSG00000134575	Y	N	N	N	N
ACP6	ENSG00000162836	N	Y	N	N	Y
ACPL2	ENSG00000155893	N	N	N	N	N
ACPP	ENSG00000014257	Y	N	N	N	N
ACPT	ENSG00000142513	Y	N	N	N	N
ACR	ENSG00000100312	Y	N	N	N	N
ACRV1	ENSG00000134940	N	N	N	N	N
ACSBG1	ENSG00000103740	Y	N	N	N	N
ACSBG2	ENSG00000130377	Y	N	N	N	N
ACSL1	ENSG00000151726	Y	N	N	N	N
ACSL3	ENSG00000123983	Y	N	N	N	N
ACSL4	ENSG00000068366	Y	N	N	N	N
ACSL5	ENSG00000197142	Y	N	N	N	N
ACSL6	ENSG00000164398	Y	N	N	N	N
ACSM1	ENSG00000166743	Y	Y	Y	N	N
ACSM2A	ENSG00000183747	N	Y	Y	N	N
ACSM2B	ENSG00000066813	N	Y	Y	N	N
ACSM3	ENSG00000005187	Y	N	N	N	N
ACSM4	ENSG00000215009	Y	N	N	N	N
ACSM5	ENSG00000183549	Y	Y	Y	N	N
ACSS1	ENSG00000154930	N	Y	N	N	Y
ACSS3	ENSG00000111058	N	Y	N	N	Y
ACTA1	ENSG00000143632	Y	N	N	N	N
ACTA2	ENSG00000107796	Y	N	N	N	N
ACTB	ENSG00000075624	Y	Y	Y	N	N
ACTBL2	ENSG00000169067	N	Y	N	Y	N
ACTC1	ENSG00000159251	Y	N	N	N	N
ACTG1	ENSG00000184009	Y	N	N	N	N
ACTG2	ENSG00000163017	Y	N	N	N	N
ACTL6A	ENSG00000136518	Y	N	N	N	N
ACTL6B	ENSG00000077080	Y	N	N	N	N
ACTL7A	ENSG00000187003	N	Y	Y	N	N
ACTL7B	ENSG00000148156	N	Y	Y	N	N
ACTL9	ENSG00000181786	N	Y	N	Y	N
ACTN1	ENSG00000072110	Y	N	N	N	N
ACTN2	ENSG00000077522	Y	N	N	N	N
ACTN4	ENSG00000130402	Y	N	N	N	N
ACTR1A	ENSG00000138107	Y	N	N	N	N
ACTR1B	ENSG00000115073	Y	N	N	N	N
ACTR2	ENSG00000138071	Y	Y	N	N	Y
ACTR3	ENSG00000115091	Y	N	N	N	N
ACTR3B	ENSG00000133627	Y	N	N	N	N
ACTR3C	ENSG00000106526	N	Y	Y	N	N
ACTRT1	ENSG00000123165	N	Y	Y	N	N
ACTRT2	ENSG00000169717	N	Y	Y	N	N
ACVR1	ENSG00000115170	Y	N	N	N	N
ACVR1B	ENSG00000135503	Y	N	N	N	N
ACVR1C	ENSG00000123612	Y	N	N	N	N
ACVR2A	ENSG00000121989	Y	N	N	N	N
ACVR2B	ENSG00000114739	Y	N	N	N	N
ACVRL1	ENSG00000139567	Y	N	N	N	N
ACY3	ENSG00000132744	Y	N	N	N	N
ACYP1	ENSG00000119640	Y	N	N	N	N
ACYP2	ENSG00000170634	Y	N	N	N	N
ADA	ENSG00000196839	N	Y	N	N	Y
ADAD1	ENSG00000164113	Y	N	N	N	N
ADAD2	ENSG00000140955	Y	N	N	N	N
ADAL	ENSG00000168803	N	Y	N	N	Y
ADAMTS1	ENSG00000154734	Y	N	N	N	N
ADAMTS10	ENSG00000142303	Y	N	N	N	N
ADAMTS12	ENSG00000151388	Y	N	N	N	N
ADAMTS13	ENSG00000160323	N	Y	N	Y	N
ADAMTS14	ENSG00000138316	Y	N	N	N	N
ADAMTS15	ENSG00000166106	Y	N	N	N	N
ADAMTS16	ENSG00000145536	Y	N	N	N	N
ADAMTS17	ENSG00000140470	Y	N	N	N	N
ADAMTS18	ENSG00000140873	Y	N	N	N	N
ADAMTS19	ENSG00000145808	Y	N	N	N	N
ADAMTS2	ENSG00000087116	Y	N	N	N	N
ADAMTS20	ENSG00000173157	Y	N	N	N	N
ADAMTS3	ENSG00000156140	Y	N	N	N	N
ADAMTS4	ENSG00000158859	Y	N	N	N	N
ADAMTS5	ENSG00000154736	Y	Y	N	Y	N
ADAMTS6	ENSG00000049192	Y	N	N	N	N
ADAMTS7	ENSG00000136378	Y	N	N	N	N
ADAMTS8	ENSG00000134917	Y	N	N	N	N
ADAMTS9	ENSG00000163638	Y	N	N	N	N
ADAMTSL1	ENSG00000178031	N	Y	Y	N	N
ADAMTSL2	ENSG00000197859	N	Y	N	Y	N
ADAMTSL3	ENSG00000156218	N	Y	N	Y	N
ADAMTSL4	ENSG00000143382	Y	N	N	N	N
ADAP1	ENSG00000105963	N	Y	N	N	Y
ADAP2	ENSG00000184060	N	Y	N	N	Y
ADAR	ENSG00000160710	N	Y	N	N	Y
ADARB1	ENSG00000197381	Y	N	N	N	N
ADARB2	ENSG00000185736	Y	N	N	N	N
ADAT1	ENSG00000065457	N	Y	N	N	Y
ADC	ENSG00000142920	Y	N	N	N	N
ADCK3	ENSG00000163050	Y	N	N	N	N
ADCK4	ENSG00000123815	Y	N	N	N	N
ADCY1	ENSG00000164742	Y	Y	N	N	Y
ADCY2	ENSG00000078295	Y	N	N	N	N
ADCY3	ENSG00000138031	Y	N	N	N	N
ADCY4	ENSG00000129467	Y	N	N	N	N
ADCY5	ENSG00000173175	Y	N	N	N	N
ADCY6	ENSG00000174233	Y	N	N	N	N
ADCY7	ENSG00000121281	Y	N	N	N	N
ADCY8	ENSG00000155897	Y	Y	N	N	Y
ADCY9	ENSG00000162104	N	Y	N	N	Y
ADCYAP1	ENSG00000141433	N	Y	N	Y	N
ADCYAP1R1	ENSG00000078549	Y	Y	N	Y	N
ADD1	ENSG00000087274	Y	N	N	N	N
ADD2	ENSG00000075340	Y	N	N	N	N
ADD3	ENSG00000148700	Y	N	N	N	N
ADH1A	ENSG00000187758	N	Y	Y	N	N
ADH1B	ENSG00000196616	N	Y	Y	N	N
ADH4	ENSG00000198099	N	Y	Y	N	N
ADH5	ENSG00000197894	N	Y	N	Y	N
ADH6	ENSG00000172955	N	Y	Y	N	N
ADH7	ENSG00000196344	N	Y	Y	N	N
ADIPOQ	ENSG00000181092	Y	Y	N	Y	N
ADIPOR1	ENSG00000159346	Y	N	N	N	N
ADIPOR2	ENSG00000006831	Y	N	N	N	N
ADNP	ENSG00000101126	N	Y	N	Y	N
ADNP2	ENSG00000101544	N	Y	N	Y	N
ADORA1	ENSG00000163485	N	Y	N	Y	N
ADORA2A	ENSG00000128271	Y	N	N	N	N
ADORA2B	ENSG00000170425	Y	N	N	N	N
ADORA3	ENSG00000121933	N	Y	N	Y	N
ADPGK	ENSG00000159322	N	N	N	N	N
ADPRH	ENSG00000144843	N	Y	N	N	Y
ADPRHL1	ENSG00000153531	N	Y	N	N	Y
ADRA1A	ENSG00000120907	Y	N	N	N	N
ADRA1B	ENSG00000170214	Y	N	N	N	N
ADRA1D	ENSG00000171873	Y	N	N	N	N
ADRBK1	ENSG00000173020	Y	N	N	N	N
ADRBK2	ENSG00000100077	Y	N	N	N	N
ADSS	ENSG00000035687	Y	N	N	N	N
ADSSL1	ENSG00000185100	Y	N	N	N	N
AEBP1	ENSG00000106624	Y	Y	N	Y	N
AEN	ENSG00000181026	Y	N	N	N	N
AES	ENSG00000104964	N	Y	N	Y	N
AFAP1	ENSG00000196526	Y	N	N	N	N
AFAP1L1	ENSG00000157510	Y	N	N	N	N
AFAP1L2	ENSG00000169129	Y	N	N	N	N
AFF1	ENSG00000172493	Y	N	N	N	N
AFF2	ENSG00000155966	Y	Y	N	N	Y
AFF3	ENSG00000144218	Y	Y	N	N	Y
AFF4	ENSG00000072364	Y	N	N	N	N
AFG3L2	ENSG00000141385	N	Y	N	N	Y
AFM	ENSG00000079557	N	Y	Y	N	N
AFP	ENSG00000081051	N	Y	Y	N	N
AGAP1	ENSG00000157985	Y	N	N	N	N
AGAP10	ENSG00000204172	N	Y	Y	N	N
AGAP11	ENSG00000151303	NA	NA	NA	NA	NA
AGAP2	ENSG00000135439	Y	N	N	N	N
AGAP3	ENSG00000133612	Y	N	N	N	N
AGAP4	ENSG00000188234	Y	Y	Y	N	N
AGAP5	ENSG00000172650	Y	N	N	N	N
AGAP6	ENSG00000204149	Y	N	N	N	N
AGAP7	ENSG00000204169	Y	Y	Y	N	N
AGAP8	ENSG00000174194	Y	Y	Y	N	N
AGAP9	ENSG00000198035	N	Y	Y	N	N
AGBL2	ENSG00000165923	Y	N	N	N	N
AGBL3	ENSG00000146856	Y	N	N	N	N
AGFG1	ENSG00000173744	Y	N	N	N	N
AGFG2	ENSG00000106351	Y	N	N	N	N
AGGF1	ENSG00000164252	N	Y	N	N	Y
AGPAT1	ENSG00000204310	Y	N	N	N	N
AGPAT2	ENSG00000169692	Y	N	N	N	N
AGPAT3	ENSG00000160216	Y	N	N	N	N
AGPAT4	ENSG00000026652	Y	N	N	N	N
AGPAT5	ENSG00000155189	N	Y	N	N	Y
AGPAT6	ENSG00000158669	Y	N	N	N	N
AGPAT9	ENSG00000138678	Y	N	N	N	N
AGR2	ENSG00000106541	N	Y	N	Y	N
AGR3	ENSG00000173467	N	Y	N	Y	N
AGRN	ENSG00000188157	N	Y	N	N	Y
AGRP	ENSG00000159723	N	N	N	N	N
AGT	ENSG00000135744	N	Y	N	Y	N
AGTPBP1	ENSG00000135049	Y	N	N	N	N
AGTR1	ENSG00000144891	Y	N	N	N	N
AGTR2	ENSG00000180772	Y	N	N	N	N
AGXT2L1	ENSG00000164089	Y	N	N	N	N
AGXT2L2	ENSG00000175309	Y	N	N	N	N
AHCY	ENSG00000101444	N	Y	N	N	Y
AHCYL1	ENSG00000168710	Y	N	N	N	N
AHCYL2	ENSG00000158467	Y	N	N	N	N
AHI1	ENSG00000135541	N	Y	N	N	Y
AHNAK	ENSG00000124942	N	Y	N	Y	N
AHNAK2	ENSG00000185567	N	Y	N	Y	N
AHR	ENSG00000106546	N	Y	N	Y	N
AHRR	ENSG00000063438	N	Y	N	Y	N
AHSA1	ENSG00000100591	Y	N	N	N	N
AHSA2	ENSG00000173209	Y	N	N	N	N
AHSG	ENSG00000145192	N	Y	N	Y	N
AICDA	ENSG00000111732	N	Y	N	Y	N
AIF1	ENSG00000204472	Y	N	N	N	N
AIF1L	ENSG00000126878	Y	N	N	N	N
AIFM1	ENSG00000156709	N	Y	N	N	Y
AIFM3	ENSG00000183773	N	Y	N	N	Y
AIG1	ENSG00000146416	Y	N	N	N	N
AIM1	ENSG00000112297	Y	Y	N	Y	N
AIM1L	ENSG00000176092	Y	Y	N	Y	N
AIM2	ENSG00000163568	N	Y	Y	N	N
AIP	ENSG00000110711	Y	N	N	N	N
AIPL1	ENSG00000129221	Y	N	N	N	N
AIRE	ENSG00000160224	N	Y	N	N	Y
AJAP1	ENSG00000196581	N	N	N	N	N
AK1	ENSG00000106992	Y	N	N	N	N
AK3	ENSG00000147853	Y	N	N	N	N
AK4	ENSG00000162433	Y	N	N	N	N
AK5	ENSG00000154027	Y	N	N	N	N
AK7	ENSG00000140057	N	N	N	N	N
AKAP13	ENSG00000170776	N	Y	N	N	Y
AKAP17A	ENSG00000197976	Y	N	N	N	N
AKAP3	ENSG00000111254	N	Y	Y	N	N
AKAP4	ENSG00000147081	N	Y	Y	N	N
AKAP8	ENSG00000105127	N	Y	N	Y	N
AKAP8L	ENSG00000011243	N	Y	N	Y	N
AKD1	ENSG00000155085	N	Y	N	N	Y
AKIRIN1	ENSG00000174574	Y	N	N	N	N
AKIRIN2	ENSG00000135334	Y	N	N	N	N
AKR1A1	ENSG00000117448	N	Y	N	N	Y
AKR1B1	ENSG00000085662	Y	Y	Y	N	N
AKR1B10	ENSG00000198074	Y	Y	Y	N	N
AKR1C1	ENSG00000187134	Y	Y	Y	N	N
AKR1C2	ENSG00000151632	Y	Y	Y	N	N
AKR1C3	ENSG00000196139	Y	Y	Y	N	N
AKR1C4	ENSG00000198610	Y	Y	Y	N	N
AKR1CL1	ENSG00000196326	Y	Y	Y	N	N
AKR1D1	ENSG00000122787	Y	N	N	N	N
AKR1E2	ENSG00000165568	Y	N	N	N	N
AKR7A2	ENSG00000053371	N	Y	Y	N	N
AKR7A3	ENSG00000162482	N	Y	Y	N	N
AKR7L	ENSG00000211454	NA	NA	NA	NA	NA
AKT1	ENSG00000142208	Y	N	N	N	N
AKT2	ENSG00000105221	Y	N	N	N	N
AKT3	ENSG00000117020	Y	N	N	N	N
ALAS1	ENSG00000023330	Y	N	N	N	N
ALAS2	ENSG00000158578	Y	N	N	N	N
ALB	ENSG00000163631	N	Y	Y	N	N
ALDH1A1	ENSG00000165092	Y	N	N	N	N
ALDH1A2	ENSG00000128918	Y	N	N	N	N
ALDH1A3	ENSG00000184254	Y	Y	N	Y	N
ALDH1B1	ENSG00000137124	Y	Y	N	N	Y
ALDH1L1	ENSG00000144908	Y	N	N	N	N
ALDH1L2	ENSG00000136010	Y	N	N	N	N
ALDH2	ENSG00000111275	Y	Y	Y	N	N
ALDH3A1	ENSG00000108602	Y	Y	Y	N	N
ALDH3A2	ENSG00000072210	Y	Y	Y	N	N
ALDH3B1	ENSG00000006534	NA	NA	NA	NA	NA
ALDH3B2	ENSG00000132746	Y	N	N	N	N
ALDOA	ENSG00000149925	Y	N	N	N	N
ALDOB	ENSG00000136872	Y	N	N	N	N
ALDOC	ENSG00000109107	Y	N	N	N	N
ALG1	ENSG00000033011	N	Y	Y	N	N
ALG10	ENSG00000139133	N	Y	Y	N	N
ALG10B	ENSG00000175548	N	Y	Y	N	N
ALG1L	ENSG00000189366	N	Y	Y	N	N
ALG9	ENSG00000086848	N	N	N	N	N
ALK	ENSG00000171094	Y	N	N	N	N
ALKBH2	ENSG00000189046	N	Y	N	N	Y
ALKBH3	ENSG00000166199	N	Y	N	N	Y
ALKBH8	ENSG00000137760	N	Y	N	N	Y
ALMS1	ENSG00000116127	N	Y	N	N	Y
ALOX12	ENSG00000108839	Y	Y	Y	N	N
ALOX12B	ENSG00000179477	Y	Y	Y	N	N
ALOX15	ENSG00000161905	Y	Y	Y	N	N
ALOX15B	ENSG00000179593	Y	Y	Y	N	N
ALOX5	ENSG00000012779	Y	Y	N	Y	N
ALOX5AP	ENSG00000132965	N	Y	N	Y	N
ALOXE3	ENSG00000179148	Y	Y	Y	N	N
ALPI	ENSG00000163295	Y	Y	Y	N	N
ALPK1	ENSG00000073331	N	Y	N	N	Y
ALPK2	ENSG00000198796	N	Y	N	Y	N
ALPK3	ENSG00000136383	N	Y	N	Y	N
ALPL	ENSG00000162551	Y	N	N	N	N
ALPP	ENSG00000163283	Y	Y	Y	N	N
ALPPL2	ENSG00000163286	Y	Y	Y	N	N
ALS2	ENSG00000003393	Y	N	N	N	N
ALS2CL	ENSG00000178038	Y	N	N	N	N
ALX1	ENSG00000180318	Y	N	N	N	N
ALX3	ENSG00000156150	Y	N	N	N	N
ALX4	ENSG00000052850	Y	N	N	N	N
AMELX	ENSG00000125363	N	Y	Y	N	N
AMELY	ENSG00000099721	N	Y	Y	N	N
AMHR2	ENSG00000135409	N	Y	N	N	Y
AMICA1	ENSG00000160593	N	N	N	N	N
AMIGO1	ENSG00000181754	N	Y	N	Y	N
AMIGO2	ENSG00000139211	N	Y	N	Y	N
AMIGO3	ENSG00000176020	N	Y	N	N	Y
AMMECR1	ENSG00000101935	Y	N	N	N	N
AMMECR1L	ENSG00000144233	Y	N	N	N	N
AMOT	ENSG00000126016	Y	N	N	N	N
AMOTL1	ENSG00000166025	Y	N	N	N	N
AMOTL2	ENSG00000114019	Y	N	N	N	N
AMPD1	ENSG00000116748	Y	N	N	N	N
AMPD2	ENSG00000116337	Y	N	N	N	N
AMPD3	ENSG00000133805	Y	N	N	N	N
AMPH	ENSG00000078053	Y	N	N	N	N
AMY1B	ENSG00000174876	N	Y	Y	N	N
AMY1C	ENSG00000187733	N	Y	Y	N	N
AMZ1	ENSG00000174945	N	Y	N	N	Y
AMZ2	ENSG00000196704	N	Y	N	N	Y
ANAPC1	ENSG00000153107	N	N	N	N	N
ANAPC11	ENSG00000141552	N	N	N	N	N
ANG	ENSG00000214274	N	Y	Y	N	N
ANGEL1	ENSG00000013523	Y	N	N	N	N
ANGEL2	ENSG00000174606	Y	N	N	N	N
ANGPTL3	ENSG00000132855	N	Y	N	Y	N
ANGPTL4	ENSG00000167772	N	Y	N	Y	N
ANGPTL5	ENSG00000187151	N	Y	N	N	Y
ANGPTL7	ENSG00000171819	N	Y	N	Y	N
ANK1	ENSG00000029534	Y	N	N	N	N
ANK2	ENSG00000145362	Y	N	N	N	N
ANK3	ENSG00000151150	Y	N	N	N	N
ANKAR	ENSG00000151687	N	Y	N	Y	N
ANKDD1A	ENSG00000166839	Y	N	N	N	N
ANKDD1B	ENSG00000189045	Y	N	N	N	N
ANKFY1	ENSG00000185722	N	Y	N	N	Y
ANKHD1	ENSG00000131503	Y	Y	Y	N	N
ANKK1	ENSG00000170209	Y	N	N	N	N
ANKRA2	ENSG00000164331	Y	N	N	N	N
ANKRD1	ENSG00000148677	Y	Y	N	Y	N
ANKRD11	ENSG00000167522	N	Y	N	Y	N
ANKRD12	ENSG00000101745	N	Y	N	Y	N
ANKRD13A	ENSG00000076513	Y	N	N	N	N
ANKRD13B	ENSG00000198720	Y	N	N	N	N
ANKRD13C	ENSG00000118454	N	Y	N	N	Y
ANKRD13D	ENSG00000172932	Y	N	N	N	N
ANKRD17	ENSG00000132466	Y	N	N	N	N
ANKRD18A	ENSG00000180071	N	Y	Y	N	N
ANKRD2	ENSG00000165887	Y	Y	N	Y	N
ANKRD20A1	ENSG00000196774	N	Y	Y	N	N
ANKRD20A2	ENSG00000183148	N	Y	Y	N	N
ANKRD20A3	ENSG00000132498	N	Y	Y	N	N
ANKRD20A4	ENSG00000172014	N	Y	Y	N	N
ANKRD23	ENSG00000163126	Y	N	N	N	N
ANKRD24	ENSG00000089847	N	Y	N	N	Y
ANKRD26	ENSG00000107890	N	Y	Y	N	N
ANKRD28	ENSG00000206560	Y	N	N	N	N
ANKRD29	ENSG00000154065	N	Y	N	N	Y
ANKRD30A	ENSG00000148513	N	Y	Y	N	N
ANKRD30B	ENSG00000180777	N	Y	Y	N	N
ANKRD30BL	ENSG00000163046	N	Y	Y	N	N
ANKRD31	ENSG00000145700	N	Y	N	Y	N
ANKRD33	ENSG00000167612	N	Y	N	Y	N
ANKRD33B	ENSG00000164236	N	Y	N	Y	N
ANKRD34A	ENSG00000181039	Y	Y	N	Y	N
ANKRD34B	ENSG00000189127	Y	Y	N	Y	N
ANKRD35	ENSG00000198483	N	Y	N	N	Y
ANKRD36	ENSG00000135976	N	Y	Y	N	N
ANKRD36B	ENSG00000196912	NA	NA	NA	NA	NA
ANKRD43	ENSG00000198944	NA	NA	NA	NA	NA
ANKRD44	ENSG00000065413	Y	N	N	N	N
ANKRD46	ENSG00000186106	N	Y	N	Y	N
ANKRD50	ENSG00000151458	N	Y	N	N	Y
ANKRD52	ENSG00000139645	Y	N	N	N	N
ANKRD54	ENSG00000100124	N	Y	N	Y	N
ANKRD56	ENSG00000186212	NA	NA	NA	NA	NA
ANKRD57	ENSG00000198142	NA	NA	NA	NA	NA
ANKRD58	ENSG00000187808	NA	NA	NA	NA	NA
ANKRD62	ENSG00000181626	Y	Y	Y	N	N
ANKRD62P1-PARP4P3	ENSG00000189295	NA	NA	NA	NA	NA
ANKRD7	ENSG00000106013	N	Y	Y	N	N
ANKS1A	ENSG00000064999	Y	N	N	N	N
ANKS1B	ENSG00000185046	Y	N	N	N	N
ANKS4B	ENSG00000175311	Y	N	N	N	N
ANKS6	ENSG00000165138	N	Y	N	N	Y
ANO1	ENSG00000131620	Y	N	N	N	N
ANO10	ENSG00000160746	N	Y	N	N	Y
ANO2	ENSG00000047617	Y	N	N	N	N
ANO3	ENSG00000134343	Y	N	N	N	N
ANO4	ENSG00000151572	Y	N	N	N	N
ANO5	ENSG00000171714	Y	N	N	N	N
ANO6	ENSG00000177119	Y	N	N	N	N
ANO7	ENSG00000146205	Y	N	N	N	N
ANO8	ENSG00000074855	N	Y	N	N	Y
ANO9	ENSG00000185101	N	Y	N	Y	N
ANP32A	ENSG00000140350	Y	N	N	N	N
ANP32B	ENSG00000136938	Y	N	N	N	N
ANP32D	ENSG00000139223	Y	Y	Y	N	N
ANP32E	ENSG00000143401	Y	N	N	N	N
ANPEP	ENSG00000166825	Y	Y	N	N	Y
ANTXR1	ENSG00000169604	Y	N	N	N	N
ANTXR2	ENSG00000163297	Y	N	N	N	N
ANTXRL	ENSG00000198250	Y	N	N	N	N
ANXA1	ENSG00000135046	Y	N	N	N	N
ANXA10	ENSG00000109511	Y	Y	N	N	Y
ANXA11	ENSG00000122359	Y	Y	N	Y	N
ANXA13	ENSG00000104537	Y	N	N	N	N
ANXA2	ENSG00000182718	Y	N	N	N	N
ANXA3	ENSG00000138772	Y	N	N	N	N
ANXA4	ENSG00000196975	Y	N	N	N	N
ANXA5	ENSG00000164111	Y	N	N	N	N
ANXA6	ENSG00000197043	Y	N	N	N	N
ANXA7	ENSG00000138279	Y	Y	N	N	Y
ANXA8	ENSG00000165390	Y	Y	Y	N	N
ANXA8L1	ENSG00000150165	Y	Y	Y	N	N
ANXA8L2	ENSG00000186807	Y	Y	Y	N	N
ANXA9	ENSG00000143412	N	Y	N	Y	N
AOC2	ENSG00000131480	Y	Y	Y	N	N
AOC3	ENSG00000131471	N	Y	Y	N	N
AOX1	ENSG00000138356	N	Y	N	N	Y
AP1B1	ENSG00000100280	Y	N	N	N	N
AP1G1	ENSG00000166747	Y	N	N	N	N
AP1G2	ENSG00000213983	Y	N	N	N	N
AP1M1	ENSG00000072958	Y	N	N	N	N
AP1M2	ENSG00000129354	Y	N	N	N	N
AP1S1	ENSG00000106367	Y	N	N	N	N
AP1S2	ENSG00000182287	Y	N	N	N	N
AP1S3	ENSG00000152056	N	Y	N	Y	N
AP2A1	ENSG00000196961	Y	N	N	N	N
AP2A2	ENSG00000183020	Y	N	N	N	N
AP2B1	ENSG00000006125	Y	N	N	N	N
AP3B1	ENSG00000132842	Y	N	N	N	N
AP3B2	ENSG00000103723	Y	N	N	N	N
AP3M1	ENSG00000185009	Y	N	N	N	N
AP3M2	ENSG00000070718	Y	N	N	N	N
AP3S1	ENSG00000177879	Y	N	N	N	N
AP3S2	ENSG00000157823	Y	Y	N	N	Y
APBA1	ENSG00000107282	Y	N	N	N	N
APBA2	ENSG00000034053	Y	N	N	N	N
APBA3	ENSG00000011132	Y	N	N	N	N
APBB1	ENSG00000166313	Y	N	N	N	N
APBB1IP	ENSG00000077420	N	Y	N	N	Y
APBB2	ENSG00000163697	Y	N	N	N	N
APBB3	ENSG00000113108	Y	N	N	N	N
APC	ENSG00000134982	Y	N	N	N	N
APC2	ENSG00000115266	Y	N	N	N	N
APCDD1	ENSG00000154856	Y	N	N	N	N
APCDD1L	ENSG00000198768	Y	N	N	N	N
APCS	ENSG00000132703	N	Y	Y	N	N
APH1A	ENSG00000117362	Y	N	N	N	N
APH1B	ENSG00000138613	Y	N	N	N	N
APLNR	ENSG00000134817	Y	Y	N	Y	N
APLP1	ENSG00000105290	N	Y	N	Y	N
APLP2	ENSG00000084234	Y	N	N	N	N
APOA1	ENSG00000118137	N	Y	N	Y	N
APOA1BP	ENSG00000163382	Y	Y	N	N	Y
APOA4	ENSG00000110244	N	Y	N	Y	N
APOA5	ENSG00000110243	N	Y	N	Y	N
APOBEC1	ENSG00000111701	N	Y	N	Y	N
APOBEC2	ENSG00000124701	N	Y	N	Y	N
APOBEC3A	ENSG00000128383	N	Y	Y	N	N
APOBEC3B	ENSG00000179750	N	Y	Y	N	N
APOBEC3F	ENSG00000128394	N	Y	Y	N	N
APOBEC3H	ENSG00000100298	N	Y	Y	N	N
APOC3	ENSG00000110245	N	N	N	N	N
APOE	ENSG00000130203	N	Y	N	Y	N
APOH	ENSG00000091583	N	Y	N	Y	N
APOL1	ENSG00000100342	N	Y	Y	N	N
APOL2	ENSG00000128335	N	Y	Y	N	N
APOL3	ENSG00000128284	N	Y	Y	N	N
APOL4	ENSG00000100336	N	Y	Y	N	N
APOL5	ENSG00000128313	N	Y	Y	N	N
APOL6	ENSG00000221963	N	Y	Y	N	N
APOLD1	ENSG00000178878	N	Y	N	Y	N
APOO	ENSG00000184831	Y	N	N	N	N
APOOL	ENSG00000155008	Y	N	N	N	N
APP	ENSG00000142192	Y	N	N	N	N
APPL1	ENSG00000157500	Y	N	N	N	N
APPL2	ENSG00000136044	Y	N	N	N	N
AQP10	ENSG00000143595	Y	N	N	N	N
AQP11	ENSG00000178301	Y	N	N	N	N
AQP12A	ENSG00000184945	Y	Y	Y	N	N
AQP12B	ENSG00000185176	Y	Y	Y	N	N
AQP2	ENSG00000167580	Y	Y	Y	N	N
AQP3	ENSG00000165272	Y	N	N	N	N
AQP4	ENSG00000171885	Y	N	N	N	N
AQP5	ENSG00000161798	Y	Y	Y	N	N
AQP6	ENSG00000086159	Y	Y	Y	N	N
AQP7	ENSG00000165269	Y	Y	N	Y	N
AQP8	ENSG00000103375	N	Y	N	N	Y
AQP9	ENSG00000103569	Y	N	N	N	N
ARAF	ENSG00000078061	Y	N	N	N	N
ARAP1	ENSG00000186635	Y	N	N	N	N
ARAP2	ENSG00000047365	Y	N	N	N	N
ARAP3	ENSG00000120318	Y	N	N	N	N
AREG	ENSG00000109321	N	Y	Y	N	N
AREGB	ENSG00000205595	N	Y	Y	N	N
ARF1	ENSG00000143761	Y	Y	N	Y	N
ARF3	ENSG00000134287	Y	N	N	N	N
ARF4	ENSG00000168374	Y	N	N	N	N
ARF5	ENSG00000004059	Y	N	N	N	N
ARF6	ENSG00000165527	N	Y	N	N	Y
ARFGAP2	ENSG00000149182	Y	Y	N	N	Y
ARFGEF1	ENSG00000066777	Y	N	N	N	N
ARFGEF2	ENSG00000124198	Y	N	N	N	N
ARFIP1	ENSG00000164144	Y	N	N	N	N
ARFIP2	ENSG00000132254	Y	N	N	N	N
ARG1	ENSG00000118520	Y	N	N	N	N
ARG2	ENSG00000081181	Y	N	N	N	N
ARGFX	ENSG00000186103	N	Y	N	Y	N
ARHGAP1	ENSG00000175220	Y	Y	N	Y	N
ARHGAP10	ENSG00000071205	Y	N	N	N	N
ARHGAP11A	ENSG00000198826	N	Y	Y	N	N
ARHGAP11B	ENSG00000187951	N	Y	Y	N	N
ARHGAP12	ENSG00000165322	Y	Y	N	N	Y
ARHGAP15	ENSG00000075884	Y	N	N	N	N
ARHGAP18	ENSG00000146376	Y	N	N	N	N
ARHGAP20	ENSG00000137727	N	Y	N	N	Y
ARHGAP21	ENSG00000107863	Y	Y	N	N	Y
ARHGAP22	ENSG00000128805	Y	N	N	N	N
ARHGAP24	ENSG00000138639	Y	N	N	N	N
ARHGAP25	ENSG00000163219	Y	N	N	N	N
ARHGAP26	ENSG00000145819	Y	N	N	N	N
ARHGAP27	ENSG00000159314	N	Y	N	N	Y
ARHGAP28	ENSG00000088756	Y	N	N	N	N
ARHGAP29	ENSG00000137962	Y	N	N	N	N
ARHGAP30	ENSG00000186517	N	Y	N	N	Y
ARHGAP31	ENSG00000031081	Y	Y	N	N	Y
ARHGAP32	ENSG00000134909	Y	Y	N	N	Y
ARHGAP33	ENSG00000004777	N	Y	N	N	Y
ARHGAP35	ENSG00000160007	Y	N	N	N	N
ARHGAP36	ENSG00000147256	Y	N	N	N	N
ARHGAP39	ENSG00000147799	N	Y	N	N	Y
ARHGAP4	ENSG00000089820	Y	N	N	N	N
ARHGAP40	ENSG00000124143	Y	N	N	N	N
ARHGAP42	ENSG00000165895	Y	N	N	N	N
ARHGAP44	ENSG00000006740	Y	N	N	N	N
ARHGAP5	ENSG00000100852	Y	N	N	N	N
ARHGAP6	ENSG00000047648	Y	N	N	N	N
ARHGAP9	ENSG00000123329	Y	N	N	N	N
ARHGDIA	ENSG00000141522	Y	Y	N	N	Y
ARHGDIB	ENSG00000111348	Y	Y	N	N	Y
ARHGEF1	ENSG00000076928	Y	Y	N	N	Y
ARHGEF10	ENSG00000104728	Y	N	N	N	N
ARHGEF10L	ENSG00000074964	Y	N	N	N	N
ARHGEF11	ENSG00000132694	Y	Y	N	N	Y
ARHGEF12	ENSG00000196914	Y	N	N	N	N
ARHGEF15	ENSG00000198844	Y	N	N	N	N
ARHGEF16	ENSG00000130762	Y	N	N	N	N
ARHGEF18	ENSG00000104880	Y	Y	Y	N	N
ARHGEF19	ENSG00000142632	Y	N	N	N	N
ARHGEF2	ENSG00000116584	Y	Y	N	N	Y
ARHGEF26	ENSG00000114790	Y	N	N	N	N
ARHGEF3	ENSG00000163947	Y	N	N	N	N
ARHGEF35	ENSG00000213214	N	Y	N	Y	N
ARHGEF37	ENSG00000183111	Y	Y	N	N	Y
ARHGEF4	ENSG00000136002	N	N	N	N	N
ARHGEF40	ENSG00000165801	Y	N	N	N	N
ARHGEF5	ENSG00000050327	Y	Y	N	Y	N
ARHGEF6	ENSG00000129675	Y	N	N	N	N
ARHGEF7	ENSG00000102606	Y	N	N	N	N
ARHGEF9	ENSG00000131089	Y	N	N	N	N
ARID1A	ENSG00000117713	Y	N	N	N	N
ARID1B	ENSG00000049618	Y	N	N	N	N
ARID3A	ENSG00000116017	Y	N	N	N	N
ARID3B	ENSG00000179361	Y	N	N	N	N
ARID3C	ENSG00000205143	Y	N	N	N	N
ARID4A	ENSG00000032219	Y	N	N	N	N
ARID4B	ENSG00000054267	Y	N	N	N	N
ARID5A	ENSG00000196843	N	Y	N	Y	N
ARID5B	ENSG00000150347	N	Y	N	Y	N
ARIH1	ENSG00000166233	N	Y	N	N	Y
ARIH2	ENSG00000177479	N	Y	N	N	Y
ARL10	ENSG00000175414	Y	N	N	N	N
ARL13A	ENSG00000174225	N	Y	N	N	Y
ARL13B	ENSG00000169379	N	Y	N	N	Y
ARL17A	ENSG00000185829	N	Y	Y	N	N
ARL2BP	ENSG00000102931	N	N	N	N	N
ARL4A	ENSG00000122644	Y	N	N	N	N
ARL4C	ENSG00000188042	Y	N	N	N	N
ARL4D	ENSG00000175906	Y	N	N	N	N
ARL5A	ENSG00000162980	Y	N	N	N	N
ARL5B	ENSG00000165997	Y	N	N	N	N
ARL5C	ENSG00000141748	Y	N	N	N	N
ARL6IP5	ENSG00000144746	Y	Y	N	Y	N
ARL8A	ENSG00000143862	Y	N	N	N	N
ARL8B	ENSG00000134108	Y	N	N	N	N
ARL9	ENSG00000196503	Y	N	N	N	N
ARMC10	ENSG00000170632	N	Y	Y	N	N
ARMC4	ENSG00000169126	N	Y	N	N	Y
ARMCX1	ENSG00000126947	N	Y	Y	N	N
ARMCX2	ENSG00000184867	N	Y	Y	N	N
ARMCX3	ENSG00000102401	N	Y	Y	N	N
ARMCX4	ENSG00000196440	N	Y	Y	N	N
ARMCX5	ENSG00000125962	N	Y	Y	N	N
ARMCX6	ENSG00000198960	N	Y	Y	N	N
ARNT	ENSG00000143437	Y	N	N	N	N
ARNT2	ENSG00000172379	Y	N	N	N	N
ARNTL	ENSG00000133794	Y	N	N	N	N
ARNTL2	ENSG00000029153	Y	N	N	N	N
ARPC1B	ENSG00000130429	N	Y	N	Y	N
ARPC5	ENSG00000162704	Y	N	N	N	N
ARPC5L	ENSG00000136950	Y	N	N	N	N
ARPP19	ENSG00000128989	Y	N	N	N	N
ARPP21	ENSG00000172995	Y	N	N	N	N
ARR3	ENSG00000120500	Y	N	N	N	N
ARRB1	ENSG00000137486	Y	N	N	N	N
ARRB2	ENSG00000141480	Y	N	N	N	N
ARRDC1	ENSG00000197070	N	Y	N	N	Y
ARRDC2	ENSG00000105643	Y	N	N	N	N
ARRDC3	ENSG00000113369	Y	N	N	N	N
ARRDC4	ENSG00000140450	Y	N	N	N	N
ARRDC5	ENSG00000205784	N	Y	N	N	Y
ARSA	ENSG00000100299	Y	Y	N	Y	N
ARSB	ENSG00000113273	Y	Y	N	Y	N
ARSD	ENSG00000006756	Y	Y	Y	N	N
ARSE	ENSG00000157399	Y	Y	Y	N	N
ARSF	ENSG00000062096	Y	Y	Y	N	N
ARSG	ENSG00000141337	Y	Y	N	Y	N
ARSH	ENSG00000205667	Y	Y	Y	N	N
ARSI	ENSG00000183876	Y	N	N	N	N
ARSJ	ENSG00000180801	Y	N	N	N	N
ARSK	ENSG00000164291	N	Y	N	N	Y
ART1	ENSG00000129744	N	Y	Y	N	N
ART3	ENSG00000156219	N	Y	Y	N	N
ART4	ENSG00000111339	N	Y	N	Y	N
ART5	ENSG00000167311	N	Y	Y	N	N
ARTN	ENSG00000117407	N	Y	N	Y	N
ARVCF	ENSG00000099889	Y	N	N	N	N
ARX	ENSG00000004848	N	Y	N	N	Y
ASAH1	ENSG00000104763	N	Y	N	N	Y
ASAH2	ENSG00000188611	N	Y	Y	N	N
ASAH2B	ENSG00000204147	N	Y	Y	N	N
ASAH2C	ENSG00000072444	N	Y	Y	N	N
ASAP1	ENSG00000153317	Y	N	N	N	N
ASAP2	ENSG00000151693	Y	N	N	N	N
ASAP3	ENSG00000088280	Y	N	N	N	N
ASB1	ENSG00000065802	Y	N	N	N	N
ASB10	ENSG00000146926	Y	N	N	N	N
ASB11	ENSG00000165192	Y	N	N	N	N
ASB12	ENSG00000198881	Y	N	N	N	N
ASB13	ENSG00000196372	N	Y	N	Y	N
ASB15	ENSG00000146809	Y	Y	N	Y	N
ASB18	ENSG00000182177	Y	N	N	N	N
ASB2	ENSG00000100628	N	Y	N	Y	N
ASB3	ENSG00000115239	N	Y	N	Y	N
ASB5	ENSG00000164122	Y	N	N	N	N
ASB9	ENSG00000102048	Y	Y	N	Y	N
ASCL1	ENSG00000139352	N	Y	N	N	Y
ASCL2	ENSG00000183734	N	Y	N	N	Y
ASCL3	ENSG00000176009	N	Y	N	N	Y
ASCL4	ENSG00000187855	N	Y	N	N	Y
ASF1A	ENSG00000111875	N	Y	N	Y	N
ASF1B	ENSG00000105011	N	Y	N	Y	N
ASGR1	ENSG00000141505	N	Y	Y	N	N
ASGR2	ENSG00000161944	Y	Y	Y	N	N
ASH1L	ENSG00000116539	N	Y	N	N	Y
ASIP	ENSG00000101440	N	N	N	N	N
ASMT	ENSG00000196433	N	Y	N	Y	N
ASMTL	ENSG00000169093	N	Y	N	Y	N
ASNS	ENSG00000070669	N	N	N	N	N
ASPA	ENSG00000108381	Y	N	N	N	N
ASPH	ENSG00000198363	N	Y	N	Y	N
ASPHD1	ENSG00000174939	Y	N	N	N	N
ASPHD2	ENSG00000128203	Y	N	N	N	N
ASPN	ENSG00000106819	Y	Y	N	Y	N
ASTL	ENSG00000188886	N	Y	N	N	Y
ASTN1	ENSG00000152092	Y	N	N	N	N
ASTN2	ENSG00000148219	Y	N	N	N	N
ASXL1	ENSG00000171456	N	Y	N	N	Y
ASXL2	ENSG00000143970	N	Y	N	N	Y
ASXL3	ENSG00000141431	N	Y	N	N	Y
ATAD2	ENSG00000156802	Y	N	N	N	N
ATAD2B	ENSG00000119778	Y	N	N	N	N
ATAD3A	ENSG00000197785	N	Y	Y	N	N
ATAD3B	ENSG00000160072	N	Y	Y	N	N
ATAD3C	ENSG00000215915	N	Y	Y	N	N
ATCAY	ENSG00000167654	Y	Y	N	N	Y
ATF1	ENSG00000123268	Y	N	N	N	N
ATF2	ENSG00000115966	Y	N	N	N	N
ATF3	ENSG00000162772	Y	N	N	N	N
ATF4	ENSG00000128272	N	Y	N	N	Y
ATF5	ENSG00000169136	N	Y	N	N	Y
ATF6	ENSG00000118217	Y	N	N	N	N
ATF6B	ENSG00000213676	Y	N	N	N	N
ATF7	ENSG00000170653	Y	Y	Y	N	N
ATF7IP	ENSG00000171681	Y	N	N	N	N
ATF7IP2	ENSG00000166669	Y	N	N	N	N
ATG16L1	ENSG00000085978	Y	N	N	N	N
ATG16L2	ENSG00000168010	Y	N	N	N	N
ATG2A	ENSG00000110046	Y	N	N	N	N
ATG2B	ENSG00000066739	Y	N	N	N	N
ATG4A	ENSG00000101844	N	Y	N	N	Y
ATG4B	ENSG00000168397	N	Y	N	N	Y
ATG4C	ENSG00000125703	Y	N	N	N	N
ATG4D	ENSG00000130734	Y	N	N	N	N
ATG9A	ENSG00000198925	Y	N	N	N	N
ATG9B	ENSG00000181652	NA	NA	NA	NA	NA
ATL1	ENSG00000198513	Y	N	N	N	N
ATL2	ENSG00000119787	Y	N	N	N	N
ATL3	ENSG00000184743	Y	N	N	N	N
ATN1	ENSG00000111676	Y	N	N	N	N
ATOH1	ENSG00000172238	N	Y	N	N	Y
ATOH7	ENSG00000179774	N	Y	N	N	Y
ATP10A	ENSG00000206190	Y	N	N	N	N
ATP10B	ENSG00000118322	Y	N	N	N	N
ATP10D	ENSG00000145246	Y	N	N	N	N
ATP11A	ENSG00000068650	Y	N	N	N	N
ATP11B	ENSG00000058063	Y	N	N	N	N
ATP11C	ENSG00000101974	Y	N	N	N	N
ATP12A	ENSG00000075673	N	Y	N	Y	N
ATP13A2	ENSG00000159363	Y	N	N	N	N
ATP13A3	ENSG00000133657	Y	Y	N	Y	N
ATP13A4	ENSG00000127249	Y	Y	N	Y	N
ATP13A5	ENSG00000187527	Y	Y	N	Y	N
ATP1A1	ENSG00000163399	Y	N	N	N	N
ATP1A2	ENSG00000018625	Y	N	N	N	N
ATP1A3	ENSG00000105409	Y	N	N	N	N
ATP1A4	ENSG00000132681	Y	Y	N	Y	N
ATP1B1	ENSG00000143153	Y	Y	N	N	Y
ATP1B2	ENSG00000129244	Y	N	N	N	N
ATP1B3	ENSG00000069849	Y	N	N	N	N
ATP1B4	ENSG00000101892	Y	N	N	N	N
ATP2A1	ENSG00000196296	Y	N	N	N	N
ATP2A2	ENSG00000174437	Y	N	N	N	N
ATP2A3	ENSG00000074370	Y	N	N	N	N
ATP2B1	ENSG00000070961	Y	N	N	N	N
ATP2B2	ENSG00000157087	Y	N	N	N	N
ATP2B3	ENSG00000067842	Y	N	N	N	N
ATP2B4	ENSG00000058668	Y	N	N	N	N
ATP2C1	ENSG00000017260	Y	N	N	N	N
ATP2C2	ENSG00000064270	Y	N	N	N	N
ATP4A	ENSG00000105675	N	Y	N	Y	N
ATP4B	ENSG00000186009	Y	N	N	N	N
ATP5E	ENSG00000124172	N	Y	Y	N	N
ATP5G1	ENSG00000159199	Y	N	N	N	N
ATP5G2	ENSG00000135390	Y	N	N	N	N
ATP5G3	ENSG00000154518	Y	N	N	N	N
ATP5S	ENSG00000125375	N	Y	Y	N	N
ATP5SL	ENSG00000105341	N	Y	N	N	Y
ATP6AP1	ENSG00000071553	N	Y	N	Y	N
ATP6AP1L	ENSG00000205464	N	Y	N	Y	N
ATP6V0A1	ENSG00000033627	Y	N	N	N	N
ATP6V0A2	ENSG00000185344	Y	Y	N	N	Y
ATP6V0A4	ENSG00000105929	Y	N	N	N	N
ATP6V0D1	ENSG00000159720	N	Y	N	N	Y
ATP6V0D2	ENSG00000147614	N	Y	N	N	Y
ATP6V1B1	ENSG00000116039	Y	N	N	N	N
ATP6V1B2	ENSG00000147416	Y	N	N	N	N
ATP6V1C1	ENSG00000155097	Y	N	N	N	N
ATP6V1C2	ENSG00000143882	Y	N	N	N	N
ATP6V1E1	ENSG00000131100	N	Y	Y	N	N
ATP6V1G1	ENSG00000136888	Y	N	N	N	N
ATP6V1G2	ENSG00000213760	Y	N	N	N	N
ATP6V1G3	ENSG00000151418	Y	N	N	N	N
ATP7A	ENSG00000165240	Y	N	N	N	N
ATP7B	ENSG00000123191	Y	N	N	N	N
ATP8A1	ENSG00000124406	Y	N	N	N	N
ATP8A2	ENSG00000132932	Y	N	N	N	N
ATP8B1	ENSG00000081923	Y	N	N	N	N
ATP8B2	ENSG00000143515	Y	N	N	N	N
ATP8B3	ENSG00000130270	Y	N	N	N	N
ATP8B4	ENSG00000104043	Y	N	N	N	N
ATP9A	ENSG00000054793	Y	N	N	N	N
ATP9B	ENSG00000166377	Y	N	N	N	N
ATRN	ENSG00000088812	Y	N	N	N	N
ATRNL1	ENSG00000107518	Y	N	N	N	N
ATRX	ENSG00000085224	N	Y	N	N	Y
ATXN2	ENSG00000204842	Y	N	N	N	N
ATXN2L	ENSG00000168488	Y	N	N	N	N
ATXN3	ENSG00000066427	N	Y	Y	N	N
ATXN3L	ENSG00000123594	N	Y	Y	N	N
ATXN7	ENSG00000163635	Y	N	N	N	N
ATXN7L1	ENSG00000146776	Y	N	N	N	N
ATXN7L2	ENSG00000162650	Y	N	N	N	N
AUH	ENSG00000148090	Y	N	N	N	N
AURKA	ENSG00000087586	Y	N	N	N	N
AURKAIP1	ENSG00000175756	N	N	N	N	N
AURKC	ENSG00000105146	Y	N	N	N	N
AUTS2	ENSG00000158321	Y	N	N	N	N
AVIL	ENSG00000135407	Y	N	N	N	N
AVP	ENSG00000101200	N	Y	Y	N	N
AVPR1A	ENSG00000166148	Y	N	N	N	N
AVPR1B	ENSG00000198049	Y	N	N	N	N
AVPR2	ENSG00000126895	Y	N	N	N	N
AWAT1	ENSG00000204195	Y	Y	Y	N	N
AWAT2	ENSG00000147160	Y	Y	Y	N	N
AXDND1	ENSG00000162779	N	N	N	N	N
AXIN1	ENSG00000103126	Y	N	N	N	N
AXIN2	ENSG00000168646	Y	N	N	N	N
AXL	ENSG00000167601	Y	N	N	N	N
AZGP1	ENSG00000160862	N	Y	Y	N	N
AZI2	ENSG00000163512	N	Y	N	N	Y
AZIN1	ENSG00000155096	Y	N	N	N	N
AZU1	ENSG00000172232	N	Y	Y	N	N
B3GALNT1	ENSG00000169255	Y	Y	N	Y	N
B3GALNT2	ENSG00000162885	N	Y	N	Y	N
B3GALT1	ENSG00000172318	Y	Y	N	Y	N
B3GALT2	ENSG00000162630	Y	Y	N	Y	N
B3GALT5	ENSG00000183778	Y	N	N	N	N
B3GALT6	ENSG00000176022	N	Y	N	Y	N
B3GAT1	ENSG00000109956	N	Y	N	N	Y
B3GAT2	ENSG00000112309	N	Y	N	N	Y
B3GAT3	ENSG00000149541	N	Y	N	N	Y
B3GNT1	ENSG00000174684	N	Y	N	N	Y
B3GNT2	ENSG00000170340	Y	Y	N	Y	N
B3GNT3	ENSG00000179913	Y	Y	N	Y	N
B3GNT4	ENSG00000176383	Y	Y	N	Y	N
B3GNT5	ENSG00000176597	Y	N	N	N	N
B3GNT7	ENSG00000156966	Y	Y	N	Y	N
B3GNT8	ENSG00000177191	Y	N	N	N	N
B4GALNT1	ENSG00000135454	N	Y	N	Y	N
B4GALNT2	ENSG00000167080	N	Y	N	Y	N
B4GALNT3	ENSG00000139044	Y	N	N	N	N
B4GALNT4	ENSG00000182272	Y	N	N	N	N
B4GALT1	ENSG00000086062	Y	N	N	N	N
B4GALT2	ENSG00000117411	Y	N	N	N	N
B4GALT3	ENSG00000158850	Y	Y	N	N	Y
B4GALT4	ENSG00000121578	Y	N	N	N	N
B4GALT5	ENSG00000158470	Y	N	N	N	N
B4GALT6	ENSG00000118276	Y	N	N	N	N
B4GALT7	ENSG00000027847	N	Y	N	N	Y
B9D1	ENSG00000108641	N	N	N	N	N
B9D2	ENSG00000123810	N	Y	N	N	Y
BAAT	ENSG00000136881	N	Y	N	Y	N
BACE1	ENSG00000186318	Y	Y	Y	N	N
BACE2	ENSG00000182240	Y	N	N	N	N
BACH1	ENSG00000156273	Y	N	N	N	N
BACH2	ENSG00000112182	Y	N	N	N	N
BAG3	ENSG00000151929	N	Y	N	Y	N
BAG4	ENSG00000156735	N	Y	N	Y	N
BAI1	ENSG00000181790	Y	N	N	N	N
BAI2	ENSG00000121753	Y	N	N	N	N
BAI3	ENSG00000135298	Y	N	N	N	N
BAIAP2	ENSG00000175866	Y	N	N	N	N
BAIAP2L2	ENSG00000128298	Y	Y	N	N	Y
BAIAP3	ENSG00000007516	Y	N	N	N	N
BAK1	ENSG00000030110	N	Y	N	Y	N
BANF1	ENSG00000175334	N	Y	N	N	Y
BANF2	ENSG00000125888	N	Y	N	N	Y
BANK1	ENSG00000153064	Y	N	N	N	N
BANP	ENSG00000172530	Y	N	N	N	N
BAP1	ENSG00000163930	N	Y	N	N	Y
BARD1	ENSG00000138376	N	Y	N	Y	N
BARHL1	ENSG00000125492	Y	N	N	N	N
BARHL2	ENSG00000143032	Y	N	N	N	N
BARX1	ENSG00000131668	N	Y	N	Y	N
BARX2	ENSG00000043039	N	Y	N	Y	N
BATF	ENSG00000156127	N	Y	N	Y	N
BATF2	ENSG00000168062	N	Y	N	Y	N
BATF3	ENSG00000123685	N	Y	N	N	Y
BAX	ENSG00000087088	N	Y	N	Y	N
BAZ2A	ENSG00000076108	N	Y	N	N	Y
BAZ2B	ENSG00000123636	N	Y	N	N	Y
BBOX1	ENSG00000129151	N	Y	N	N	Y
BCAM	ENSG00000187244	Y	N	N	N	N
BCAN	ENSG00000132692	N	Y	N	Y	N
BCAP29	ENSG00000075790	Y	N	N	N	N
BCAP31	ENSG00000185825	Y	N	N	N	N
BCAR1	ENSG00000050820	Y	N	N	N	N
BCAR3	ENSG00000137936	Y	N	N	N	N
BCAS4	ENSG00000124243	N	Y	N	Y	N
BCAT1	ENSG00000060982	Y	N	N	N	N
BCAT2	ENSG00000105552	Y	N	N	N	N
BCDIN3D	ENSG00000186666	N	N	N	N	N
BCL11A	ENSG00000119866	Y	N	N	N	N
BCL11B	ENSG00000127152	Y	N	N	N	N
BCL2	ENSG00000171791	Y	N	N	N	N
BCL2A1	ENSG00000140379	N	Y	N	N	Y
BCL2L1	ENSG00000171552	Y	N	N	N	N
BCL2L2	ENSG00000129473	Y	Y	N	Y	N
BCL3	ENSG00000069399	Y	N	N	N	N
BCL6	ENSG00000113916	Y	N	N	N	N
BCL6B	ENSG00000161940	Y	N	N	N	N
BCL7A	ENSG00000110987	Y	N	N	N	N
BCL7B	ENSG00000106635	Y	N	N	N	N
BCL7C	ENSG00000099385	Y	Y	N	N	Y
BCL9	ENSG00000116128	N	Y	N	Y	N
BCL9L	ENSG00000186174	N	Y	N	Y	N
BCLAF1	ENSG00000029363	N	Y	N	Y	N
BCMO1	ENSG00000135697	N	Y	N	Y	N
BCO2	ENSG00000197580	N	Y	N	Y	N
BCOR	ENSG00000183337	N	Y	N	N	Y
BCORL1	ENSG00000085185	N	Y	N	N	Y
BCR	ENSG00000186716	Y	N	N	N	N
BDH1	ENSG00000161267	Y	N	N	N	N
BDKRB1	ENSG00000100739	N	Y	N	Y	N
BDKRB2	ENSG00000168398	N	Y	N	Y	N
BDNF	ENSG00000176697	Y	N	N	N	N
BEGAIN	ENSG00000183092	Y	N	N	N	N
BEST1	ENSG00000167995	Y	N	N	N	N
BEST2	ENSG00000039987	Y	N	N	N	N
BEST3	ENSG00000127325	Y	Y	N	Y	N
BEST4	ENSG00000142959	Y	N	N	N	N
BET1	ENSG00000105829	N	N	N	N	N
BET1L	ENSG00000177951	N	Y	N	Y	N
BET3L	ENSG00000173626	Y	N	N	N	N
BEX1	ENSG00000133169	N	Y	Y	N	N
BEX2	ENSG00000133134	N	Y	Y	N	N
BEX4	ENSG00000102409	N	Y	Y	N	N
BEX5	ENSG00000184515	N	Y	Y	N	N
BFSP2	ENSG00000170819	N	Y	N	Y	N
BGN	ENSG00000182492	N	Y	N	Y	N
BHLHA15	ENSG00000180535	N	Y	N	N	Y
BHLHB9	ENSG00000198908	N	Y	Y	N	N
BHLHE22	ENSG00000180828	Y	N	N	N	N
BHLHE23	ENSG00000125533	Y	N	N	N	N
BHLHE40	ENSG00000134107	N	Y	N	Y	N
BHLHE41	ENSG00000123095	N	Y	N	Y	N
BHMT	ENSG00000145692	N	Y	Y	N	N
BHMT2	ENSG00000132840	N	Y	Y	N	N
BICC1	ENSG00000122870	N	Y	N	N	Y
BICD1	ENSG00000151746	Y	N	N	N	N
BICD2	ENSG00000185963	Y	N	N	N	N
BIN1	ENSG00000136717	Y	N	N	N	N
BIN2	ENSG00000110934	Y	N	N	N	N
BIRC2	ENSG00000110330	Y	Y	Y	N	N
BIRC3	ENSG00000023445	Y	Y	Y	N	N
BIRC7	ENSG00000101197	N	Y	N	Y	N
BIRC8	ENSG00000163098	N	Y	Y	N	N
BLK	ENSG00000136573	Y	N	N	N	N
BLNK	ENSG00000095585	Y	Y	N	Y	N
BMI1	ENSG00000168283	Y	N	N	N	N
BMP10	ENSG00000163217	Y	N	N	N	N
BMP15	ENSG00000130385	N	Y	N	Y	N
BMP2	ENSG00000125845	Y	N	N	N	N
BMP2K	ENSG00000138756	N	Y	N	N	Y
BMP2KL	ENSG00000204113	NA	NA	NA	NA	NA
BMP3	ENSG00000152785	Y	N	N	N	N
BMP4	ENSG00000125378	Y	N	N	N	N
BMP5	ENSG00000112175	Y	N	N	N	N
BMP6	ENSG00000153162	Y	N	N	N	N
BMP7	ENSG00000101144	Y	N	N	N	N
BMP8A	ENSG00000183682	Y	Y	Y	N	N
BMP8B	ENSG00000116985	Y	Y	Y	N	N
BMPR1A	ENSG00000107779	Y	N	N	N	N
BMPR1B	ENSG00000138696	Y	N	N	N	N
BMPR2	ENSG00000204217	N	Y	N	N	Y
BMS1	ENSG00000165733	N	Y	N	N	Y
BMX	ENSG00000102010	Y	N	N	N	N
BNC1	ENSG00000169594	Y	N	N	N	N
BNC2	ENSG00000173068	Y	N	N	N	N
BNIP2	ENSG00000140299	Y	Y	N	N	Y
BNIP3	ENSG00000176171	Y	N	N	N	N
BNIP3L	ENSG00000104765	Y	N	N	N	N
BNIPL	ENSG00000163141	Y	N	N	N	N
BOC	ENSG00000144857	Y	N	N	N	N
BOK	ENSG00000176720	N	Y	N	N	Y
BOLA2	ENSG00000183336	N	Y	Y	N	N
BOLA2B	ENSG00000169627	N	Y	Y	N	N
BOLL	ENSG00000152430	Y	N	N	N	N
BOP1	ENSG00000170727	N	Y	Y	N	N
BPGM	ENSG00000172331	N	Y	N	N	Y
BPI	ENSG00000101425	Y	Y	Y	N	N
BPNT1	ENSG00000162813	N	Y	N	N	Y
BPY2	ENSG00000183753	N	Y	Y	N	N
BPY2B	ENSG00000183795	N	Y	Y	N	N
BPY2C	ENSG00000185894	N	Y	Y	N	N
BRAF	ENSG00000157764	Y	N	N	N	N
BRD1	ENSG00000100425	Y	N	N	N	N
BRD2	ENSG00000204256	Y	Y	N	Y	N
BRD3	ENSG00000169925	Y	N	N	N	N
BRD4	ENSG00000141867	Y	N	N	N	N
BRD7	ENSG00000166164	Y	N	N	N	N
BRD9	ENSG00000028310	Y	N	N	N	N
BRDT	ENSG00000137948	Y	N	N	N	N
BRI3BP	ENSG00000184992	N	N	N	N	N
BRMS1	ENSG00000174744	N	Y	N	N	Y
BRMS1L	ENSG00000100916	N	Y	N	N	Y
BRPF1	ENSG00000156983	Y	N	N	N	N
BRPF3	ENSG00000096070	Y	N	N	N	N
BRS3	ENSG00000102239	Y	N	N	N	N
BRSK1	ENSG00000160469	N	Y	N	N	Y
BRSK2	ENSG00000174672	N	Y	N	N	Y
BRWD1	ENSG00000185658	Y	N	N	N	N
BRWD3	ENSG00000165288	Y	N	N	N	N
BSG	ENSG00000172270	Y	N	N	N	N
BSN	ENSG00000164061	N	Y	N	Y	N
BSPH1	ENSG00000188334	N	Y	Y	N	N
BSPRY	ENSG00000119411	N	Y	N	Y	N
BSX	ENSG00000188909	N	Y	N	N	Y
BTBD1	ENSG00000064726	Y	N	N	N	N
BTBD10	ENSG00000148925	Y	N	N	N	N
BTBD11	ENSG00000151136	Y	N	N	N	N
BTBD16	ENSG00000138152	N	Y	N	N	Y
BTBD17	ENSG00000204347	Y	N	N	N	N
BTBD19	ENSG00000222009	N	Y	N	N	Y
BTBD2	ENSG00000133243	Y	N	N	N	N
BTBD3	ENSG00000132640	Y	N	N	N	N
BTBD6	ENSG00000184887	Y	N	N	N	N
BTBD8	ENSG00000189195	N	Y	N	N	Y
BTC	ENSG00000174808	N	Y	N	Y	N
BTD	ENSG00000169814	N	Y	N	Y	N
BTF3	ENSG00000145741	Y	N	N	N	N
BTF3L4	ENSG00000134717	Y	N	N	N	N
BTG1	ENSG00000133639	Y	N	N	N	N
BTG2	ENSG00000159388	Y	N	N	N	N
BTG3	ENSG00000154640	Y	N	N	N	N
BTG4	ENSG00000137707	Y	N	N	N	N
BTK	ENSG00000010671	Y	N	N	N	N
BTN1A1	ENSG00000124557	N	Y	Y	N	N
BTN2A1	ENSG00000112763	N	Y	Y	N	N
BTN2A2	ENSG00000124508	N	Y	Y	N	N
BTN3A1	ENSG00000026950	N	Y	Y	N	N
BTN3A2	ENSG00000186470	N	Y	Y	N	N
BTN3A3	ENSG00000111801	N	Y	Y	N	N
BTNL2	ENSG00000204290	N	Y	Y	N	N
BTNL3	ENSG00000168903	N	Y	Y	N	N
BTNL8	ENSG00000113303	N	Y	Y	N	N
BTNL9	ENSG00000165810	N	Y	Y	N	N
BTRC	ENSG00000166167	Y	N	N	N	N
BVES	ENSG00000112276	Y	N	N	N	N
BZRAP1	ENSG00000005379	Y	N	N	N	N
BZW1	ENSG00000082153	Y	N	N	N	N
BZW2	ENSG00000136261	Y	N	N	N	N
C10orf12	ENSG00000155640	N	N	N	N	N
C10orf120	ENSG00000183559	N	N	N	N	N
C10orf129	ENSG00000173124	N	Y	N	Y	N
C10orf26	ENSG00000166272	NA	NA	NA	NA	NA
C10orf28	ENSG00000166024	NA	NA	NA	NA	NA
C10orf35	ENSG00000171224	N	N	N	N	N
C10orf58	ENSG00000122378	NA	NA	NA	NA	NA
C10orf90	ENSG00000154493	N	Y	N	N	Y
C10orf93	ENSG00000171811	NA	NA	NA	NA	NA
C11orf24	ENSG00000171067	N	N	N	N	N
C11orf41	ENSG00000110427	NA	NA	NA	NA	NA
C11orf48	ENSG00000162194	N	N	N	N	N
C11orf65	ENSG00000166323	N	N	N	N	N
C11orf9	ENSG00000124920	N	Y	N	N	Y
C12orf12	ENSG00000197651	NA	NA	NA	NA	NA
C12orf26	ENSG00000127720	NA	NA	NA	NA	NA
C12orf28	ENSG00000166268	N	Y	N	N	Y
C12orf34	ENSG00000139438	NA	NA	NA	NA	NA
C12orf41	ENSG00000139620	NA	NA	NA	NA	NA
C12orf50	ENSG00000165805	N	Y	Y	N	N
C12orf53	ENSG00000139200	NA	NA	NA	NA	NA
C12orf59	ENSG00000165685	NA	NA	NA	NA	NA
C14orf118	ENSG00000089916	NA	NA	NA	NA	NA
C14orf135	ENSG00000126773	NA	NA	NA	NA	NA
C14orf148	ENSG00000165555	NA	NA	NA	NA	NA
C14orf164	ENSG00000215277	N	Y	N	Y	N
C14orf166B	ENSG00000100565	N	Y	N	Y	N
C14orf178	ENSG00000197734	N	Y	Y	N	N
C14orf43	ENSG00000156030	NA	NA	NA	NA	NA
C15orf17	ENSG00000178761	NA	NA	NA	NA	NA
C15orf2	ENSG00000185823	NA	NA	NA	NA	NA
C15orf29	ENSG00000134152	NA	NA	NA	NA	NA
C15orf32	ENSG00000183643	N	N	N	N	N
C15orf33	ENSG00000166262	NA	NA	NA	NA	NA
C15orf48	ENSG00000166920	N	N	N	N	N
C15orf52	ENSG00000188549	N	Y	N	Y	N
C15orf55	ENSG00000184507	N	Y	Y	N	N
C16orf11	ENSG00000161992	N	Y	N	Y	N
C16orf5	ENSG00000089486	NA	NA	NA	NA	NA
C16orf54	ENSG00000185905	N	N	N	N	N
C16orf93	ENSG00000196118	N	N	N	N	N
C17orf37	ENSG00000141741	NA	NA	NA	NA	NA
C17orf63	ENSG00000173065	NA	NA	NA	NA	NA
C17orf76	ENSG00000181350	NA	NA	NA	NA	NA
C18orf1	ENSG00000168675	NA	NA	NA	NA	NA
C18orf19	ENSG00000177150	NA	NA	NA	NA	NA
C19orf46	ENSG00000181392	NA	NA	NA	NA	NA
C1GALT1	ENSG00000106392	N	Y	N	N	Y
C1GALT1C1	ENSG00000171155	N	Y	N	N	Y
C1orf106	ENSG00000163362	N	Y	N	Y	N
C1orf111	ENSG00000171722	N	Y	N	N	Y
C1orf150	ENSG00000169224	NA	NA	NA	NA	NA
C1orf167	ENSG00000215910	N	N	N	N	N
C1orf168	ENSG00000187889	N	Y	N	Y	N
C1orf183	ENSG00000197852	NA	NA	NA	NA	NA
C1orf190	ENSG00000171357	NA	NA	NA	NA	NA
C1orf194	ENSG00000179902	N	N	N	N	N
C1orf195	ENSG00000204464	N	N	N	N	N
C1orf200	ENSG00000179840	N	N	N	N	N
C1orf204	ENSG00000188004	N	Y	N	Y	N
C1orf38	ENSG00000130775	NA	NA	NA	NA	NA
C1orf68	ENSG00000198854	N	N	N	N	N
C1orf93	ENSG00000157870	NA	NA	NA	NA	NA
C1QA	ENSG00000173372	N	Y	N	Y	N
C1QB	ENSG00000173369	N	Y	N	Y	N
C1QC	ENSG00000159189	N	Y	N	Y	N
C1QL1	ENSG00000131094	Y	N	N	N	N
C1QL2	ENSG00000144119	Y	N	N	N	N
C1QL3	ENSG00000165985	Y	N	N	N	N
C1QL4	ENSG00000186897	Y	N	N	N	N
C1QTNF1	ENSG00000173918	Y	N	N	N	N
C1QTNF2	ENSG00000145861	Y	N	N	N	N
C1QTNF3	ENSG00000082196	N	Y	N	Y	N
C1QTNF4	ENSG00000172247	Y	Y	N	Y	N
C1QTNF6	ENSG00000133466	Y	N	N	N	N
C1QTNF7	ENSG00000163145	Y	N	N	N	N
C1QTNF8	ENSG00000184471	Y	N	N	N	N
C1QTNF9B	ENSG00000205863	N	Y	Y	N	N
C1R	ENSG00000159403	Y	N	N	N	N
C1RL	ENSG00000139178	N	Y	Y	N	N
C1S	ENSG00000182326	Y	N	N	N	N
C2	ENSG00000204364	N	Y	N	Y	N
C20orf106	ENSG00000124103	NA	NA	NA	NA	NA
C20orf107	ENSG00000213714	NA	NA	NA	NA	NA
C20orf108	ENSG00000124098	NA	NA	NA	NA	NA
C20orf118	ENSG00000101342	N	Y	N	N	Y
C20orf134	ENSG00000182584	NA	NA	NA	NA	NA
C20orf160	ENSG00000101331	NA	NA	NA	NA	NA
C20orf177	ENSG00000196227	NA	NA	NA	NA	NA
C20orf202	ENSG00000215595	N	N	N	N	N
C20orf27	ENSG00000101220	N	N	N	N	N
C20orf30	ENSG00000089063	NA	NA	NA	NA	NA
C20orf46	ENSG00000125895	NA	NA	NA	NA	NA
C20orf54	ENSG00000101276	NA	NA	NA	NA	NA
C21orf56	ENSG00000160284	NA	NA	NA	NA	NA
C22orf15	ENSG00000169314	N	N	N	N	N
C22orf26	ENSG00000182257	N	N	N	N	N
C22orf36	ENSG00000178026	NA	NA	NA	NA	NA
C22orf42	ENSG00000205856	N	N	N	N	N
C22orf43	ENSG00000189269	N	N	N	N	N
C2CD2	ENSG00000157617	Y	N	N	N	N
C2CD2L	ENSG00000172375	Y	N	N	N	N
C2CD4A	ENSG00000198535	N	Y	Y	N	N
C2CD4B	ENSG00000205502	N	Y	Y	N	N
C2CD4C	ENSG00000183186	N	Y	N	Y	N
C2orf27A	ENSG00000197927	N	Y	Y	N	N
C2orf27B	ENSG00000186825	N	Y	Y	N	N
C2orf3	ENSG00000005436	NA	NA	NA	NA	NA
C2orf54	ENSG00000172478	N	N	N	N	N
C2orf55	ENSG00000196872	NA	NA	NA	NA	NA
C2orf67	ENSG00000144445	NA	NA	NA	NA	NA
C2orf84	ENSG00000186453	NA	NA	NA	NA	NA
C2orf85	ENSG00000188011	NA	NA	NA	NA	NA
C2orf89	ENSG00000186854	NA	NA	NA	NA	NA
C3	ENSG00000125730	Y	N	N	N	N
C3AR1	ENSG00000171860	N	Y	N	Y	N
C3orf21	ENSG00000173950	NA	NA	NA	NA	NA
C3orf30	ENSG00000163424	N	Y	Y	N	N
C3orf54	ENSG00000185614	NA	NA	NA	NA	NA
C3orf56	ENSG00000214324	N	N	N	N	N
C3orf58	ENSG00000181744	N	Y	N	N	Y
C3orf66	ENSG00000214381	NA	NA	NA	NA	NA
C4BPA	ENSG00000123838	N	Y	Y	N	N
C4orf32	ENSG00000174749	N	N	N	N	N
C5	ENSG00000106804	Y	N	N	N	N
C5AR1	ENSG00000197405	N	Y	N	Y	N
C5orf15	ENSG00000113583	N	Y	N	N	Y
C5orf54	ENSG00000221886	Y	Y	N	Y	N
C5orf60	ENSG00000204661	N	Y	Y	N	N
C6	ENSG00000039537	Y	Y	N	Y	N
C6orf105	ENSG00000111863	NA	NA	NA	NA	NA
C6orf115	ENSG00000146386	NA	NA	NA	NA	NA
C6orf123	ENSG00000146521	N	N	N	N	N
C6orf127	ENSG00000204140	NA	NA	NA	NA	NA
C6orf146	ENSG00000145975	NA	NA	NA	NA	NA
C6orf174	ENSG00000214338	NA	NA	NA	NA	NA
C6orf192	ENSG00000146409	NA	NA	NA	NA	NA
C6orf204	ENSG00000111860	NA	NA	NA	NA	NA
C6orf221	ENSG00000203908	NA	NA	NA	NA	NA
C6orf35	ENSG00000215712	NA	NA	NA	NA	NA
C6orf94	ENSG00000118491	NA	NA	NA	NA	NA
C7	ENSG00000112936	Y	Y	N	Y	N
C7orf10	ENSG00000175600	N	Y	N	N	Y
C7orf28B	ENSG00000146574	NA	NA	NA	NA	NA
C7orf29	ENSG00000188707	N	Y	N	N	Y
C7orf51	ENSG00000166924	NA	NA	NA	NA	NA
C7orf61	ENSG00000185955	N	N	N	N	N
C7orf70	ENSG00000178397	NA	NA	NA	NA	NA
C8A	ENSG00000157131	Y	Y	N	Y	N
C8B	ENSG00000021852	Y	Y	N	Y	N
C8G	ENSG00000176919	N	Y	N	N	Y
C8orf44	ENSG00000213865	N	Y	N	N	Y
C8orf73	ENSG00000204839	N	Y	Y	N	N
C8orf74	ENSG00000171060	N	N	N	N	N
C9	ENSG00000113600	Y	Y	N	Y	N
C9orf129	ENSG00000204352	N	Y	N	Y	N
C9orf140	ENSG00000186193	NA	NA	NA	NA	NA
C9orf144	ENSG00000215204	NA	NA	NA	NA	NA
C9orf150	ENSG00000153714	NA	NA	NA	NA	NA
C9orf167	ENSG00000198113	NA	NA	NA	NA	NA
C9orf169	ENSG00000197191	N	N	N	N	N
C9orf23	ENSG00000164967	NA	NA	NA	NA	NA
C9orf25	ENSG00000164970	NA	NA	NA	NA	NA
C9orf29	ENSG00000204173	NA	NA	NA	NA	NA
C9orf30	ENSG00000066697	NA	NA	NA	NA	NA
C9orf37	ENSG00000203993	N	Y	Y	N	N
C9orf38	ENSG00000215066	N	N	N	N	N
C9orf4	ENSG00000136805	NA	NA	NA	NA	NA
C9orf51	ENSG00000176007	NA	NA	NA	NA	NA
C9orf68	ENSG00000106686	NA	NA	NA	NA	NA
C9orf79	ENSG00000177992	NA	NA	NA	NA	NA
C9orf95	ENSG00000106733	NA	NA	NA	NA	NA
CA1	ENSG00000133742	Y	Y	Y	N	N
CA10	ENSG00000154975	Y	N	N	N	N
CA11	ENSG00000063180	Y	N	N	N	N
CA12	ENSG00000074410	Y	N	N	N	N
CA13	ENSG00000185015	Y	Y	Y	N	N
CA14	ENSG00000118298	Y	N	N	N	N
CA2	ENSG00000104267	Y	Y	Y	N	N
CA3	ENSG00000164879	Y	Y	Y	N	N
CA4	ENSG00000167434	N	Y	N	N	Y
CA5A	ENSG00000174990	Y	N	N	N	N
CA5B	ENSG00000169239	Y	N	N	N	N
CA6	ENSG00000131686	N	Y	N	Y	N
CA7	ENSG00000168748	Y	N	N	N	N
CA8	ENSG00000178538	Y	N	N	N	N
CA9	ENSG00000107159	Y	N	N	N	N
CAB39	ENSG00000135932	Y	N	N	N	N
CAB39L	ENSG00000102547	Y	N	N	N	N
CABLES1	ENSG00000134508	Y	N	N	N	N
CABLES2	ENSG00000149679	Y	N	N	N	N
CABP1	ENSG00000157782	Y	N	N	N	N
CABP2	ENSG00000167791	Y	N	N	N	N
CABP4	ENSG00000175544	Y	N	N	N	N
CABP5	ENSG00000105507	Y	Y	N	Y	N
CABP7	ENSG00000100314	Y	N	N	N	N
CABYR	ENSG00000154040	N	N	N	N	N
CACHD1	ENSG00000158966	N	Y	N	N	Y
CACNA1A	ENSG00000141837	Y	N	N	N	N
CACNA1B	ENSG00000148408	Y	N	N	N	N
CACNA1C	ENSG00000151067	Y	N	N	N	N
CACNA1D	ENSG00000157388	Y	N	N	N	N
CACNA1E	ENSG00000198216	Y	N	N	N	N
CACNA1F	ENSG00000102001	Y	N	N	N	N
CACNA1G	ENSG00000006283	Y	N	N	N	N
CACNA1H	ENSG00000196557	Y	N	N	N	N
CACNA1I	ENSG00000100346	Y	Y	N	N	Y
CACNA1S	ENSG00000081248	Y	N	N	N	N
CACNA2D1	ENSG00000153956	Y	N	N	N	N
CACNA2D2	ENSG00000007402	Y	N	N	N	N
CACNA2D3	ENSG00000157445	Y	N	N	N	N
CACNA2D4	ENSG00000151062	Y	N	N	N	N
CACNB1	ENSG00000067191	Y	N	N	N	N
CACNB2	ENSG00000165995	Y	N	N	N	N
CACNB3	ENSG00000167535	Y	N	N	N	N
CACNB4	ENSG00000182389	Y	N	N	N	N
CACNG1	ENSG00000108878	N	Y	N	Y	N
CACNG2	ENSG00000166862	Y	N	N	N	N
CACNG3	ENSG00000006116	Y	N	N	N	N
CACNG4	ENSG00000075461	Y	N	N	N	N
CACNG5	ENSG00000075429	Y	N	N	N	N
CACNG6	ENSG00000130433	N	Y	N	Y	N
CACNG7	ENSG00000105605	Y	N	N	N	N
CACNG8	ENSG00000142408	Y	N	N	N	N
CADM2	ENSG00000175161	Y	Y	N	Y	N
CADM3	ENSG00000162706	Y	Y	N	Y	N
CADPS	ENSG00000163618	Y	N	N	N	N
CADPS2	ENSG00000081803	Y	N	N	N	N
CALB1	ENSG00000104327	Y	N	N	N	N
CALB2	ENSG00000172137	Y	N	N	N	N
CALCA	ENSG00000110680	N	Y	Y	N	N
CALCB	ENSG00000175868	N	Y	Y	N	N
CALCOCO1	ENSG00000012822	Y	N	N	N	N
CALCOCO2	ENSG00000136436	N	Y	N	N	Y
CALCR	ENSG00000004948	Y	N	N	N	N
CALCRL	ENSG00000064989	Y	N	N	N	N
CALHM1	ENSG00000185933	N	Y	N	Y	N
CALHM2	ENSG00000138172	N	Y	N	Y	N
CALHM3	ENSG00000183128	N	Y	N	Y	N
CALM1	ENSG00000198668	Y	N	N	N	N
CALM2	ENSG00000143933	Y	N	N	N	N
CALM3	ENSG00000160014	Y	N	N	N	N
CALML3	ENSG00000178363	N	Y	N	Y	N
CALML4	ENSG00000129007	N	Y	N	N	Y
CALML5	ENSG00000178372	N	Y	N	N	Y
CALN1	ENSG00000183166	Y	N	N	N	N
CALR	ENSG00000179218	N	Y	N	Y	N
CALR3	ENSG00000141979	N	Y	N	Y	N
CALU	ENSG00000128595	Y	N	N	N	N
CALY	ENSG00000130643	N	Y	N	Y	N
CAMK1	ENSG00000134072	Y	Y	N	N	Y
CAMK1D	ENSG00000183049	Y	Y	N	N	Y
CAMK1G	ENSG00000008118	Y	N	N	N	N
CAMK2A	ENSG00000070808	Y	N	N	N	N
CAMK2B	ENSG00000058404	Y	N	N	N	N
CAMK2D	ENSG00000145349	Y	N	N	N	N
CAMK2G	ENSG00000148660	Y	N	N	N	N
CAMK2N1	ENSG00000162545	N	Y	N	Y	N
CAMK2N2	ENSG00000163888	N	Y	N	Y	N
CAMKK1	ENSG00000004660	Y	N	N	N	N
CAMKK2	ENSG00000110931	Y	N	N	N	N
CAMKV	ENSG00000164076	N	Y	N	N	Y
CAMSAP1	ENSG00000130559	Y	N	N	N	N
CAMSAP1L1	ENSG00000118200	NA	NA	NA	NA	NA
CAMTA1	ENSG00000171735	N	Y	N	N	Y
CAMTA2	ENSG00000108509	N	Y	N	N	Y
CAND1	ENSG00000111530	Y	N	N	N	N
CAND2	ENSG00000144712	Y	N	N	N	N
CANX	ENSG00000127022	Y	N	N	N	N
CAP1	ENSG00000131236	Y	N	N	N	N
CAP2	ENSG00000112186	Y	N	N	N	N
CAPG	ENSG00000042493	Y	Y	N	Y	N
CAPN1	ENSG00000014216	Y	N	N	N	N
CAPN10	ENSG00000142330	N	Y	N	N	Y
CAPN11	ENSG00000137225	Y	N	N	N	N
CAPN12	ENSG00000182472	N	Y	N	N	Y
CAPN13	ENSG00000162949	N	Y	N	Y	N
CAPN14	ENSG00000214711	N	Y	N	Y	N
CAPN2	ENSG00000162909	Y	N	N	N	N
CAPN3	ENSG00000092529	Y	N	N	N	N
CAPN5	ENSG00000149260	Y	N	N	N	N
CAPN6	ENSG00000077274	Y	N	N	N	N
CAPN7	ENSG00000131375	N	Y	N	N	Y
CAPN8	ENSG00000203697	Y	Y	N	Y	N
CAPN9	ENSG00000135773	Y	N	N	N	N
CAPNS1	ENSG00000126247	N	Y	Y	N	N
CAPRIN1	ENSG00000135387	Y	N	N	N	N
CAPRIN2	ENSG00000110888	Y	N	N	N	N
CAPS	ENSG00000105519	Y	N	N	N	N
CAPS2	ENSG00000180881	N	Y	N	Y	N
CAPSL	ENSG00000152611	Y	N	N	N	N
CAPZA1	ENSG00000116489	Y	N	N	N	N
CAPZA2	ENSG00000198898	Y	N	N	N	N
CAPZA3	ENSG00000177938	N	Y	N	Y	N
CARD10	ENSG00000100065	Y	N	N	N	N
CARD11	ENSG00000198286	Y	N	N	N	N
CARD14	ENSG00000141527	Y	N	N	N	N
CARD16	ENSG00000204397	N	Y	Y	N	N
CARD6	ENSG00000132357	N	Y	N	Y	N
CARD9	ENSG00000187796	N	Y	N	Y	N
CARHSP1	ENSG00000153048	Y	N	N	N	N
CARS	ENSG00000110619	N	Y	N	N	Y
CARS2	ENSG00000134905	N	Y	N	N	Y
CASC4	ENSG00000166734	N	Y	N	N	Y
CASK	ENSG00000147044	N	Y	N	N	Y
CASKIN1	ENSG00000167971	Y	N	N	N	N
CASKIN2	ENSG00000177303	Y	N	N	N	N
CASP1	ENSG00000137752	N	Y	Y	N	N
CASP10	ENSG00000003400	N	Y	N	Y	N
CASP12	ENSG00000204403	N	Y	Y	N	N
CASP14	ENSG00000105141	N	Y	Y	N	N
CASP2	ENSG00000106144	Y	N	N	N	N
CASP3	ENSG00000164305	Y	N	N	N	N
CASP4	ENSG00000196954	N	Y	Y	N	N
CASP5	ENSG00000137757	N	Y	Y	N	N
CASP6	ENSG00000138794	Y	N	N	N	N
CASP7	ENSG00000165806	Y	N	N	N	N
CASP8	ENSG00000064012	Y	Y	N	Y	N
CASP9	ENSG00000132906	Y	Y	N	Y	N
CASQ1	ENSG00000143318	Y	N	N	N	N
CASQ2	ENSG00000118729	Y	N	N	N	N
CASR	ENSG00000036828	Y	N	N	N	N
CASS4	ENSG00000087589	Y	N	N	N	N
CATSPER2	ENSG00000166762	N	Y	N	Y	N
CATSPER3	ENSG00000152705	N	Y	N	Y	N
CATSPER4	ENSG00000188782	N	Y	N	Y	N
CAV1	ENSG00000105974	Y	N	N	N	N
CAV2	ENSG00000105971	Y	Y	N	Y	N
CAV3	ENSG00000182533	Y	N	N	N	N
CBFA2T2	ENSG00000078699	Y	N	N	N	N
CBFA2T3	ENSG00000129993	Y	N	N	N	N
CBL	ENSG00000110395	Y	N	N	N	N
CBLB	ENSG00000114423	Y	N	N	N	N
CBLC	ENSG00000142273	Y	N	N	N	N
CBLL1	ENSG00000105879	Y	N	N	N	N
CBLN1	ENSG00000102924	Y	N	N	N	N
CBLN2	ENSG00000141668	Y	N	N	N	N
CBLN3	ENSG00000139899	Y	N	N	N	N
CBLN4	ENSG00000054803	Y	N	N	N	N
CBR1	ENSG00000159228	N	Y	Y	N	N
CBR3	ENSG00000159231	N	Y	Y	N	N
CBWD1	ENSG00000172785	N	Y	Y	N	N
CBWD2	ENSG00000136682	Y	Y	Y	N	N
CBWD3	ENSG00000196873	N	Y	Y	N	N
CBWD5	ENSG00000147996	N	Y	Y	N	N
CBWD6	ENSG00000204790	N	Y	Y	N	N
CBWD7	ENSG00000215126	Y	Y	Y	N	N
CBX1	ENSG00000108468	Y	N	N	N	N
CBX2	ENSG00000173894	N	Y	N	Y	N
CBX3	ENSG00000122565	Y	N	N	N	N
CBX4	ENSG00000141582	N	Y	N	Y	N
CBX5	ENSG00000094916	Y	N	N	N	N
CBX6	ENSG00000183741	N	Y	N	Y	N
CBX7	ENSG00000100307	N	Y	N	N	Y
CBX8	ENSG00000141570	N	Y	N	Y	N
CBY1	ENSG00000100211	N	Y	N	Y	N
CBY3	ENSG00000204659	N	Y	N	Y	N
CC2D1A	ENSG00000132024	Y	N	N	N	N
CC2D1B	ENSG00000154222	Y	N	N	N	N
CC2D2A	ENSG00000048342	N	Y	N	N	Y
CC2D2B	ENSG00000188649	N	Y	Y	N	N
CCAR1	ENSG00000060339	N	Y	N	N	Y
CCBP2	ENSG00000144648	Y	Y	N	Y	N
CCDC102A	ENSG00000135736	Y	N	N	N	N
CCDC102B	ENSG00000150636	Y	N	N	N	N
CCDC104	ENSG00000163001	N	N	N	N	N
CCDC109B	ENSG00000005059	Y	N	N	N	N
CCDC113	ENSG00000103021	N	Y	N	Y	N
CCDC114	ENSG00000105479	N	Y	N	Y	N
CCDC120	ENSG00000147144	N	Y	N	Y	N
CCDC129	ENSG00000180347	N	Y	N	Y	N
CCDC144A	ENSG00000170160	N	Y	Y	N	N
CCDC144C	ENSG00000154898	NA	NA	NA	NA	NA
CCDC144NL	ENSG00000205212	N	Y	Y	N	N
CCDC147	ENSG00000120051	N	Y	N	Y	N
CCDC151	ENSG00000198003	N	Y	N	N	Y
CCDC159	ENSG00000183401	N	N	N	N	N
CCDC165	ENSG00000168502	NA	NA	NA	NA	NA
CCDC28A	ENSG00000024862	Y	N	N	N	N
CCDC28B	ENSG00000160050	Y	N	N	N	N
CCDC37	ENSG00000163885	N	Y	N	N	Y
CCDC38	ENSG00000165972	N	Y	N	N	Y
CCDC42	ENSG00000161973	N	Y	N	N	Y
CCDC42B	ENSG00000186710	N	Y	N	N	Y
CCDC63	ENSG00000173093	N	Y	N	Y	N
CCDC64	ENSG00000135127	Y	N	N	N	N
CCDC64B	ENSG00000162069	Y	N	N	N	N
CCDC67	ENSG00000165325	Y	N	N	N	N
CCDC68	ENSG00000166510	N	Y	N	Y	N
CCDC69	ENSG00000198624	N	Y	N	Y	N
CCDC74A	ENSG00000163040	N	Y	Y	N	N
CCDC74B	ENSG00000152076	N	Y	Y	N	N
CCDC8	ENSG00000169515	N	Y	N	N	Y
CCDC85A	ENSG00000055813	Y	N	N	N	N
CCDC85B	ENSG00000175602	Y	Y	N	N	Y
CCDC85C	ENSG00000205476	Y	N	N	N	N
CCDC88A	ENSG00000115355	Y	N	N	N	N
CCDC88B	ENSG00000168071	Y	N	N	N	N
CCDC88C	ENSG00000015133	Y	N	N	N	N
CCDC9	ENSG00000105321	N	Y	N	Y	N
CCDC90A	ENSG00000050393	N	Y	N	Y	N
CCDC90B	ENSG00000137500	N	Y	N	Y	N
CCDC96	ENSG00000173013	N	Y	N	Y	N
CCIN	ENSG00000185972	N	Y	N	Y	N
CCKAR	ENSG00000163394	Y	N	N	N	N
CCKBR	ENSG00000110148	Y	N	N	N	N
CCL1	ENSG00000108702	N	Y	N	N	Y
CCL11	ENSG00000172156	N	Y	Y	N	N
CCL13	ENSG00000181374	N	Y	Y	N	N
CCL14	ENSG00000213494	N	Y	Y	N	N
CCL15	ENSG00000161574	N	Y	Y	N	N
CCL16	ENSG00000161573	N	Y	Y	N	N
CCL17	ENSG00000102970	N	Y	N	N	Y
CCL18	ENSG00000006074	N	Y	Y	N	N
CCL19	ENSG00000172724	N	Y	Y	N	N
CCL2	ENSG00000108691	N	Y	Y	N	N
CCL20	ENSG00000115009	N	N	N	N	N
CCL22	ENSG00000102962	N	Y	N	N	Y
CCL23	ENSG00000167236	N	Y	Y	N	N
CCL24	ENSG00000106178	N	Y	Y	N	N
CCL26	ENSG00000006606	N	Y	Y	N	N
CCL27	ENSG00000213927	N	Y	Y	N	N
CCL28	ENSG00000151882	N	Y	Y	N	N
CCL3	ENSG00000006075	N	Y	Y	N	N
CCL3L1	ENSG00000205021	N	Y	Y	N	N
CCL4	ENSG00000129277	N	Y	Y	N	N
CCL4L1	ENSG00000205020	N	Y	Y	N	N
CCL4L2	ENSG00000197262	N	Y	Y	N	N
CCL5	ENSG00000161570	N	Y	Y	N	N
CCL7	ENSG00000108688	N	Y	Y	N	N
CCL8	ENSG00000108700	N	Y	Y	N	N
CCM2	ENSG00000136280	Y	N	N	N	N
CCNA1	ENSG00000133101	Y	N	N	N	N
CCNA2	ENSG00000145386	Y	N	N	N	N
CCNB1	ENSG00000134057	Y	N	N	N	N
CCNB2	ENSG00000157456	Y	N	N	N	N
CCNB3	ENSG00000147082	N	Y	N	N	Y
CCND1	ENSG00000110092	Y	N	N	N	N
CCND2	ENSG00000118971	Y	N	N	N	N
CCND3	ENSG00000112576	Y	N	N	N	N
CCNDBP1	ENSG00000166946	N	N	N	N	N
CCNE1	ENSG00000105173	Y	N	N	N	N
CCNE2	ENSG00000175305	Y	N	N	N	N
CCNG1	ENSG00000113328	Y	N	N	N	N
CCNG2	ENSG00000138764	Y	N	N	N	N
CCNI	ENSG00000118816	Y	N	N	N	N
CCNI2	ENSG00000205089	Y	N	N	N	N
CCNJ	ENSG00000107443	Y	N	N	N	N
CCNJL	ENSG00000135083	Y	N	N	N	N
CCNL1	ENSG00000163660	Y	N	N	N	N
CCNL2	ENSG00000221978	Y	N	N	N	N
CCNT1	ENSG00000129315	Y	N	N	N	N
CCNT2	ENSG00000082258	Y	N	N	N	N
CCNY	ENSG00000108100	Y	N	N	N	N
CCNYL1	ENSG00000163249	Y	N	N	N	N
CCNYL2	ENSG00000182632	Y	N	N	N	N
CCNYL3	ENSG00000216671	NA	NA	NA	NA	NA
CCR1	ENSG00000163823	Y	Y	Y	N	N
CCR10	ENSG00000184451	Y	Y	N	Y	N
CCR2	ENSG00000121807	Y	Y	Y	N	N
CCR3	ENSG00000183625	Y	Y	Y	N	N
CCR4	ENSG00000183813	Y	Y	Y	N	N
CCR5	ENSG00000160791	N	Y	Y	N	N
CCR6	ENSG00000112486	Y	N	N	N	N
CCR7	ENSG00000126353	Y	N	N	N	N
CCR8	ENSG00000179934	Y	Y	Y	N	N
CCR9	ENSG00000173585	Y	N	N	N	N
CCRL1	ENSG00000129048	Y	Y	N	Y	N
CCRL2	ENSG00000121797	N	Y	Y	N	N
CCRN4L	ENSG00000151014	N	Y	N	N	Y
CCT6A	ENSG00000146731	N	Y	Y	N	N
CCT6B	ENSG00000132141	N	Y	Y	N	N
CCT8	ENSG00000156261	N	Y	N	Y	N
CCT8L1	ENSG00000020219	NA	NA	NA	NA	NA
CCT8L2	ENSG00000198445	N	Y	N	Y	N
CCZ1	ENSG00000122674	N	Y	Y	N	N
CD101	ENSG00000134256	N	Y	N	Y	N
CD109	ENSG00000156535	N	Y	N	Y	N
CD151	ENSG00000177697	Y	N	N	N	N
CD163	ENSG00000177575	N	Y	Y	N	N
CD163L1	ENSG00000177675	N	Y	Y	N	N
CD164	ENSG00000135535	N	Y	N	Y	N
CD164L2	ENSG00000174950	N	Y	N	Y	N
CD177	ENSG00000204936	N	Y	Y	N	N
CD180	ENSG00000134061	N	Y	N	Y	N
CD1A	ENSG00000158477	N	Y	Y	N	N
CD1B	ENSG00000158485	N	Y	Y	N	N
CD1C	ENSG00000158481	N	Y	Y	N	N
CD1D	ENSG00000158473	N	Y	Y	N	N
CD1E	ENSG00000158488	N	Y	Y	N	N
CD200R1	ENSG00000163606	N	Y	Y	N	N
CD200R1L	ENSG00000206531	N	Y	Y	N	N
CD207	ENSG00000116031	N	Y	Y	N	N
CD209	ENSG00000090659	N	Y	Y	N	N
CD22	ENSG00000012124	N	Y	N	Y	N
CD244	ENSG00000122223	N	Y	N	N	Y
CD247	ENSG00000198821	N	N	N	N	N
CD248	ENSG00000174807	N	Y	N	Y	N
CD274	ENSG00000120217	N	Y	Y	N	N
CD276	ENSG00000103855	N	Y	N	Y	N
CD28	ENSG00000178562	N	Y	N	Y	N
CD2AP	ENSG00000198087	Y	N	N	N	N
CD300A	ENSG00000167851	N	Y	Y	N	N
CD300C	ENSG00000167850	N	Y	Y	N	N
CD300E	ENSG00000186407	N	Y	Y	N	N
CD300LB	ENSG00000178789	N	Y	Y	N	N
CD300LD	ENSG00000204345	N	Y	Y	N	N
CD300LF	ENSG00000186074	N	Y	Y	N	N
CD300LG	ENSG00000161649	N	Y	Y	N	N
CD33	ENSG00000105383	N	Y	Y	N	N
CD36	ENSG00000135218	Y	Y	N	N	Y
CD37	ENSG00000104894	N	Y	N	Y	N
CD3D	ENSG00000167286	N	Y	Y	N	N
CD3E	ENSG00000198851	N	N	N	N	N
CD3G	ENSG00000160654	N	Y	Y	N	N
CD40	ENSG00000101017	N	Y	N	Y	N
CD40LG	ENSG00000102245	N	N	N	N	N
CD44	ENSG00000026508	N	Y	N	Y	N
CD46	ENSG00000117335	N	Y	Y	N	N
CD48	ENSG00000117091	N	Y	N	N	Y
CD5	ENSG00000110448	N	Y	N	N	Y
CD53	ENSG00000143119	Y	N	N	N	N
CD55	ENSG00000196352	N	Y	Y	N	N
CD5L	ENSG00000073754	N	Y	Y	N	N
CD6	ENSG00000013725	N	Y	N	Y	N
CD63	ENSG00000135404	N	Y	N	Y	N
CD68	ENSG00000129226	N	Y	N	Y	N
CD69	ENSG00000110848	N	Y	Y	N	N
CD74	ENSG00000019582	N	Y	N	N	Y
CD79A	ENSG00000105369	N	N	N	N	N
CD79B	ENSG00000007312	N	N	N	N	N
CD81	ENSG00000110651	Y	N	N	N	N
CD82	ENSG00000085117	Y	Y	N	Y	N
CD84	ENSG00000066294	N	Y	Y	N	N
CD86	ENSG00000114013	N	Y	Y	N	N
CD8B	ENSG00000172116	N	N	N	N	N
CD9	ENSG00000010278	Y	N	N	N	N
CD93	ENSG00000125810	N	Y	N	Y	N
CD97	ENSG00000123146	Y	Y	N	Y	N
CD99	ENSG00000002586	N	Y	N	Y	N
CDC14A	ENSG00000079335	Y	N	N	N	N
CDC14B	ENSG00000081377	Y	N	N	N	N
CDC25A	ENSG00000164045	Y	N	N	N	N
CDC25B	ENSG00000101224	Y	N	N	N	N
CDC25C	ENSG00000158402	Y	N	N	N	N
CDC34	ENSG00000099804	Y	N	N	N	N
CDC37	ENSG00000105401	N	Y	N	N	Y
CDC37L1	ENSG00000106993	N	Y	N	N	Y
CDC42	ENSG00000070831	N	Y	N	N	Y
CDC42BPA	ENSG00000143776	Y	N	N	N	N
CDC42BPB	ENSG00000198752	Y	N	N	N	N
CDC42BPG	ENSG00000171219	Y	N	N	N	N
CDC42EP1	ENSG00000128283	N	Y	N	Y	N
CDC42EP2	ENSG00000149798	N	Y	N	Y	N
CDC42EP3	ENSG00000163171	N	Y	N	Y	N
CDC42EP4	ENSG00000179604	N	Y	N	Y	N
CDC42EP5	ENSG00000167617	N	Y	N	Y	N
CDC42SE1	ENSG00000197622	N	Y	N	N	Y
CDC42SE2	ENSG00000158985	N	Y	N	N	Y
CDCA2	ENSG00000184661	N	N	N	N	N
CDCA4	ENSG00000170779	N	Y	N	Y	N
CDCA7	ENSG00000144354	Y	N	N	N	N
CDCA7L	ENSG00000164649	Y	N	N	N	N
CDCP2	ENSG00000157211	N	Y	N	Y	N
CDH1	ENSG00000039068	Y	Y	Y	N	N
CDH10	ENSG00000040731	Y	Y	N	Y	N
CDH11	ENSG00000140937	Y	Y	N	Y	N
CDH12	ENSG00000154162	Y	Y	N	Y	N
CDH13	ENSG00000140945	Y	N	N	N	N
CDH15	ENSG00000129910	Y	N	N	N	N
CDH16	ENSG00000166589	N	Y	N	N	Y
CDH17	ENSG00000079112	N	Y	N	N	Y
CDH18	ENSG00000145526	Y	Y	N	Y	N
CDH19	ENSG00000071991	Y	Y	N	Y	N
CDH2	ENSG00000170558	Y	N	N	N	N
CDH20	ENSG00000101542	Y	Y	N	Y	N
CDH22	ENSG00000149654	Y	N	N	N	N
CDH24	ENSG00000139880	Y	N	N	N	N
CDH26	ENSG00000124215	Y	N	N	N	N
CDH3	ENSG00000062038	Y	Y	Y	N	N
CDH4	ENSG00000179242	Y	N	N	N	N
CDH5	ENSG00000179776	Y	N	N	N	N
CDH6	ENSG00000113361	Y	Y	N	Y	N
CDH7	ENSG00000081138	Y	Y	N	Y	N
CDH8	ENSG00000150394	Y	Y	N	Y	N
CDH9	ENSG00000113100	Y	Y	N	Y	N
CDHR1	ENSG00000148600	N	Y	N	N	Y
CDHR2	ENSG00000074276	N	Y	N	N	Y
CDK1	ENSG00000170312	N	Y	N	N	Y
CDK11A	ENSG00000008128	N	Y	Y	N	N
CDK12	ENSG00000167258	Y	N	N	N	N
CDK13	ENSG00000065883	Y	N	N	N	N
CDK14	ENSG00000058091	Y	N	N	N	N
CDK15	ENSG00000138395	Y	N	N	N	N
CDK16	ENSG00000102225	Y	N	N	N	N
CDK17	ENSG00000059758	Y	N	N	N	N
CDK18	ENSG00000117266	Y	N	N	N	N
CDK19	ENSG00000155111	Y	N	N	N	N
CDK2	ENSG00000123374	Y	Y	N	N	Y
CDK2AP1	ENSG00000111328	Y	N	N	N	N
CDK2AP2	ENSG00000167797	Y	N	N	N	N
CDK4	ENSG00000135446	N	Y	N	Y	N
CDK5R1	ENSG00000176749	Y	N	N	N	N
CDK5R2	ENSG00000171450	Y	N	N	N	N
CDK5RAP2	ENSG00000136861	N	Y	N	N	Y
CDK6	ENSG00000105810	N	Y	N	Y	N
CDK8	ENSG00000132964	Y	N	N	N	N
CDKL1	ENSG00000100490	N	Y	N	N	Y
CDKL2	ENSG00000138769	Y	N	N	N	N
CDKL3	ENSG00000006837	Y	N	N	N	N
CDKL4	ENSG00000205111	N	Y	N	N	Y
CDKN1B	ENSG00000111276	N	Y	N	Y	N
CDKN1C	ENSG00000129757	N	Y	N	Y	N
CDKN2AIP	ENSG00000168564	N	Y	N	Y	N
CDKN2C	ENSG00000123080	Y	N	N	N	N
CDKN2D	ENSG00000129355	Y	N	N	N	N
CDNF	ENSG00000185267	Y	N	N	N	N
CDON	ENSG00000064309	Y	N	N	N	N
CDR2	ENSG00000140743	N	Y	N	Y	N
CDR2L	ENSG00000109089	N	Y	N	Y	N
CDRT15L2	ENSG00000214819	N	Y	Y	N	N
CDS1	ENSG00000163624	Y	N	N	N	N
CDS2	ENSG00000101290	Y	N	N	N	N
CDX1	ENSG00000113722	Y	N	N	N	N
CDX2	ENSG00000165556	Y	N	N	N	N
CDX4	ENSG00000131264	Y	N	N	N	N
CDY1	ENSG00000172288	N	Y	Y	N	N
CDY1B	ENSG00000172352	N	Y	Y	N	N
CDY2A	ENSG00000182415	N	Y	Y	N	N
CDY2B	ENSG00000129873	N	Y	Y	N	N
CDYL	ENSG00000153046	Y	Y	Y	N	N
CDYL2	ENSG00000166446	Y	N	N	N	N
CEACAM1	ENSG00000079385	N	Y	Y	N	N
CEACAM16	ENSG00000213892	N	Y	Y	N	N
CEACAM18	ENSG00000213822	N	Y	Y	N	N
CEACAM20	ENSG00000176395	NA	NA	NA	NA	NA
CEACAM21	ENSG00000007129	N	Y	Y	N	N
CEACAM3	ENSG00000170956	N	Y	Y	N	N
CEACAM4	ENSG00000105352	N	Y	Y	N	N
CEACAM5	ENSG00000105388	N	Y	Y	N	N
CEACAM6	ENSG00000086548	N	Y	Y	N	N
CEACAM7	ENSG00000007306	N	Y	Y	N	N
CEACAM8	ENSG00000124469	N	Y	Y	N	N
CEBPB	ENSG00000172216	Y	N	N	N	N
CEBPD	ENSG00000221869	Y	N	N	N	N
CEBPE	ENSG00000092067	Y	Y	N	N	Y
CELA1	ENSG00000139610	N	Y	N	Y	N
CELA2A	ENSG00000142615	N	Y	Y	N	N
CELA2B	ENSG00000215704	N	Y	Y	N	N
CELA3A	ENSG00000142789	N	Y	Y	N	N
CELA3B	ENSG00000219073	Y	Y	Y	N	N
CELF1	ENSG00000149187	Y	N	N	N	N
CELF2	ENSG00000048740	Y	N	N	N	N
CELF3	ENSG00000159409	Y	N	N	N	N
CELF4	ENSG00000101489	Y	N	N	N	N
CELF5	ENSG00000161082	Y	N	N	N	N
CELF6	ENSG00000140488	Y	N	N	N	N
CENPB	ENSG00000125817	N	Y	Y	N	N
CENPJ	ENSG00000151849	N	N	N	N	N
CEP135	ENSG00000174799	Y	N	N	N	N
CEP170	ENSG00000143702	N	Y	N	N	Y
CEP250	ENSG00000126001	Y	N	N	N	N
CEP57	ENSG00000166037	Y	N	N	N	N
CEP57L1	ENSG00000183137	Y	N	N	N	N
CEP63	ENSG00000182923	Y	N	N	N	N
CEP72	ENSG00000112877	N	Y	N	N	Y
CEP85	ENSG00000130695	Y	N	N	N	N
CEPT1	ENSG00000134255	N	Y	N	N	Y
CER1	ENSG00000147869	N	Y	N	N	Y
CERCAM	ENSG00000167123	Y	N	N	N	N
CERK	ENSG00000100422	N	Y	N	N	Y
CERKL	ENSG00000188452	N	Y	N	N	Y
CERS2	ENSG00000143418	Y	N	N	N	N
CERS3	ENSG00000154227	Y	N	N	N	N
CERS4	ENSG00000090661	Y	N	N	N	N
CERS5	ENSG00000139624	Y	N	N	N	N
CERS6	ENSG00000172292	Y	N	N	N	N
CETN1	ENSG00000177143	N	Y	Y	N	N
CETN2	ENSG00000147400	N	Y	Y	N	N
CETN3	ENSG00000153140	N	Y	N	N	Y
CFB	ENSG00000204359	N	Y	Y	N	N
CFC1	ENSG00000136698	Y	Y	Y	N	N
CFC1B	ENSG00000152093	Y	Y	Y	N	N
CFD	ENSG00000197766	N	Y	N	Y	N
CFH	ENSG00000000971	N	Y	Y	N	N
CFHR2	ENSG00000080910	N	Y	Y	N	N
CFHR3	ENSG00000116785	N	Y	Y	N	N
CFHR4	ENSG00000134365	N	Y	Y	N	N
CFHR5	ENSG00000134389	N	Y	Y	N	N
CFI	ENSG00000205403	N	Y	N	Y	N
CFL1	ENSG00000172757	Y	N	N	N	N
CFL2	ENSG00000165410	Y	N	N	N	N
CGB	ENSG00000104827	N	Y	Y	N	N
CGB2	ENSG00000104818	N	Y	Y	N	N
CGB5	ENSG00000189052	N	Y	Y	N	N
CGB7	ENSG00000196337	N	Y	Y	N	N
CGN	ENSG00000143375	Y	N	N	N	N
CGNL1	ENSG00000128849	Y	N	N	N	N
CGREF1	ENSG00000138028	N	N	N	N	N
CHAC1	ENSG00000128965	Y	N	N	N	N
CHAC2	ENSG00000143942	Y	N	N	N	N
CHAD	ENSG00000136457	N	Y	N	Y	N
CHADL	ENSG00000100399	N	Y	N	Y	N
CHAT	ENSG00000070748	N	Y	N	N	Y
CHCHD2	ENSG00000106153	Y	Y	N	N	Y
CHCHD3	ENSG00000106554	Y	N	N	N	N
CHCHD6	ENSG00000159685	Y	N	N	N	N
CHD1	ENSG00000153922	Y	N	N	N	N
CHD2	ENSG00000173575	Y	N	N	N	N
CHD3	ENSG00000170004	Y	N	N	N	N
CHD4	ENSG00000111642	Y	N	N	N	N
CHD5	ENSG00000116254	Y	N	N	N	N
CHD6	ENSG00000124177	Y	N	N	N	N
CHD7	ENSG00000171316	Y	N	N	N	N
CHD8	ENSG00000100888	Y	N	N	N	N
CHFR	ENSG00000072609	N	N	N	N	N
CHGA	ENSG00000100604	N	N	N	N	N
CHGB	ENSG00000089199	N	N	N	N	N
CHI3L1	ENSG00000133048	N	Y	Y	N	N
CHI3L2	ENSG00000064886	N	Y	Y	N	N
CHIA	ENSG00000134216	N	Y	N	Y	N
CHIC1	ENSG00000204116	Y	N	N	N	N
CHIC2	ENSG00000109220	Y	N	N	N	N
CHIT1	ENSG00000133063	N	Y	Y	N	N
CHKA	ENSG00000110721	Y	N	N	N	N
CHKB	ENSG00000100288	Y	N	N	N	N
CHL1	ENSG00000134121	Y	N	N	N	N
CHM	ENSG00000188419	N	Y	Y	N	N
CHML	ENSG00000203668	N	Y	Y	N	N
CHMP4A	ENSG00000100931	N	Y	N	N	Y
CHMP4B	ENSG00000101421	Y	N	N	N	N
CHMP4C	ENSG00000164695	Y	N	N	N	N
CHN1	ENSG00000128656	Y	N	N	N	N
CHN2	ENSG00000106069	Y	N	N	N	N
CHODL	ENSG00000154645	Y	N	N	N	N
CHORDC1	ENSG00000110172	Y	N	N	N	N
CHPF	ENSG00000123989	Y	N	N	N	N
CHPF2	ENSG00000033100	Y	N	N	N	N
CHPT1	ENSG00000111666	N	Y	N	N	Y
CHRD	ENSG00000090539	N	Y	N	N	Y
CHRDL1	ENSG00000101938	Y	N	N	N	N
CHRDL2	ENSG00000054938	Y	N	N	N	N
CHRM1	ENSG00000168539	Y	N	N	N	N
CHRM2	ENSG00000181072	Y	Y	N	N	Y
CHRM3	ENSG00000133019	Y	N	N	N	N
CHRM5	ENSG00000184984	Y	N	N	N	N
CHST1	ENSG00000175264	Y	Y	N	Y	N
CHST10	ENSG00000115526	Y	N	N	N	N
CHST11	ENSG00000171310	Y	N	N	N	N
CHST12	ENSG00000136213	Y	Y	N	Y	N
CHST13	ENSG00000180767	Y	N	N	N	N
CHST14	ENSG00000169105	N	Y	N	Y	N
CHST2	ENSG00000175040	Y	N	N	N	N
CHST3	ENSG00000122863	Y	Y	N	Y	N
CHST4	ENSG00000140835	Y	Y	N	Y	N
CHST5	ENSG00000135702	Y	Y	Y	N	N
CHST6	ENSG00000183196	Y	Y	Y	N	N
CHST7	ENSG00000147119	Y	N	N	N	N
CHST8	ENSG00000124302	Y	N	N	N	N
CHST9	ENSG00000154080	Y	N	N	N	N
CHSY1	ENSG00000131873	N	Y	N	N	Y
CHSY3	ENSG00000198108	N	Y	N	N	Y
CHUK	ENSG00000213341	Y	N	N	N	N
CIB1	ENSG00000185043	Y	N	N	N	N
CIB2	ENSG00000136425	Y	N	N	N	N
CIB3	ENSG00000141977	Y	N	N	N	N
CIB4	ENSG00000157884	N	Y	N	N	Y
CIDEA	ENSG00000176194	N	Y	N	Y	N
CIDEB	ENSG00000136305	N	Y	N	Y	N
CIDEC	ENSG00000187288	N	Y	N	Y	N
CIITA	ENSG00000179583	N	Y	N	Y	N
CILP	ENSG00000138615	Y	N	N	N	N
CILP2	ENSG00000160161	Y	N	N	N	N
CIRBP	ENSG00000099622	N	Y	Y	N	N
CISD1	ENSG00000122873	Y	N	N	N	N
CISD2	ENSG00000145354	Y	N	N	N	N
CISH	ENSG00000114737	Y	N	N	N	N
CITED1	ENSG00000125931	N	Y	N	Y	N
CITED2	ENSG00000164442	N	Y	N	Y	N
CITED4	ENSG00000179862	N	Y	N	Y	N
CKAP2	ENSG00000136108	Y	N	N	N	N
CKAP2L	ENSG00000169607	Y	N	N	N	N
CKB	ENSG00000166165	Y	N	N	N	N
CKLF	ENSG00000217555	N	Y	Y	N	N
CKM	ENSG00000104879	Y	N	N	N	N
CKMT2	ENSG00000131730	N	Y	N	Y	N
CKS1B	ENSG00000173207	N	Y	Y	N	N
CKS2	ENSG00000123975	N	Y	N	N	Y
CLASP1	ENSG00000074054	Y	N	N	N	N
CLASP2	ENSG00000163539	Y	N	N	N	N
CLC	ENSG00000105205	N	Y	Y	N	N
CLCA1	ENSG00000016490	N	Y	Y	N	N
CLCA2	ENSG00000137975	N	Y	N	Y	N
CLCA4	ENSG00000016602	N	Y	Y	N	N
CLCF1	ENSG00000175505	N	N	N	N	N
CLCN1	ENSG00000188037	Y	N	N	N	N
CLCN2	ENSG00000114859	Y	N	N	N	N
CLCN3	ENSG00000109572	Y	N	N	N	N
CLCN4	ENSG00000073464	Y	N	N	N	N
CLCN5	ENSG00000171365	Y	Y	N	Y	N
CLCN6	ENSG00000011021	N	Y	N	N	Y
CLCN7	ENSG00000103249	N	Y	N	N	Y
CLCNKA	ENSG00000186510	Y	Y	Y	N	N
CLCNKB	ENSG00000184908	Y	Y	Y	N	N
CLDN1	ENSG00000163347	Y	Y	N	Y	N
CLDN10	ENSG00000134873	Y	Y	N	Y	N
CLDN11	ENSG00000013297	N	Y	N	Y	N
CLDN14	ENSG00000159261	Y	Y	N	Y	N
CLDN15	ENSG00000106404	Y	Y	N	Y	N
CLDN16	ENSG00000113946	N	Y	N	Y	N
CLDN17	ENSG00000156282	Y	Y	Y	N	N
CLDN18	ENSG00000066405	Y	N	N	N	N
CLDN19	ENSG00000164007	Y	N	N	N	N
CLDN2	ENSG00000165376	Y	Y	N	Y	N
CLDN20	ENSG00000171217	Y	Y	N	Y	N
CLDN22	ENSG00000177300	N	Y	Y	N	N
CLDN24	ENSG00000185758	N	Y	Y	N	N
CLDN3	ENSG00000165215	Y	Y	N	Y	N
CLDN4	ENSG00000189143	Y	Y	N	Y	N
CLDN5	ENSG00000184113	Y	N	N	N	N
CLDN6	ENSG00000184697	Y	Y	Y	N	N
CLDN7	ENSG00000181885	Y	Y	N	Y	N
CLDN8	ENSG00000156284	Y	Y	Y	N	N
CLDN9	ENSG00000213937	Y	Y	Y	N	N
CLDND2	ENSG00000160318	N	Y	N	Y	N
CLEC10A	ENSG00000132514	N	Y	Y	N	N
CLEC11A	ENSG00000105472	N	Y	N	Y	N
CLEC12A	ENSG00000172322	N	Y	Y	N	N
CLEC14A	ENSG00000176435	N	Y	N	Y	N
CLEC18A	ENSG00000157322	Y	Y	Y	N	N
CLEC18B	ENSG00000140839	N	Y	Y	N	N
CLEC18C	ENSG00000157335	Y	Y	Y	N	N
CLEC1A	ENSG00000150048	N	Y	Y	N	N
CLEC1B	ENSG00000165682	N	Y	Y	N	N
CLEC2A	ENSG00000188393	N	Y	Y	N	N
CLEC2B	ENSG00000110852	N	Y	Y	N	N
CLEC2D	ENSG00000069493	N	Y	Y	N	N
CLEC3A	ENSG00000166509	N	Y	N	Y	N
CLEC3B	ENSG00000163815	N	Y	N	Y	N
CLEC4A	ENSG00000111729	N	Y	Y	N	N
CLEC4C	ENSG00000198178	N	Y	Y	N	N
CLEC4D	ENSG00000166527	N	Y	Y	N	N
CLEC4E	ENSG00000166523	N	Y	Y	N	N
CLEC4F	ENSG00000152672	N	Y	Y	N	N
CLEC4G	ENSG00000182566	N	Y	Y	N	N
CLEC4M	ENSG00000104938	N	Y	Y	N	N
CLEC6A	ENSG00000205846	Y	Y	Y	N	N
CLEC7A	ENSG00000172243	N	Y	Y	N	N
CLEC9A	ENSG00000197992	N	Y	Y	N	N
CLGN	ENSG00000153132	Y	N	N	N	N
CLIC1	ENSG00000213719	Y	Y	N	Y	N
CLIC2	ENSG00000155962	Y	N	N	N	N
CLIC3	ENSG00000169583	Y	Y	N	Y	N
CLIC4	ENSG00000169504	Y	N	N	N	N
CLIC5	ENSG00000112782	Y	N	N	N	N
CLIC6	ENSG00000159212	Y	N	N	N	N
CLINT1	ENSG00000113282	N	Y	N	N	Y
CLIP1	ENSG00000130779	Y	N	N	N	N
CLIP2	ENSG00000106665	Y	N	N	N	N
CLIP3	ENSG00000105270	Y	N	N	N	N
CLIP4	ENSG00000115295	Y	N	N	N	N
CLK1	ENSG00000013441	Y	N	N	N	N
CLK2	ENSG00000176444	Y	N	N	N	N
CLK3	ENSG00000179335	Y	N	N	N	N
CLK4	ENSG00000113240	Y	N	N	N	N
CLMN	ENSG00000165959	N	Y	N	Y	N
CLMP	ENSG00000166250	Y	Y	N	Y	N
CLNK	ENSG00000109684	Y	N	N	N	N
CLOCK	ENSG00000134852	Y	N	N	N	N
CLPS	ENSG00000137392	N	Y	N	N	Y
CLPTM1	ENSG00000104853	N	Y	N	N	Y
CLPTM1L	ENSG00000049656	N	Y	N	N	Y
CLRN1	ENSG00000163646	N	Y	N	Y	N
CLRN3	ENSG00000180745	N	Y	N	Y	N
CLSTN1	ENSG00000171603	Y	N	N	N	N
CLSTN2	ENSG00000158258	Y	N	N	N	N
CLSTN3	ENSG00000139182	Y	N	N	N	N
CLTA	ENSG00000122705	Y	N	N	N	N
CLTB	ENSG00000175416	Y	N	N	N	N
CLTC	ENSG00000141367	Y	N	N	N	N
CLTCL1	ENSG00000070371	Y	N	N	N	N
CLU	ENSG00000120885	N	Y	N	Y	N
CLUL1	ENSG00000079101	N	Y	N	Y	N
CLVS1	ENSG00000177182	Y	N	N	N	N
CLVS2	ENSG00000146352	Y	N	N	N	N
CMA1	ENSG00000092009	N	Y	Y	N	N
CMKLR1	ENSG00000174600	Y	Y	N	Y	N
CMTM1	ENSG00000089505	N	Y	Y	N	N
CMTM2	ENSG00000140932	N	Y	N	N	Y
CMTM3	ENSG00000140931	N	Y	N	Y	N
CMTM4	ENSG00000183723	N	Y	N	Y	N
CMTM5	ENSG00000166091	N	N	N	N	N
CMTM6	ENSG00000091317	N	Y	N	Y	N
CMTM7	ENSG00000153551	N	Y	N	N	Y
CMTM8	ENSG00000170293	Y	N	N	N	N
CNBP	ENSG00000169714	N	Y	Y	N	N
CNDP1	ENSG00000150656	N	Y	N	Y	N
CNDP2	ENSG00000133313	N	Y	N	Y	N
CNFN	ENSG00000105427	N	Y	N	Y	N
[truncated: 12,085 more rows]

## Sheet: S3 DGE analysis in CNS regions
CNS_region_ref	CNS_region_test	nbDEG_dup	nbDEG_singl	chi2_test	DEG_dup_ratio	DEG_singl_ratio	chi2_Bonferroni	odds_ratio
Cortex	Cerebellum	5948	2833	1.22372e-42	0.57552	0.465112	9.54504e-41	1.5597
Cortex	Hippocampus	2312	884	1.36245e-34	0.223706	0.145132	1.06271e-32	1.69773
Cortex	Substantianigra	4303	1684	3.03851e-72	0.416352	0.276473	2.37004e-70	1.86728
Cortex	Anteriorcingulatecortex	304	103	8.3133e-07	0.0294146	0.0169102	6.48437e-05	1.76216
Cortex	FrontalCortex	110	41	0.0141648	0.0106434	0.00673124	1	1.58772
Cortex	CerebellarHemisphere	6357	2963	5.06973e-58	0.615094	0.486455	3.95439e-56	1.68757
Cortex	Caudate	2898	1069	7.10325e-52	0.280406	0.175505	5.54053e-50	1.83099
Cortex	Nucleusaccumbens	2465	934	1.30264e-38	0.23851	0.153341	1.01606e-36	1.72972
Cortex	Putamen	2925	1036	6.64293e-60	0.283019	0.170087	5.18148e-58	1.92644
Cortex	Hypothalamus	2992	1117	7.65597e-52	0.289502	0.183385	5.97166e-50	1.8148
Cortex	Spinalcord	5462	2435	3.71543e-57	0.528495	0.39977	2.89804e-55	1.68338
Cortex	Amygdala	2515	963	4.64719e-38	0.243348	0.158102	3.62481e-36	1.71292
Cerebellum	Hippocampus	6533	3190	2.39275e-42	0.632124	0.523724	1.86635e-40	1.56317
Cerebellum	Substantianigra	6898	3381	9.63156e-47	0.667441	0.555081	7.51262e-45	1.60927
Cerebellum	Anteriorcingulatecortex	6323	3136	7.56178e-34	0.611805	0.514858	5.89819e-32	1.48556
Cerebellum	FrontalCortex	6177	3103	3.73795e-28	0.597678	0.50944	2.9156e-26	1.43099
Cerebellum	CerebellarHemisphere	254	51	1.69448e-13	0.0245767	0.00837301	1.32169e-11	2.98448
Cerebellum	Caudate	6648	3222	3.39626e-47	0.643251	0.528977	2.64908e-45	1.60611
Cerebellum	Nucleusaccumbens	6445	3191	5.80857e-36	0.623609	0.523888	4.53069e-34	1.50624
Cerebellum	Putamen	6652	3254	1.75751e-43	0.643638	0.534231	1.37086e-41	1.57524
Cerebellum	Hypothalamus	6616	3298	1.02692e-35	0.640155	0.541455	8.00996e-34	1.50711
Cerebellum	Spinalcord	7016	3418	1.19154e-51	0.678858	0.561156	9.29399e-50	1.65376
Cerebellum	Amygdala	6745	3335	1.23524e-40	0.652637	0.547529	9.6349e-39	1.5532
Hippocampus	Substantianigra	1477	452	1.05328e-39	0.142912	0.0742078	8.21561e-38	2.08059
Hippocampus	Anteriorcingulatecortex	1376	439	2.39483e-33	0.13314	0.0720736	1.86797e-31	1.97776
Hippocampus	FrontalCortex	2147	731	3.61534e-46	0.207741	0.120013	2.81997e-44	1.92301
Hippocampus	CerebellarHemisphere	6717	3165	6.98361e-61	0.649927	0.519619	5.44722e-59	1.71694
Hippocampus	Caudate	1661	457	2.91887e-56	0.160716	0.0750287	2.27672e-54	2.36117
Hippocampus	Nucleusaccumbens	1943	581	9.22948e-57	0.188002	0.0953866	7.199e-55	2.19615
Hippocampus	Putamen	1515	489	6.01221e-36	0.146589	0.0802824	4.68952e-34	1.96814
Hippocampus	Hypothalamus	1339	370	4.37685e-44	0.12956	0.0607454	3.41394e-42	2.30185
Hippocampus	Spinalcord	3260	1063	3.53344e-87	0.315433	0.17452	2.75608e-85	2.17991
Hippocampus	Amygdala	246	24	7.47276e-22	0.0238026	0.00394024	5.82876e-20	6.16483
Substantianigra	Anteriorcingulatecortex	3533	1124	2.24058e-103	0.341848	0.184535	1.74765e-101	2.29574
Substantianigra	FrontalCortex	4213	1517	3.96909e-94	0.407644	0.249056	3.09589e-92	2.07541
Substantianigra	CerebellarHemisphere	7082	3394	5.73096e-61	0.685244	0.557216	4.47015e-59	1.73062
Substantianigra	Caudate	2629	934	6.83326e-52	0.254378	0.153341	5.32994e-50	1.88407
Substantianigra	Nucleusaccumbens	3369	1145	1.77329e-81	0.32598	0.187982	1.38316e-79	2.08956
Substantianigra	Putamen	2064	657	1.17068e-52	0.19971	0.107864	9.13129e-51	2.06436
Substantianigra	Hypothalamus	1664	565	7.71718e-35	0.161006	0.0927598	6.0194e-33	1.87726
Substantianigra	Spinalcord	1306	313	1.71687e-54	0.126367	0.0513873	1.33916e-52	2.67062
Substantianigra	Amygdala	1525	441	1.93792e-46	0.147557	0.0724019	1.51158e-44	2.2181
Anteriorcingulatecortex	FrontalCortex	73	19	0.00155934	0.00706338	0.00311936	0.121629	2.27374
Anteriorcingulatecortex	CerebellarHemisphere	6462	3099	2.71316e-48	0.625254	0.508783	2.11627e-46	1.6114
Anteriorcingulatecortex	Caudate	2074	710	1.151e-43	0.200677	0.116565	8.97783e-42	1.9031
Anteriorcingulatecortex	Nucleusaccumbens	1686	614	1.30579e-28	0.163135	0.100804	1.01852e-26	1.73918
Anteriorcingulatecortex	Putamen	2154	633	2.1235e-66	0.208418	0.103924	1.65633e-64	2.27064
Anteriorcingulatecortex	Hypothalamus	2116	726	2.07978e-44	0.204741	0.119192	1.62223e-42	1.90288
Anteriorcingulatecortex	Spinalcord	5022	2012	2.89939e-84	0.485922	0.330323	2.26152e-82	1.91677
Anteriorcingulatecortex	Amygdala	1096	302	7.64525e-36	0.106047	0.0495813	5.96329e-34	2.27435
FrontalCortex	CerebellarHemisphere	6347	3008	5.24282e-51	0.614127	0.493843	4.0894e-49	1.63174
FrontalCortex	Caudate	2802	1016	1.22172e-52	0.271118	0.166803	9.52945e-51	1.85835
FrontalCortex	Nucleusaccumbens	2306	847	9.51237e-40	0.223125	0.139058	7.41965e-38	1.77852
FrontalCortex	Putamen	2848	902	1.04466e-78	0.275568	0.148087	8.14834e-77	2.18873
FrontalCortex	Hypothalamus	2696	897	9.49317e-65	0.260861	0.147266	7.40467e-63	2.04398
FrontalCortex	Spinalcord	5415	2280	8.75633e-77	0.523948	0.374323	6.82994e-75	1.84014
FrontalCortex	Amygdala	2333	752	5.8607e-59	0.225738	0.123461	4.57134e-57	2.07033
CerebellarHemisphere	Caudate	6825	3222	2.03136e-62	0.660377	0.528977	1.58446e-60	1.73202
CerebellarHemisphere	Nucleusaccumbens	6667	3153	3.93077e-58	0.64509	0.517649	3.066e-56	1.69425
CerebellarHemisphere	Putamen	6875	3263	5.33492e-61	0.665215	0.535708	4.16124e-59	1.72271
CerebellarHemisphere	Hypothalamus	6743	3238	7.18788e-53	0.652443	0.531604	5.60655e-51	1.6546
CerebellarHemisphere	Spinalcord	7157	3363	3.65529e-73	0.692501	0.552126	2.85113e-71	1.82748
CerebellarHemisphere	Amygdala	6861	3284	1.03695e-56	0.663861	0.539156	8.08819e-55	1.6887
Caudate	Nucleusaccumbens	266	77	1.98311e-08	0.0257378	0.0126416	1.54682e-06	2.06367
Caudate	Putamen	139	89	0.585088	0.0134494	0.0146117	1	0.919525
Caudate	Hypothalamus	2181	678	1.89278e-59	0.21103	0.111312	1.47637e-57	2.13586
Caudate	Spinalcord	4326	1655	1.72798e-79	0.418578	0.271712	1.34782e-77	1.93008
Caudate	Amygdala	1212	377	5.84714e-31	0.117271	0.0618946	4.56077e-29	2.01391
Nucleusaccumbens	Putamen	784	274	8.97142e-15	0.0758587	0.0449844	6.9977e-13	1.74297
Nucleusaccumbens	Hypothalamus	2066	631	3.9898e-58	0.199903	0.103595	3.11204e-56	2.16232
Nucleusaccumbens	Spinalcord	4748	1848	2.8846e-86	0.45941	0.303398	2.24999e-84	1.95167
Nucleusaccumbens	Amygdala	1431	461	5.88198e-34	0.138462	0.0756854	4.58794e-32	1.96308
Putamen	Hypothalamus	2329	791	3.49159e-51	0.225351	0.129864	2.72344e-49	1.94955
Putamen	Spinalcord	3877	1446	5.06695e-74	0.375133	0.237399	3.95222e-72	1.9289
Putamen	Amygdala	1250	417	7.09528e-27	0.120948	0.0684617	5.53432e-25	1.87247
Hypothalamus	Spinalcord	3994	1470	6.62966e-81	0.386454	0.24134	5.17114e-79	1.98045
Hypothalamus	Amygdala	1366	379	1.06683e-44	0.132172	0.062223	8.32129e-43	2.29579
Spinalcord	Amygdala	3558	1203	4.69408e-89	0.344267	0.197505	3.66138e-87	2.13365

## Sheet: S4 Region-specific genes
ENSEMBL_geneID	Tau_score	CNS_region
ENSG00000000005	0.65525	Substantianigra
ENSG00000000460	0.593766	Cerebellum
ENSG00000001626	0.555733	Spinalcord
ENSG00000002587	0.694847	Cerebellum
ENSG00000003137	0.587605	Cerebellum
ENSG00000003393	0.568969	Cerebellum
ENSG00000004848	0.612621	Cortex
ENSG00000004939	0.853868	Cerebellum
ENSG00000004948	0.946312	Hypothalamus
ENSG00000005001	0.792285	Cerebellum
ENSG00000005844	0.709363	Spinalcord
ENSG00000005961	0.619496	Cerebellum
ENSG00000006016	0.558562	Cortex
ENSG00000006047	0.673163	Cortex
ENSG00000006377	0.776672	Basalganglia
ENSG00000006468	0.587855	Cerebellum
ENSG00000006555	0.836918	Basalganglia
ENSG00000006611	0.5901	Spinalcord
ENSG00000006747	0.73259	Spinalcord
ENSG00000007038	0.664066	Basalganglia
ENSG00000007129	0.661733	Hypothalamus
ENSG00000007171	0.570079	Cortex
ENSG00000007350	0.543928	Spinalcord
ENSG00000007372	0.649665	Cerebellum
ENSG00000007516	0.538479	Hypothalamus
ENSG00000007545	0.617297	Cerebellum
ENSG00000007908	0.55052	Spinalcord
ENSG00000007952	0.561769	Cerebellum
ENSG00000008196	0.828092	Cerebellum
ENSG00000008197	0.911622	Amygdala-Hippocampus
ENSG00000008226	0.733687	Hypothalamus
ENSG00000008300	0.544577	Cerebellum
ENSG00000008438	0.63121	Cerebellum
ENSG00000009694	0.646839	Cerebellum
ENSG00000009709	0.590112	Cortex
ENSG00000009724	0.659852	Cerebellum
ENSG00000009790	0.638302	Spinalcord
ENSG00000010671	0.702638	Spinalcord
ENSG00000011083	0.613184	Cerebellum
ENSG00000011105	0.619457	Cerebellum
ENSG00000011590	0.63337	Cerebellum
ENSG00000011638	0.577248	Cerebellum
ENSG00000012779	0.622028	Cerebellum
ENSG00000013573	0.571527	Cerebellum
ENSG00000013588	0.577181	Substantianigra
ENSG00000014257	0.52592	Spinalcord
ENSG00000015133	0.687946	Basalganglia
ENSG00000015413	0.87299	Hypothalamus
ENSG00000015520	0.901841	Cerebellum
ENSG00000016082	0.89127	Hypothalamus
ENSG00000016602	0.531866	Spinalcord
ENSG00000018280	0.674548	Spinalcord
ENSG00000019169	0.601243	Substantianigra
ENSG00000019186	0.567024	Hypothalamus
ENSG00000019549	0.672835	Cerebellum
ENSG00000019991	0.729095	Cortex
ENSG00000020633	0.628665	Spinalcord
ENSG00000021488	0.651295	Cerebellum
ENSG00000021826	0.536123	Spinalcord
ENSG00000023839	0.826694	Cerebellum
ENSG00000026508	0.586799	Spinalcord
ENSG00000026751	0.805245	Spinalcord
ENSG00000027644	0.644351	Cerebellum
ENSG00000027869	0.609098	Spinalcord
ENSG00000028277	0.627299	Cerebellum
ENSG00000029534	0.599726	Cerebellum
ENSG00000029559	0.538017	Amygdala-Hippocampus
ENSG00000030304	0.56718	Amygdala-Hippocampus
ENSG00000034239	0.537783	Hypothalamus
ENSG00000034971	0.571579	Spinalcord
ENSG00000035499	0.674006	Spinalcord
ENSG00000035720	0.724595	Amygdala-Hippocampus
ENSG00000036473	0.584875	Spinalcord
ENSG00000036565	0.917764	Substantianigra
ENSG00000036828	0.672188	Hypothalamus
ENSG00000037280	0.53214	Basalganglia
ENSG00000038295	0.792532	Cerebellum
ENSG00000038945	0.755406	Spinalcord
ENSG00000039139	0.545592	Hypothalamus
ENSG00000039537	0.777549	Hypothalamus
ENSG00000041982	0.564769	Hypothalamus
ENSG00000042980	0.625565	Spinalcord
ENSG00000043039	0.557537	Spinalcord
ENSG00000043355	0.70512	Cerebellum
ENSG00000044459	0.534212	Cerebellum
ENSG00000047936	0.991621	Cortex
ENSG00000048028	0.532554	Cerebellum
ENSG00000048462	0.61016	Basalganglia
ENSG00000048545	0.533153	Basalganglia
ENSG00000049247	0.810813	Hypothalamus
ENSG00000049283	0.537249	Cortex
ENSG00000050327	0.613724	Substantianigra
ENSG00000050344	0.556653	Cerebellum
ENSG00000050628	0.726068	Hypothalamus
ENSG00000051180	0.541056	Cerebellum
ENSG00000051341	0.696665	Cerebellum
ENSG00000052344	0.886925	Cerebellum
ENSG00000053918	0.583085	Spinalcord
ENSG00000054277	0.53174	Cortex
ENSG00000054654	0.596153	Cerebellum
ENSG00000054803	0.563537	Cortex
ENSG00000055732	0.742504	Amygdala-Hippocampus
ENSG00000056291	0.754612	Hypothalamus
ENSG00000057468	0.776445	Cerebellum
ENSG00000058085	0.784962	Cerebellum
ENSG00000059145	0.544565	Cerebellum
ENSG00000059377	0.616724	Spinalcord
ENSG00000060140	0.573871	Cortex
ENSG00000060566	0.751963	Hypothalamus
ENSG00000061492	0.546694	Basalganglia
ENSG00000062282	0.569957	Basalganglia
ENSG00000062524	0.632431	Cortex
ENSG00000064218	0.821606	Amygdala-Hippocampus
ENSG00000064300	0.575597	Spinalcord
ENSG00000064309	0.754064	Cerebellum
ENSG00000064886	0.733266	Spinalcord
ENSG00000065325	0.762476	Cortex
ENSG00000065618	0.670425	Basalganglia
ENSG00000066248	0.542372	Cortex
ENSG00000066279	0.587904	Spinalcord
ENSG00000066294	0.715672	Spinalcord
ENSG00000066405	0.79041	Cerebellum
ENSG00000068781	0.671487	Spinalcord
ENSG00000069011	0.569795	Hypothalamus
ENSG00000069018	0.836116	Hypothalamus
ENSG00000069482	0.924214	Hypothalamus
ENSG00000069764	0.82771	Basalganglia
ENSG00000070019	0.535973	Basalganglia
ENSG00000070031	0.628665	Cerebellum
ENSG00000070190	0.700238	Spinalcord
ENSG00000070729	0.729836	Hypothalamus
ENSG00000070748	0.864985	Basalganglia
ENSG00000071677	0.878808	Spinalcord
ENSG00000071909	0.935487	Hypothalamus
ENSG00000072571	0.628296	Spinalcord
ENSG00000072657	0.547149	Cerebellum
ENSG00000072694	0.80683	Spinalcord
ENSG00000072786	0.669117	Cerebellum
ENSG00000072864	0.532813	Spinalcord
ENSG00000073350	0.540606	Cerebellum
ENSG00000073737	0.53666	Substantianigra
ENSG00000073754	0.76364	Spinalcord
ENSG00000073792	0.670353	Cerebellum
ENSG00000073861	0.676032	Spinalcord
ENSG00000074276	0.578782	Hypothalamus
ENSG00000074370	0.581053	Cerebellum
ENSG00000074410	0.727382	Basalganglia
ENSG00000074966	0.544527	Cortex
ENSG00000075035	0.615361	Cerebellum
ENSG00000075213	0.654705	Basalganglia
ENSG00000075218	0.560313	Cerebellum
ENSG00000075651	0.545839	Spinalcord
ENSG00000075884	0.80279	Spinalcord
ENSG00000075891	0.699513	Cerebellum
ENSG00000076053	0.739453	Cerebellum
ENSG00000076258	0.615802	Spinalcord
ENSG00000076641	0.582476	Cerebellum
ENSG00000076770	0.576078	Spinalcord
ENSG00000077092	0.573681	Basalganglia
ENSG00000077327	0.677858	Hypothalamus
ENSG00000077420	0.542531	Spinalcord
ENSG00000077800	0.706768	Cerebellum
ENSG00000077984	0.627378	Spinalcord
ENSG00000078081	0.770878	Spinalcord
ENSG00000078098	0.531446	Substantianigra
ENSG00000078579	0.63293	Cerebellum
ENSG00000078900	0.716746	Cerebellum
ENSG00000079102	0.640255	Cerebellum
ENSG00000079263	0.540052	Spinalcord
ENSG00000079385	0.696166	Spinalcord
ENSG00000079393	0.60158	Hypothalamus
ENSG00000079689	0.703123	Cerebellum
ENSG00000079931	0.588954	Basalganglia
ENSG00000080031	0.661955	Spinalcord
ENSG00000080293	0.654957	Cortex
ENSG00000080572	0.757156	Hypothalamus
ENSG00000080644	0.694196	Cerebellum
ENSG00000080839	0.531393	Cerebellum
ENSG00000080854	0.643075	Cerebellum
ENSG00000081138	0.707593	Cerebellum
ENSG00000081148	0.529084	Hypothalamus
ENSG00000081189	0.551645	Cortex
ENSG00000081237	0.639678	Spinalcord
ENSG00000081277	0.607087	Cortex
ENSG00000081479	0.670303	Spinalcord
ENSG00000081803	0.588509	Cerebellum
ENSG00000081985	0.645319	Cortex
ENSG00000082074	0.739558	Spinalcord
ENSG00000082126	0.824382	Cerebellum
ENSG00000082175	0.61085	Hypothalamus
ENSG00000082293	0.766566	Cerebellum
ENSG00000082556	0.582091	Hypothalamus
ENSG00000083814	0.526763	Cerebellum
ENSG00000084734	0.577077	Cerebellum
ENSG00000085552	0.579839	Basalganglia
ENSG00000085831	0.663674	Hypothalamus
ENSG00000085840	0.798859	Cerebellum
ENSG00000086288	0.736019	Spinalcord
ENSG00000086548	0.728485	Basalganglia
ENSG00000086570	0.856798	Cerebellum
ENSG00000086717	0.639736	Spinalcord
ENSG00000086991	0.650382	Spinalcord
ENSG00000087253	0.623262	Spinalcord
ENSG00000087510	0.672347	Amygdala-Hippocampus
ENSG00000088053	0.703581	Cerebellum
ENSG00000088305	0.705359	Cerebellum
ENSG00000088827	0.650918	Spinalcord
ENSG00000089101	0.593073	Hypothalamus
ENSG00000089116	0.700598	Hypothalamus
ENSG00000089225	0.762143	Amygdala-Hippocampus
ENSG00000089505	0.738183	Cerebellum
ENSG00000089558	0.77648	Basalganglia
ENSG00000089685	0.695596	Cerebellum
ENSG00000089692	0.757133	Cerebellum
ENSG00000090104	0.698539	Spinalcord
ENSG00000090382	0.56559	Spinalcord
ENSG00000090534	0.59689	Cerebellum
ENSG00000090539	0.592889	Cerebellum
ENSG00000090659	0.858921	Cerebellum
ENSG00000090889	0.592842	Hypothalamus
ENSG00000091137	0.720226	Cortex
ENSG00000091181	0.793825	Hypothalamus
ENSG00000091490	0.597949	Cerebellum
ENSG00000091536	0.632755	Cerebellum
ENSG00000091583	0.545865	Spinalcord
ENSG00000091664	0.747302	Hypothalamus
ENSG00000091831	0.634943	Cerebellum
ENSG00000092067	0.584958	Spinalcord
ENSG00000092295	0.781252	Cerebellum
ENSG00000092470	0.686193	Cerebellum
ENSG00000092850	0.551513	Hypothalamus
ENSG00000093217	0.573053	Cerebellum
ENSG00000094796	0.846222	Cerebellum
ENSG00000094963	0.66601	Hypothalamus
ENSG00000095464	0.770784	Cerebellum
ENSG00000095539	0.557784	Cerebellum
ENSG00000095585	0.578214	Spinalcord
ENSG00000095596	0.633342	Cortex
ENSG00000095752	0.683777	Cerebellum
ENSG00000095777	0.879198	Basalganglia
ENSG00000095917	0.686424	Cortex
ENSG00000095932	0.735057	Cortex
ENSG00000095970	0.563772	Spinalcord
ENSG00000096088	0.563604	Cerebellum
ENSG00000096395	0.551098	Spinalcord
ENSG00000096996	0.56159	Spinalcord
ENSG00000099338	0.632342	Cerebellum
ENSG00000099769	0.600937	Cerebellum
ENSG00000099834	0.633693	Cerebellum
ENSG00000099937	0.777505	Basalganglia
ENSG00000099953	0.614392	Cerebellum
ENSG00000099954	0.608137	Cerebellum
ENSG00000099985	0.647006	Spinalcord
ENSG00000099994	0.624515	Hypothalamus
ENSG00000100024	0.575378	Basalganglia
ENSG00000100078	0.548292	Cerebellum
ENSG00000100147	0.564956	Cerebellum
ENSG00000100249	0.669987	Basalganglia
ENSG00000100298	0.683666	Spinalcord
ENSG00000100302	0.551635	Basalganglia
ENSG00000100336	0.546215	Hypothalamus
ENSG00000100341	0.626735	Basalganglia
ENSG00000100351	0.852343	Spinalcord
ENSG00000100362	0.549705	Cerebellum
ENSG00000100365	0.552284	Spinalcord
ENSG00000100368	0.641456	Spinalcord
ENSG00000100385	0.695405	Spinalcord
ENSG00000100450	0.759421	Spinalcord
ENSG00000100453	0.66485	Hypothalamus
ENSG00000100473	0.749135	Basalganglia
ENSG00000100557	0.622215	Cerebellum
ENSG00000100558	0.593728	Cerebellum
ENSG00000100593	0.849865	Basalganglia
ENSG00000100625	0.658524	Cerebellum
ENSG00000100628	0.842321	Cortex
ENSG00000100652	0.863214	Cerebellum
ENSG00000100739	0.898855	Cerebellum
ENSG00000100867	0.758214	Hypothalamus
ENSG00000100987	0.713293	Cerebellum
ENSG00000101003	0.596174	Cerebellum
ENSG00000101049	0.535062	Spinalcord
ENSG00000101074	0.965549	Hypothalamus
ENSG00000101076	0.868361	Cortex
ENSG00000101082	0.680442	Cerebellum
ENSG00000101115	0.807579	Cerebellum
ENSG00000101162	0.774008	Cerebellum
ENSG00000101188	0.700042	Substantianigra
ENSG00000101194	0.632719	Spinalcord
ENSG00000101197	0.620311	Spinalcord
ENSG00000101200	0.94471	Hypothalamus
ENSG00000101222	0.528756	Basalganglia
ENSG00000101282	0.562578	Hypothalamus
ENSG00000101292	0.683729	Cortex
ENSG00000101327	0.681937	Basalganglia
ENSG00000101333	0.595576	Cerebellum
ENSG00000101349	0.558713	Cerebellum
ENSG00000101405	0.932318	Hypothalamus
ENSG00000101440	0.537708	Spinalcord
ENSG00000101638	0.544042	Cerebellum
ENSG00000101670	0.573266	Cerebellum
ENSG00000101695	0.559595	Spinalcord
ENSG00000101812	0.742	Cerebellum
ENSG00000101842	0.703175	Basalganglia
ENSG00000101883	0.593924	Cerebellum
ENSG00000101916	0.778438	Spinalcord
ENSG00000101951	0.804963	Hypothalamus
ENSG00000102001	0.656864	Cerebellum
ENSG00000102034	0.60083	Spinalcord
ENSG00000102057	0.633836	Cerebellum
ENSG00000102104	0.611119	Cortex
ENSG00000102128	0.666867	Cerebellum
ENSG00000102174	0.578476	Spinalcord
ENSG00000102195	0.990695	Hypothalamus
ENSG00000102239	0.898444	Hypothalamus
ENSG00000102287	0.829908	Hypothalamus
ENSG00000102290	0.648223	Hypothalamus
ENSG00000102359	0.538225	Substantianigra
ENSG00000102387	0.529713	Basalganglia
ENSG00000102468	0.646523	Cortex
ENSG00000102524	0.529388	Spinalcord
ENSG00000102554	0.750242	Basalganglia
ENSG00000102575	0.662617	Spinalcord
ENSG00000102678	0.593598	Cerebellum
ENSG00000102683	0.551057	Cortex
ENSG00000102837	0.526548	Cortex
ENSG00000102886	0.582141	Cerebellum
ENSG00000102890	0.675219	Cerebellum
ENSG00000102924	0.657506	Cerebellum
ENSG00000102970	0.732419	Cerebellum
ENSG00000103044	0.592546	Cerebellum
ENSG00000103064	0.531835	Cerebellum
ENSG00000103067	0.823509	Cerebellum
ENSG00000103310	0.86663	Cerebellum
ENSG00000103319	0.555822	Cerebellum
ENSG00000103375	0.733213	Cerebellum
ENSG00000103569	0.688089	Cortex
ENSG00000103599	0.575799	Hypothalamus
ENSG00000104043	0.556635	Spinalcord
ENSG00000104044	0.577284	Hypothalamus
ENSG00000104055	0.655931	Spinalcord
ENSG00000104313	0.710421	Basalganglia
ENSG00000104356	0.554609	Cerebellum
ENSG00000104371	0.895713	Cerebellum
ENSG00000104413	0.796803	Cortex
ENSG00000104432	0.578572	Cerebellum
ENSG00000104537	0.876298	Spinalcord
ENSG00000104689	0.528448	Spinalcord
ENSG00000104783	0.590366	Basalganglia
ENSG00000104804	0.618326	Cortex
ENSG00000104818	0.68929	Basalganglia
ENSG00000104888	0.532202	Cortex
ENSG00000104892	0.775991	Basalganglia
ENSG00000104894	0.65258	Spinalcord
ENSG00000104899	0.536136	Cerebellum
ENSG00000104938	0.543738	Cerebellum
ENSG00000104951	0.684293	Spinalcord
ENSG00000104953	0.786287	Hypothalamus
ENSG00000104972	0.63519	Spinalcord
ENSG00000104974	0.650284	Spinalcord
ENSG00000105122	0.60858	Spinalcord
ENSG00000105131	0.645412	Hypothalamus
ENSG00000105143	0.588357	Cerebellum
ENSG00000105198	0.537851	Cerebellum
ENSG00000105205	0.851817	Hypothalamus
ENSG00000105219	0.779782	Cerebellum
ENSG00000105246	0.640268	Spinalcord
ENSG00000105261	0.769777	Cerebellum
ENSG00000105281	0.544561	Spinalcord
ENSG00000105352	0.773888	Spinalcord
ENSG00000105366	0.693297	Spinalcord
ENSG00000105374	0.530286	Spinalcord
ENSG00000105376	0.598549	Cortex
ENSG00000105383	0.706519	Spinalcord
ENSG00000105427	0.613517	Basalganglia
ENSG00000105428	0.536007	Hypothalamus
ENSG00000105467	0.727617	Cerebellum
ENSG00000105479	0.69519	Hypothalamus
ENSG00000105523	0.744368	Cerebellum
ENSG00000105549	0.898037	Cortex
ENSG00000105641	0.80478	Cerebellum
ENSG00000105650	0.577023	Cortex
ENSG00000105664	0.96581	Cerebellum
ENSG00000105668	0.82229	Cerebellum
ENSG00000105672	0.569878	Cerebellum
ENSG00000105675	0.864274	Cerebellum
ENSG00000105697	0.587701	Spinalcord
ENSG00000105825	0.663167	Hypothalamus
ENSG00000105851	0.746761	Spinalcord
ENSG00000105877	0.698224	Hypothalamus
ENSG00000105880	0.66504	Basalganglia
ENSG00000105954	0.993475	Hypothalamus
ENSG00000105967	0.754318	Spinalcord
ENSG00000105989	0.551642	Cortex
ENSG00000105991	0.977592	Spinalcord
ENSG00000105996	0.970653	Spinalcord
ENSG00000105997	0.966933	Spinalcord
ENSG00000106004	0.956672	Spinalcord
ENSG00000106006	0.956464	Spinalcord
ENSG00000106034	0.528594	Spinalcord
ENSG00000106066	0.554968	Cerebellum
ENSG00000106069	0.556162	Cerebellum
ENSG00000106113	0.609739	Cortex
ENSG00000106128	0.627532	Hypothalamus
ENSG00000106328	0.895427	Cerebellum
ENSG00000106333	0.616181	Cerebellum
ENSG00000106341	0.683647	Cerebellum
ENSG00000106366	0.556129	Spinalcord
ENSG00000106462	0.700981	Cerebellum
ENSG00000106536	0.779056	Cortex
ENSG00000106571	0.540932	Basalganglia
ENSG00000106648	0.814763	Cortex
ENSG00000106689	0.639852	Cortex
ENSG00000106789	0.584447	Cerebellum
ENSG00000106927	0.672015	Cerebellum
ENSG00000106952	0.695324	Spinalcord
ENSG00000107077	0.536169	Cerebellum
ENSG00000107099	0.598736	Spinalcord
ENSG00000107159	0.874487	Cerebellum
ENSG00000107165	0.609612	Cortex
ENSG00000107438	0.54134	Spinalcord
ENSG00000107485	0.780076	Substantianigra
ENSG00000107518	0.540202	Cortex
ENSG00000107593	0.80796	Cortex
ENSG00000107614	0.536223	Cerebellum
ENSG00000107736	0.617033	Cerebellum
ENSG00000107859	0.948099	Substantianigra
ENSG00000107984	0.663331	Hypothalamus
ENSG00000108001	0.591395	Substantianigra
ENSG00000108242	0.697353	Cerebellum
ENSG00000108244	0.616351	Basalganglia
ENSG00000108255	0.541032	Cerebellum
ENSG00000108370	0.630065	Basalganglia
ENSG00000108375	0.783945	Cerebellum
ENSG00000108405	0.564204	Spinalcord
ENSG00000108511	0.968201	Spinalcord
ENSG00000108576	0.567597	Cerebellum
ENSG00000108702	0.53874	Cortex
ENSG00000108798	0.656082	Spinalcord
ENSG00000108821	0.594427	Basalganglia
ENSG00000108823	0.739018	Cerebellum
ENSG00000108825	0.586838	Basalganglia
ENSG00000108846	0.797885	Spinalcord
ENSG00000108878	0.661481	Basalganglia
ENSG00000109047	0.649303	Cortex
ENSG00000109072	0.639492	Cerebellum
ENSG00000109132	0.807791	Spinalcord
ENSG00000109158	0.547849	Basalganglia
ENSG00000109205	0.900446	Hypothalamus
ENSG00000109424	0.525899	Cerebellum
ENSG00000109667	0.68584	Spinalcord
ENSG00000109758	0.61441	Cerebellum
ENSG00000109805	0.553484	Substantianigra
ENSG00000109943	0.889767	Cerebellum
ENSG00000110077	0.776474	Spinalcord
ENSG00000110079	0.737027	Spinalcord
ENSG00000110148	0.530598	Cortex
ENSG00000110169	0.729575	Cerebellum
ENSG00000110244	0.609957	Cerebellum
ENSG00000110324	0.549457	Spinalcord
ENSG00000110448	0.757984	Hypothalamus
ENSG00000110665	0.643469	Spinalcord
ENSG00000110680	0.612323	Spinalcord
ENSG00000110723	0.844588	Cerebellum
ENSG00000110777	0.666082	Spinalcord
ENSG00000110786	0.546457	Basalganglia
ENSG00000110811	0.575052	Cerebellum
ENSG00000110848	0.72239	Spinalcord
ENSG00000110887	0.691735	Cerebellum
ENSG00000110975	0.680206	Hypothalamus
ENSG00000111046	0.758565	Basalganglia
ENSG00000111057	0.619765	Cerebellum
ENSG00000111087	0.737859	Cerebellum
ENSG00000111199	0.527595	Spinalcord
ENSG00000111249	0.61253	Cortex
ENSG00000111262	0.581362	Cerebellum
ENSG00000111305	0.527323	Cortex
ENSG00000111424	0.542994	Hypothalamus
ENSG00000111537	0.576709	Spinalcord
ENSG00000111644	0.772932	Cerebellum
ENSG00000111664	0.688617	Cerebellum
ENSG00000111704	0.801422	Basalganglia
ENSG00000111713	0.713653	Cerebellum
ENSG00000111796	0.755213	Spinalcord
ENSG00000111816	0.578396	Spinalcord
ENSG00000111837	0.575673	Hypothalamus
ENSG00000111846	0.606506	Cerebellum
ENSG00000111863	0.810065	Cortex
ENSG00000111981	0.879259	Cerebellum
ENSG00000112038	0.83093	Cerebellum
ENSG00000112041	0.741646	Amygdala-Hippocampus
ENSG00000112053	0.604861	Cerebellum
ENSG00000112139	0.697347	Cerebellum
ENSG00000112164	0.608901	Hypothalamus
ENSG00000112238	0.941851	Hypothalamus
ENSG00000112246	0.994014	Hypothalamus
ENSG00000112276	0.544412	Spinalcord
ENSG00000112293	0.61259	Cerebellum
ENSG00000112299	0.729752	Spinalcord
ENSG00000112303	0.611769	Spinalcord
ENSG00000112319	0.684403	Spinalcord
ENSG00000112333	0.531219	Basalganglia
ENSG00000112394	0.663779	Cerebellum
ENSG00000112414	0.570302	Spinalcord
ENSG00000112539	0.682301	Hypothalamus
ENSG00000112541	0.565648	Basalganglia
ENSG00000112599	0.540334	Cerebellum
ENSG00000112706	0.650777	Basalganglia
ENSG00000112761	0.878967	Cerebellum
ENSG00000112773	0.569637	Hypothalamus
ENSG00000112799	0.588165	Spinalcord
ENSG00000112812	0.623183	Cortex
ENSG00000112818	0.563019	Spinalcord
ENSG00000112893	0.536305	Spinalcord
ENSG00000112936	0.54928	Spinalcord
ENSG00000112964	0.565491	Hypothalamus
ENSG00000113073	0.535853	Spinalcord
ENSG00000113088	0.821254	Spinalcord
ENSG00000113100	0.639457	Cortex
ENSG00000113240	0.533852	Cerebellum
ENSG00000113249	0.569646	Spinalcord
ENSG00000113262	0.671848	Cerebellum
ENSG00000113263	0.694805	Spinalcord
ENSG00000113368	0.621766	Cerebellum
ENSG00000113396	0.692028	Spinalcord
ENSG00000113494	0.780558	Hypothalamus
ENSG00000113532	0.546183	Hypothalamus
ENSG00000113555	0.564024	Cerebellum
ENSG00000113722	0.764471	Cortex
ENSG00000113889	0.84084	Cortex
ENSG00000113924	0.765756	Basalganglia
ENSG00000114013	0.692731	Spinalcord
ENSG00000114124	0.652667	Cerebellum
ENSG00000114423	0.62793	Cerebellum
ENSG00000114487	0.584286	Amygdala-Hippocampus
ENSG00000114638	0.866048	Basalganglia
ENSG00000114812	0.57234	Cerebellum
ENSG00000115009	0.778636	Spinalcord
ENSG00000115112	0.52707	Basalganglia
ENSG00000115155	0.788789	Basalganglia
ENSG00000115165	0.713105	Spinalcord
ENSG00000115194	0.762925	Cortex
ENSG00000115232	0.661003	Cerebellum
ENSG00000115353	0.664923	Basalganglia
ENSG00000115363	0.620334	Basalganglia
ENSG00000115423	0.564863	Basalganglia
ENSG00000115507	0.575833	Cortex
ENSG00000115592	0.912907	Basalganglia
ENSG00000115593	0.722951	Cortex
ENSG00000115596	0.835383	Basalganglia
ENSG00000115598	0.563	Cortex
ENSG00000115607	0.675675	Spinalcord
ENSG00000115641	0.541472	Cortex
ENSG00000115665	0.734556	Basalganglia
ENSG00000115687	0.537862	Basalganglia
ENSG00000115718	0.539091	Hypothalamus
ENSG00000115828	0.578275	Hypothalamus
ENSG00000115844	0.697914	Hypothalamus
ENSG00000115884	0.630479	Substantianigra
ENSG00000115919	0.750139	Spinalcord
ENSG00000116014	0.741466	Hypothalamus
ENSG00000116017	0.601092	Cerebellum
ENSG00000116032	0.604236	Cerebellum
ENSG00000116035	0.719877	Cerebellum
ENSG00000116039	0.853875	Cerebellum
ENSG00000116151	0.664849	Cerebellum
ENSG00000116176	0.757328	Basalganglia
ENSG00000116329	0.656449	Cortex
ENSG00000116690	0.594363	Hypothalamus
ENSG00000116701	0.597319	Spinalcord
ENSG00000116703	0.700774	Cerebellum
ENSG00000116745	0.700501	Substantianigra
ENSG00000116783	0.730444	Cerebellum
ENSG00000116793	0.526422	Cerebellum
ENSG00000116819	0.554459	Cerebellum
ENSG00000116824	0.833248	Spinalcord
ENSG00000116833	0.87336	Hypothalamus
ENSG00000116981	0.589714	Cerebellum
ENSG00000117009	0.62273	Cortex
ENSG00000117069	0.56705	Cortex
ENSG00000117091	0.825217	Spinalcord
ENSG00000117152	0.526817	Cortex
ENSG00000117245	0.540396	Cortex
ENSG00000117281	0.777052	Cerebellum
ENSG00000117407	0.663243	Cerebellum
ENSG00000117472	0.706739	Cerebellum
ENSG00000117560	0.665741	Spinalcord
ENSG00000117586	0.527811	Cerebellum
ENSG00000117595	0.750926	Cerebellum
ENSG00000117602	0.614338	Cerebellum
ENSG00000117650	0.588453	Cortex
ENSG00000118004	0.602611	Cerebellum
ENSG00000118194	0.848308	Cortex
ENSG00000118231	0.562804	Hypothalamus
ENSG00000118242	0.616671	Cerebellum
ENSG00000118492	0.768416	Hypothalamus
ENSG00000118513	0.852545	Basalganglia
ENSG00000118557	0.598205	Cerebellum
ENSG00000118702	0.983016	Hypothalamus
ENSG00000118997	0.56789	Basalganglia
ENSG00000119042	0.673422	Cortex
ENSG00000119121	0.612415	Spinalcord
ENSG00000119125	0.645601	Cortex
ENSG00000119283	0.6538	Cerebellum
ENSG00000119411	0.592976	Basalganglia
ENSG00000119457	0.755411	Cerebellum
ENSG00000119514	0.744739	Cerebellum
ENSG00000119547	0.7783	Basalganglia
ENSG00000119614	0.526179	Spinalcord
ENSG00000119686	0.697692	Spinalcord
ENSG00000119714	0.535063	Cerebellum
ENSG00000119866	0.527384	Cortex
ENSG00000119913	0.605088	Basalganglia
ENSG00000119969	0.801138	Cerebellum
ENSG00000119973	0.698738	Hypothalamus
ENSG00000120051	0.596209	Hypothalamus
ENSG00000120057	0.617882	Substantianigra
ENSG00000120068	0.963867	Spinalcord
ENSG00000120075	0.961511	Spinalcord
ENSG00000120088	0.548218	Cerebellum
ENSG00000120093	0.944859	Spinalcord
ENSG00000120149	0.66006	Cerebellum
ENSG00000120160	0.636139	Spinalcord
ENSG00000120215	0.649966	Cerebellum
ENSG00000120242	0.945148	Cerebellum
ENSG00000120262	0.634918	Hypothalamus
ENSG00000120280	0.696026	Spinalcord
ENSG00000120341	0.549062	Cortex
ENSG00000120457	0.756702	Hypothalamus
ENSG00000120875	0.540301	Cerebellum
ENSG00000120903	0.533052	Cortex
ENSG00000120913	0.749853	Cerebellum
ENSG00000120937	0.803115	Basalganglia
ENSG00000120949	0.967012	Basalganglia
ENSG00000121053	0.700041	Cerebellum
ENSG00000121101	0.700673	Cerebellum
ENSG00000121207	0.611253	Hypothalamus
ENSG00000121210	0.546225	Basalganglia
ENSG00000121316	0.557048	Spinalcord
ENSG00000121318	0.620302	Cerebellum
ENSG00000121335	0.771126	Basalganglia
ENSG00000121454	0.745137	Cerebellum
ENSG00000121552	0.703566	Spinalcord
ENSG00000121570	0.886467	Basalganglia
ENSG00000121577	0.536873	Cerebellum
ENSG00000121594	0.752851	Spinalcord
ENSG00000121743	0.809321	Basalganglia
ENSG00000121764	0.667669	Hypothalamus
ENSG00000121797	0.644609	Spinalcord
ENSG00000121807	0.764654	Spinalcord
ENSG00000121853	0.929977	Hypothalamus
ENSG00000121895	0.672942	Spinalcord
ENSG00000121933	0.590359	Spinalcord
ENSG00000121966	0.567633	Spinalcord
ENSG00000122012	0.563353	Hypothalamus
ENSG00000122025	0.749011	Cerebellum
ENSG00000122122	0.603454	Spinalcord
ENSG00000122180	0.666997	Cerebellum
ENSG00000122223	0.584629	Spinalcord
ENSG00000122224	0.714498	Spinalcord
ENSG00000122254	0.69183	Cortex
ENSG00000122375	0.811	Basalganglia
ENSG00000122420	0.759052	Hypothalamus
ENSG00000122484	0.56728	Cerebellum
ENSG00000122543	0.544246	Cerebellum
ENSG00000122585	0.594087	Basalganglia
ENSG00000122592	0.945638	Spinalcord
ENSG00000122679	0.554583	Spinalcord
ENSG00000122735	0.57762	Basalganglia
ENSG00000122859	0.893695	Amygdala-Hippocampus
ENSG00000123191	0.54769	Cerebellum
ENSG00000123338	0.611119	Spinalcord
ENSG00000123454	0.651132	Cortex
ENSG00000123496	0.762696	Hypothalamus
ENSG00000123552	0.549411	Cerebellum
ENSG00000123572	0.84554	Cerebellum
ENSG00000123643	0.623594	Cerebellum
ENSG00000123838	0.578423	Cerebellum
ENSG00000123901	0.615346	Cerebellum
ENSG00000123977	0.643544	Basalganglia
ENSG00000124089	0.984548	Hypothalamus
ENSG00000124091	0.704322	Cerebellum
ENSG00000124103	0.761118	Cerebellum
ENSG00000124134	0.882102	Cortex
ENSG00000124143	0.68621	Basalganglia
ENSG00000124171	0.546387	Cerebellum
ENSG00000124203	0.588699	Basalganglia
ENSG00000124237	0.840174	Hypothalamus
ENSG00000124256	0.841421	Spinalcord
ENSG00000124343	0.667686	Spinalcord
ENSG00000124391	0.826199	Cerebellum
ENSG00000124490	0.855009	Hypothalamus
ENSG00000124493	0.75001	Cerebellum
ENSG00000124508	0.623311	Cerebellum
ENSG00000124557	0.671248	Spinalcord
ENSG00000124575	0.898843	Spinalcord
ENSG00000124635	0.654021	Spinalcord
ENSG00000124731	0.74424	Spinalcord
ENSG00000124743	0.651174	Basalganglia
ENSG00000124839	0.545764	Cortex
ENSG00000124875	0.587581	Spinalcord
ENSG00000124935	0.634843	Substantianigra
ENSG00000124939	0.892112	Hypothalamus
ENSG00000125084	0.67825	Basalganglia
ENSG00000125089	0.55809	Spinalcord
ENSG00000125319	0.628382	Cerebellum
ENSG00000125363	0.748945	Amygdala-Hippocampus
ENSG00000125378	0.716315	Cerebellum
ENSG00000125384	0.740034	Spinalcord
ENSG00000125409	0.544378	Cerebellum
ENSG00000125485	0.542784	Cerebellum
ENSG00000125492	0.88514	Cerebellum
ENSG00000125508	0.771596	Cerebellum
ENSG00000125522	0.831936	Cortex
ENSG00000125531	0.837505	Hypothalamus
ENSG00000125551	0.73149	Cerebellum
ENSG00000125650	0.532277	Cerebellum
ENSG00000125726	0.677602	Cerebellum
ENSG00000125787	0.773761	Cerebellum
ENSG00000125798	0.946345	Substantianigra
ENSG00000125816	0.980893	Hypothalamus
ENSG00000125848	0.53456	Cerebellum
ENSG00000125850	0.839667	Cortex
ENSG00000125861	0.609375	Amygdala-Hippocampus
ENSG00000125872	0.711692	Basalganglia
ENSG00000125885	0.539275	Cerebellum
ENSG00000125900	0.756916	Spinalcord
ENSG00000125931	0.782099	Hypothalamus
ENSG00000125965	0.575163	Basalganglia
ENSG00000126231	0.888904	Cerebellum
ENSG00000126246	0.571771	Cerebellum
ENSG00000126266	0.633779	Spinalcord
ENSG00000126467	0.733773	Cerebellum
ENSG00000126545	0.731705	Hypothalamus
ENSG00000126562	0.631896	Amygdala-Hippocampus
ENSG00000126759	0.538954	Cerebellum
ENSG00000126838	0.604994	Hypothalamus
ENSG00000126895	0.824279	Cerebellum
ENSG00000127152	0.715674	Basalganglia
ENSG00000127311	0.531776	Spinalcord
ENSG00000127318	0.841747	Cerebellum
ENSG00000127324	0.792923	Spinalcord
ENSG00000127325	0.716467	Cerebellum
ENSG00000127362	0.79858	Cerebellum
ENSG00000127364	0.687088	Cerebellum
ENSG00000127366	0.626652	Cerebellum
ENSG00000127412	0.723323	Spinalcord
ENSG00000127507	0.706111	Spinalcord
ENSG00000127530	0.572731	Substantianigra
ENSG00000127564	0.591651	Cerebellum
ENSG00000127578	0.647497	Cerebellum
ENSG00000127588	0.669689	Cerebellum
ENSG00000128045	0.542789	Cerebellum
ENSG00000128271	0.629841	Basalganglia
ENSG00000128310	0.71549	Cerebellum
ENSG00000128322	0.728762	Cerebellum
ENSG00000128340	0.611097	Spinalcord
ENSG00000128408	0.735349	Hypothalamus
ENSG00000128510	0.794607	Hypothalamus
ENSG00000128536	0.550787	Cerebellum
ENSG00000128578	0.526463	Basalganglia
ENSG00000128591	0.533447	Spinalcord
ENSG00000128610	0.81927	Hypothalamus
ENSG00000128645	0.718141	Spinalcord
ENSG00000128652	0.916856	Spinalcord
ENSG00000128655	0.680643	Spinalcord
ENSG00000128709	0.891282	Spinalcord
ENSG00000128815	0.654533	Spinalcord
ENSG00000128833	0.668134	Cerebellum
ENSG00000129007	0.634159	Cerebellum
ENSG00000129038	0.632874	Hypothalamus
ENSG00000129159	0.583188	Cerebellum
ENSG00000129195	0.558863	Cerebellum
ENSG00000129354	0.5598	Cortex
ENSG00000129437	0.608276	Cerebellum
ENSG00000129450	0.665893	Spinalcord
ENSG00000129451	0.663383	Cerebellum
ENSG00000129455	0.690406	Cerebellum
ENSG00000129465	0.548927	Spinalcord
ENSG00000129514	0.922662	Substantianigra
ENSG00000129654	0.552839	Hypothalamus
ENSG00000129667	0.554409	Spinalcord
ENSG00000129749	0.687347	Cerebellum
ENSG00000129910	0.889671	Cerebellum
ENSG00000129993	0.596653	Cerebellum
ENSG00000130045	0.606878	Hypothalamus
ENSG00000130167	0.67327	Amygdala-Hippocampus
ENSG00000130173	0.664653	Cortex
ENSG00000130182	0.843172	Cerebellum
ENSG00000130201	0.748619	Basalganglia
ENSG00000130234	0.59137	Substantianigra
ENSG00000130368	0.607818	Cortex
ENSG00000130377	0.850712	Cerebellum
ENSG00000130427	0.726945	Cerebellum
ENSG00000130487	0.593627	Spinalcord
ENSG00000130513	0.573478	Spinalcord
ENSG00000130518	0.666374	Cerebellum
ENSG00000130561	0.899974	Basalganglia
ENSG00000130584	0.580996	Cerebellum
ENSG00000130592	0.727971	Spinalcord
ENSG00000130701	0.850527	Cortex
ENSG00000130702	0.546001	Cerebellum
ENSG00000130711	0.577964	Hypothalamus
ENSG00000130720	0.649792	Amygdala-Hippocampus
ENSG00000130768	0.725981	Cerebellum
ENSG00000130775	0.569804	Spinalcord
ENSG00000130829	0.619084	Basalganglia
ENSG00000131015	0.599033	Cerebellum
ENSG00000131019	0.58919	Hypothalamus
ENSG00000131042	0.717458	Spinalcord
ENSG00000131080	0.658689	Spinalcord
ENSG00000131126	0.759637	Cerebellum
ENSG00000131203	0.947543	Spinalcord
ENSG00000131737	0.9199	Cerebellum
ENSG00000131738	0.713793	Cortex
ENSG00000131747	0.558528	Spinalcord
ENSG00000131808	0.906516	Amygdala-Hippocampus
ENSG00000131910	0.837453	Cerebellum
ENSG00000131951	0.681378	Hypothalamus
ENSG00000131969	0.550798	Basalganglia
ENSG00000132185	0.627363	Spinalcord
ENSG00000132205	0.777457	Spinalcord
ENSG00000132437	0.7911	Substantianigra
ENSG00000132465	0.536795	Spinalcord
ENSG00000132514	0.664136	Spinalcord
ENSG00000132554	0.604161	Hypothalamus
ENSG00000132677	0.867865	Cerebellum
ENSG00000132698	0.746522	Cerebellum
ENSG00000132849	0.66706	Cerebellum
ENSG00000132854	0.644391	Spinalcord
ENSG00000132911	0.690489	Spinalcord
ENSG00000132915	0.772401	Cerebellum
ENSG00000132965	0.547263	Spinalcord
ENSG00000133019	0.674922	Cortex
ENSG00000133063	0.724256	Spinalcord
ENSG00000133105	0.826241	Basalganglia
ENSG00000133110	0.584716	Amygdala-Hippocampus
ENSG00000133115	0.738673	Hypothalamus
ENSG00000133116	0.636952	Basalganglia
ENSG00000133317	0.738452	Spinalcord
ENSG00000133454	0.534544	Hypothalamus
ENSG00000133636	0.727324	Hypothalamus
ENSG00000133640	0.722109	Hypothalamus
ENSG00000133665	0.533439	Basalganglia
ENSG00000133808	0.726627	Cerebellum
ENSG00000133816	0.567439	Cerebellum
ENSG00000133863	0.65332	Basalganglia
ENSG00000133874	0.635532	Cerebellum
ENSG00000133937	0.79171	Hypothalamus
ENSG00000134007	0.751989	Cerebellum
ENSG00000134061	0.748801	Spinalcord
ENSG00000134115	0.627915	Cerebellum
ENSG00000134160	0.651575	Spinalcord
ENSG00000134207	0.594504	Hypothalamus
ENSG00000134240	0.60542	Substantianigra
ENSG00000134242	0.609697	Spinalcord
ENSG00000134256	0.656233	Cortex
ENSG00000134343	0.785746	Basalganglia
ENSG00000134363	0.772271	Hypothalamus
ENSG00000134438	0.767484	Hypothalamus
ENSG00000134460	0.765346	Spinalcord
ENSG00000134516	0.717304	Spinalcord
ENSG00000134539	0.626544	Spinalcord
ENSG00000134595	0.551179	Hypothalamus
ENSG00000134640	0.752733	Basalganglia
ENSG00000134668	0.620351	Spinalcord
ENSG00000134709	0.557431	Cerebellum
ENSG00000134765	0.570525	Cortex
ENSG00000134827	0.689862	Cerebellum
ENSG00000134955	0.650241	Spinalcord
ENSG00000135074	0.539949	Cerebellum
ENSG00000135083	0.799053	Cerebellum
ENSG00000135218	0.677997	Hypothalamus
ENSG00000135253	0.864502	Cerebellum
ENSG00000135299	0.526706	Cerebellum
ENSG00000135312	0.652296	Basalganglia
ENSG00000135346	0.577771	Hypothalamus
ENSG00000135362	0.567413	Spinalcord
ENSG00000135373	0.825132	Spinalcord
ENSG00000135406	0.659512	Spinalcord
ENSG00000135407	0.672898	Cerebellum
ENSG00000135409	0.950703	Hypothalamus
ENSG00000135426	0.844557	Cortex
ENSG00000135437	0.640339	Cerebellum
ENSG00000135451	0.562564	Spinalcord
ENSG00000135480	0.556688	Spinalcord
ENSG00000135502	0.652175	Cerebellum
ENSG00000135549	0.676679	Cerebellum
ENSG00000135604	0.57258	Spinalcord
ENSG00000135638	0.842688	Cortex
ENSG00000135697	0.554733	Hypothalamus
ENSG00000135702	0.670562	Cerebellum
ENSG00000135722	0.71004	Cerebellum
ENSG00000135773	0.54381	Spinalcord
ENSG00000135835	0.641723	Cerebellum
ENSG00000135898	0.803528	Basalganglia
ENSG00000135902	0.615654	Hypothalamus
ENSG00000135903	0.811284	Cerebellum
ENSG00000135953	0.590548	Cerebellum
ENSG00000135976	0.553497	Cerebellum
ENSG00000136014	0.787881	Cerebellum
ENSG00000136110	0.538787	Basalganglia
ENSG00000136122	0.544781	Cerebellum
ENSG00000136141	0.63745	Cerebellum
ENSG00000136167	0.557704	Spinalcord
ENSG00000136206	0.576531	Cerebellum
ENSG00000136286	0.612039	Spinalcord
ENSG00000136327	0.796215	Spinalcord
ENSG00000136352	0.86015	Hypothalamus
ENSG00000136383	0.543022	Hypothalamus
ENSG00000136449	0.552373	Cerebellum
ENSG00000136492	0.645977	Basalganglia
ENSG00000136535	0.844604	Cortex
ENSG00000136542	0.873266	Cerebellum
ENSG00000136546	0.75983	Hypothalamus
ENSG00000136634	0.708073	Spinalcord
ENSG00000136689	0.670485	Spinalcord
ENSG00000136698	0.95265	Hypothalamus
ENSG00000136867	0.559882	Spinalcord
ENSG00000136918	0.698835	Hypothalamus
ENSG00000136931	0.900545	Hypothalamus
ENSG00000136943	0.663254	Spinalcord
ENSG00000136944	0.823088	Substantianigra
ENSG00000137078	0.749026	Spinalcord
ENSG00000137080	0.532377	Cerebellum
ENSG00000137135	0.778221	Cerebellum
ENSG00000137203	0.804333	Cerebellum
ENSG00000137204	0.765059	Cerebellum
ENSG00000137225	0.617089	Cortex
ENSG00000137251	0.844122	Cortex
ENSG00000137252	0.697916	Hypothalamus
ENSG00000137265	0.723082	Spinalcord
ENSG00000137310	0.659505	Cerebellum
ENSG00000137460	0.542091	Cerebellum
ENSG00000137462	0.647942	Spinalcord
ENSG00000137463	0.728071	Cerebellum
ENSG00000137473	0.708716	Hypothalamus
ENSG00000137474	0.614392	Hypothalamus
ENSG00000137571	0.549635	Hypothalamus
ENSG00000137691	0.61401	Hypothalamus
ENSG00000137699	0.540137	Spinalcord
ENSG00000137731	0.753497	Cerebellum
ENSG00000137747	0.576226	Amygdala-Hippocampus
ENSG00000137752	0.557864	Spinalcord
ENSG00000137757	0.846279	Spinalcord
ENSG00000137857	0.696979	Cerebellum
ENSG00000137869	0.789627	Hypothalamus
ENSG00000137875	0.594059	Basalganglia
ENSG00000137877	0.802675	Cerebellum
ENSG00000137878	0.813743	Cerebellum
ENSG00000137975	0.734318	Spinalcord
ENSG00000137976	0.529842	Spinalcord
ENSG00000138079	0.778987	Cerebellum
ENSG00000138083	0.82838	Basalganglia
ENSG00000138100	0.815615	Cortex
ENSG00000138136	0.772558	Cerebellum
ENSG00000138152	0.62562	Spinalcord
ENSG00000138161	0.584	Cerebellum
ENSG00000138180	0.729073	Spinalcord
ENSG00000138182	0.616917	Cerebellum
ENSG00000138315	0.958208	Cerebellum
ENSG00000138346	0.584513	Cerebellum
ENSG00000138347	0.584323	Amygdala-Hippocampus
ENSG00000138378	0.587991	Cortex
ENSG00000138395	0.758028	Cerebellum
ENSG00000138435	0.861496	Amygdala-Hippocampus
ENSG00000138472	0.86054	Amygdala-Hippocampus
ENSG00000138604	0.537336	Cerebellum
ENSG00000138606	0.610034	Cerebellum
ENSG00000138615	0.743525	Cerebellum
ENSG00000138653	0.658512	Hypothalamus
ENSG00000138675	0.90393	Cerebellum
ENSG00000138678	0.572919	Cerebellum
ENSG00000138755	0.803508	Spinalcord
ENSG00000138771	0.658273	Cerebellum
ENSG00000138829	0.655139	Hypothalamus
ENSG00000138964	0.66509	Spinalcord
ENSG00000139044	0.569598	Cortex
ENSG00000139053	0.605539	Cortex
ENSG00000139055	0.613042	Spinalcord
ENSG00000139194	0.591956	Cerebellum
ENSG00000139211	0.565841	Hypothalamus
ENSG00000139219	0.85585	Hypothalamus
ENSG00000139269	0.718122	Cerebellum
ENSG00000139292	0.608781	Spinalcord
ENSG00000139304	0.76638	Basalganglia
ENSG00000139344	0.600963	Cerebellum
ENSG00000139351	0.763223	Cerebellum
ENSG00000139354	0.539654	Spinalcord
ENSG00000139445	0.645701	Cerebellum
ENSG00000139540	0.663118	Cerebellum
ENSG00000139547	0.585091	Cerebellum
ENSG00000139549	0.655359	Spinalcord
ENSG00000139572	0.661862	Spinalcord
ENSG00000139767	0.600233	Cerebellum
ENSG00000139780	0.856734	Cortex
ENSG00000139800	0.795436	Cerebellum
ENSG00000139865	0.786933	Hypothalamus
ENSG00000139890	0.534774	Basalganglia
ENSG00000139899	0.734376	Cerebellum
ENSG00000139914	0.667857	Cerebellum
ENSG00000139926	0.529698	Cerebellum
ENSG00000140009	0.718939	Cerebellum
ENSG00000140015	0.631322	Cortex
ENSG00000140030	0.757362	Spinalcord
ENSG00000140057	0.620869	Hypothalamus
ENSG00000140279	0.537057	Substantianigra
ENSG00000140287	0.966013	Hypothalamus
ENSG00000140379	0.691028	Spinalcord
ENSG00000140451	0.546245	Hypothalamus
ENSG00000140455	0.625157	Cerebellum
ENSG00000140481	0.748166	Hypothalamus
ENSG00000140506	0.930494	Cerebellum
ENSG00000140522	0.532625	Basalganglia
ENSG00000140557	0.549921	Hypothalamus
ENSG00000140563	0.771721	Hypothalamus
ENSG00000140623	0.703427	Cerebellum
ENSG00000140675	0.725988	Cerebellum
ENSG00000140749	0.671896	Spinalcord
ENSG00000140795	0.5997	Hypothalamus
ENSG00000140798	0.714325	Cortex
ENSG00000140832	0.666287	Cerebellum
ENSG00000140839	0.576225	Cerebellum
ENSG00000140873	0.774346	Cerebellum
ENSG00000140932	0.53545	Cerebellum
ENSG00000140955	0.549225	Basalganglia
ENSG00000141293	0.716771	Spinalcord
ENSG00000141433	0.607531	Hypothalamus
ENSG00000141434	0.900793	Cerebellum
ENSG00000141449	0.601155	Hypothalamus
ENSG00000141497	0.541739	Spinalcord
ENSG00000141506	0.657475	Spinalcord
ENSG00000141527	0.625484	Spinalcord
ENSG00000141579	0.550652	Cerebellum
ENSG00000141655	0.553425	Cortex
ENSG00000141668	0.680661	Cortex
ENSG00000141738	0.850805	Cerebellum
ENSG00000141748	0.552117	Basalganglia
ENSG00000141837	0.567325	Cerebellum
ENSG00000142197	0.560189	Cerebellum
ENSG00000142319	0.963173	Substantianigra
ENSG00000142347	0.597241	Spinalcord
ENSG00000142512	0.591651	Spinalcord
ENSG00000142513	0.716469	Amygdala-Hippocampus
ENSG00000142538	0.902472	Cerebellum
ENSG00000142606	0.74738	Hypothalamus
ENSG00000142609	0.704195	Cerebellum
ENSG00000142621	0.733409	Hypothalamus
ENSG00000142623	0.789179	Substantianigra
ENSG00000142675	0.582625	Cerebellum
ENSG00000142677	0.839118	Cerebellum
ENSG00000142700	0.557577	Spinalcord
ENSG00000142765	0.830686	Cerebellum
ENSG00000143001	0.735658	Cerebellum
ENSG00000143032	0.893889	Cerebellum
ENSG00000143125	0.588067	Spinalcord
ENSG00000143167	0.545285	Hypothalamus
ENSG00000143185	0.787673	Spinalcord
ENSG00000143199	0.787304	Cerebellum
ENSG00000143226	0.662244	Spinalcord
ENSG00000143257	0.769617	Basalganglia
ENSG00000143318	0.579239	Cortex
ENSG00000143340	0.570369	Cortex
ENSG00000143355	0.857677	Hypothalamus
ENSG00000143365	0.950733	Cerebellum
ENSG00000143375	0.605383	Cerebellum
ENSG00000143434	0.527911	Cerebellum
ENSG00000143473	0.550674	Cerebellum
ENSG00000143556	0.853292	Cerebellum
ENSG00000143578	0.570706	Cerebellum
ENSG00000143627	0.713517	Cerebellum
ENSG00000143630	0.581882	Cerebellum
ENSG00000143674	0.687368	Cerebellum
ENSG00000143847	0.529488	Cerebellum
ENSG00000143851	0.851279	Basalganglia
ENSG00000143858	0.69575	Cerebellum
ENSG00000143869	0.63955	Cortex
ENSG00000143882	0.542352	Cortex
ENSG00000143921	0.585731	Cortex
ENSG00000143995	0.630256	Cerebellum
ENSG00000144031	0.616688	Cerebellum
ENSG00000144045	0.679144	Cerebellum
ENSG00000144191	0.734544	Hypothalamus
ENSG00000144214	0.604716	Cerebellum
ENSG00000144331	0.549687	Cerebellum
ENSG00000144355	0.643091	Hypothalamus
ENSG00000144407	0.753682	Cortex
ENSG00000144426	0.550174	Cerebellum
ENSG00000144488	0.825809	Cerebellum
ENSG00000144550	0.554931	Cerebellum
ENSG00000144671	0.687181	Cerebellum
ENSG00000144681	0.680861	Cerebellum
ENSG00000144792	0.592062	Cerebellum
ENSG00000144837	0.565473	Spinalcord
ENSG00000144852	0.830109	Hypothalamus
ENSG00000144891	0.751378	Substantianigra
ENSG00000145087	0.5749	Cerebellum
ENSG00000145113	0.647607	Cerebellum
ENSG00000145192	0.551168	Cortex
ENSG00000145248	0.543578	Substantianigra
ENSG00000145287	0.747261	Spinalcord
ENSG00000145358	0.541501	Basalganglia
ENSG00000145365	0.585481	Cerebellum
ENSG00000145386	0.621175	Cerebellum
ENSG00000145451	0.590794	Hypothalamus
ENSG00000145491	0.548563	Hypothalamus
ENSG00000145526	0.569349	Cerebellum
ENSG00000145536	0.842041	Cerebellum
ENSG00000145642	0.948216	Hypothalamus
ENSG00000145649	0.72617	Spinalcord
ENSG00000145703	0.596087	Spinalcord
ENSG00000145708	0.55621	Hypothalamus
ENSG00000145779	0.709337	Spinalcord
ENSG00000145808	0.655206	Basalganglia
ENSG00000145850	0.641789	Spinalcord
ENSG00000145863	0.857302	Cerebellum
ENSG00000145888	0.64551	Hypothalamus
ENSG00000145936	0.566331	Spinalcord
ENSG00000146013	0.880175	Cerebellum
ENSG00000146021	0.572664	Cerebellum
ENSG00000146038	0.555053	Hypothalamus
ENSG00000146039	0.984082	Cerebellum
ENSG00000146054	0.748601	Cerebellum
ENSG00000146147	0.792943	Cortex
ENSG00000146166	0.890467	Spinalcord
ENSG00000146192	0.527159	Spinalcord
ENSG00000146221	0.669728	Cerebellum
ENSG00000146242	0.527456	Basalganglia
ENSG00000146250	0.674226	Basalganglia
ENSG00000146285	0.7105	Hypothalamus
ENSG00000146352	0.562458	Cerebellum
ENSG00000146360	0.8695	Basalganglia
ENSG00000146374	0.542828	Cerebellum
ENSG00000146414	0.532957	Cerebellum
ENSG00000146453	0.724302	Basalganglia
ENSG00000146618	0.58125	Substantianigra
ENSG00000146904	0.853783	Cerebellum
ENSG00000146910	0.88196	Cerebellum
ENSG00000147059	0.599506	Cerebellum
ENSG00000147082	0.630263	Spinalcord
ENSG00000147117	0.654233	Cerebellum
ENSG00000147138	0.810535	Spinalcord
ENSG00000147144	0.585656	Cerebellum
ENSG00000147145	0.58553	Amygdala-Hippocampus
ENSG00000147166	0.714517	Cerebellum
ENSG00000147168	0.708051	Spinalcord
ENSG00000147174	0.52574	Cerebellum
ENSG00000147206	0.7979	Spinalcord
ENSG00000147231	0.636026	Hypothalamus
ENSG00000147246	0.599687	Basalganglia
ENSG00000147255	0.645788	Hypothalamus
ENSG00000147256	0.823315	Hypothalamus
ENSG00000147257	0.695526	Hypothalamus
ENSG00000147378	0.958172	Cortex
ENSG00000147432	0.666034	Substantianigra
ENSG00000147434	0.583307	Cerebellum
ENSG00000147437	0.645716	Cerebellum
ENSG00000147443	0.627161	Spinalcord
ENSG00000147509	0.545761	Basalganglia
ENSG00000147571	0.547519	Hypothalamus
ENSG00000147573	0.841353	Cerebellum
ENSG00000147614	0.69208	Substantianigra
ENSG00000147655	0.584861	Cortex
ENSG00000147697	0.581142	Substantianigra
ENSG00000147789	0.594964	Cerebellum
ENSG00000147804	0.571585	Cortex
ENSG00000147869	0.726162	Cerebellum
ENSG00000148288	0.560247	Cerebellum
ENSG00000148357	0.650741	Hypothalamus
ENSG00000148377	0.526976	Cerebellum
ENSG00000148386	0.545967	Substantianigra
ENSG00000148604	0.657162	Cortex
ENSG00000148680	0.601861	Hypothalamus
ENSG00000148702	0.926749	Cortex
ENSG00000148704	0.700899	Basalganglia
ENSG00000148734	0.732173	Cerebellum
ENSG00000148773	0.629708	Spinalcord
ENSG00000148835	0.552469	Cerebellum
ENSG00000148935	0.572588	Spinalcord
ENSG00000148942	0.815825	Basalganglia
ENSG00000149021	0.629609	Cerebellum
ENSG00000149054	0.568605	Hypothalamus
ENSG00000149295	0.7311	Basalganglia
ENSG00000149300	0.955595	Cerebellum
ENSG00000149305	0.804277	Cortex
ENSG00000149380	0.743629	Cerebellum
ENSG00000149418	0.639673	Cerebellum
ENSG00000149488	0.816782	Cerebellum
ENSG00000149506	0.763909	Cerebellum
ENSG00000149573	0.55954	Spinalcord
ENSG00000149639	0.534862	Cerebellum
ENSG00000149654	0.560808	Cerebellum
ENSG00000149735	0.835265	Cerebellum
ENSG00000149742	0.89061	Cortex
ENSG00000149968	0.83141	Hypothalamus
ENSG00000149972	0.571537	Cortex
ENSG00000150054	0.570109	Cerebellum
ENSG00000150201	0.548777	Substantianigra
ENSG00000150337	0.593691	Spinalcord
ENSG00000150361	0.602017	Substantianigra
ENSG00000150556	0.529292	Hypothalamus
ENSG00000150637	0.593719	Spinalcord
ENSG00000150681	0.720802	Spinalcord
ENSG00000150782	0.643815	Spinalcord
ENSG00000151006	0.647284	Cerebellum
ENSG00000151062	0.611842	Spinalcord
ENSG00000151090	0.550195	Cortex
ENSG00000151224	0.688382	Basalganglia
ENSG00000151360	0.63108	Basalganglia
ENSG00000151364	0.778058	Cerebellum
ENSG00000151365	0.892949	Cerebellum
ENSG00000151388	0.816458	Spinalcord
ENSG00000151577	0.87228	Basalganglia
ENSG00000151615	0.743565	Substantianigra
ENSG00000151632	0.52735	Hypothalamus
ENSG00000151650	0.687212	Spinalcord
ENSG00000151704	0.926922	Basalganglia
ENSG00000151790	0.685301	Cortex
ENSG00000151812	0.78159	Cerebellum
ENSG00000151838	0.736179	Cerebellum
ENSG00000151849	0.551572	Cerebellum
ENSG00000151882	0.615933	Spinalcord
ENSG00000151952	0.55357	Cortex
ENSG00000152034	0.75847	Cortex
ENSG00000152086	0.799047	Hypothalamus
ENSG00000152093	0.976652	Hypothalamus
ENSG00000152192	0.686716	Spinalcord
ENSG00000152208	0.595443	Cerebellum
ENSG00000152213	0.769925	Spinalcord
ENSG00000152229	0.571511	Spinalcord
ENSG00000152266	0.773287	Amygdala-Hippocampus
ENSG00000152270	0.700219	Cerebellum
ENSG00000152433	0.541189	Cerebellum
ENSG00000152495	0.573205	Cerebellum
ENSG00000152595	0.812727	Cortex
ENSG00000152611	0.707203	Hypothalamus
ENSG00000152672	0.81789	Cerebellum
ENSG00000152689	0.534769	Spinalcord
ENSG00000152766	0.691654	Spinalcord
ENSG00000152785	0.56328	Hypothalamus
ENSG00000152822	0.612191	Cerebellum
ENSG00000152936	0.675979	Hypothalamus
ENSG00000152977	0.652913	Cerebellum
ENSG00000153064	0.65391	Cerebellum
ENSG00000153157	0.565275	Cerebellum
ENSG00000153233	0.564253	Cerebellum
ENSG00000153246	0.726307	Cerebellum
ENSG00000153266	0.690266	Amygdala-Hippocampus
ENSG00000153283	0.815544	Spinalcord
ENSG00000153294	0.876158	Cerebellum
ENSG00000153347	0.687797	Hypothalamus
ENSG00000153404	0.686339	Hypothalamus
ENSG00000153495	0.677424	Cortex
ENSG00000153551	0.531202	Spinalcord
ENSG00000153789	0.776769	Hypothalamus
ENSG00000153820	0.609548	Cerebellum
ENSG00000153898	0.782522	Spinalcord
ENSG00000153930	0.630131	Hypothalamus
ENSG00000153976	0.714033	Cortex
ENSG00000154099	0.602354	Hypothalamus
ENSG00000154127	0.643692	Cerebellum
ENSG00000154143	0.618726	Basalganglia
ENSG00000154175	0.63912	Basalganglia
ENSG00000154262	0.842429	Spinalcord
ENSG00000154263	0.653429	Cerebellum
ENSG00000154269	0.738296	Cerebellum
ENSG00000154358	0.613904	Cerebellum
ENSG00000154370	0.565956	Cerebellum
ENSG00000154451	0.879515	Spinalcord
ENSG00000154479	0.55296	Hypothalamus
ENSG00000154485	0.621559	Cerebellum
ENSG00000154545	0.734533	Hypothalamus
ENSG00000154589	0.538249	Spinalcord
ENSG00000154642	0.542701	Spinalcord
ENSG00000154645	0.784483	Hypothalamus
ENSG00000154736	0.76849	Cerebellum
ENSG00000154839	0.772901	Cerebellum
ENSG00000154864	0.611125	Spinalcord
ENSG00000155011	0.526134	Hypothalamus
ENSG00000155026	0.623887	Hypothalamus
ENSG00000155087	0.64536	Basalganglia
ENSG00000155158	0.555523	Cerebellum
ENSG00000155269	0.626021	Cerebellum
ENSG00000155307	0.61286	Spinalcord
ENSG00000155428	0.713515	Cerebellum
ENSG00000155465	0.661936	Spinalcord
ENSG00000155530	0.529546	Hypothalamus
ENSG00000155629	0.629082	Spinalcord
ENSG00000155659	0.606594	Spinalcord
ENSG00000155714	0.635443	Cerebellum
ENSG00000155719	0.591837	Cortex
ENSG00000155754	0.595523	Spinalcord
ENSG00000155760	0.708291	Cerebellum
ENSG00000155761	0.791278	Hypothalamus
ENSG00000155846	0.612763	Cerebellum
ENSG00000155966	0.581451	Cerebellum
ENSG00000156006	0.722463	Basalganglia
ENSG00000156009	0.817865	Cerebellum
ENSG00000156026	0.53651	Cerebellum
ENSG00000156049	0.560389	Spinalcord
ENSG00000156127	0.640764	Basalganglia
ENSG00000156140	0.656493	Basalganglia
ENSG00000156194	0.902073	Cerebellum
ENSG00000156206	0.6582	Hypothalamus
ENSG00000156219	0.621667	Cerebellum
ENSG00000156234	0.831792	Cerebellum
ENSG00000156299	0.5408	Cerebellum
ENSG00000156463	0.815667	Basalganglia
ENSG00000156486	0.6447	Cortex
ENSG00000156574	0.53349	Cerebellum
ENSG00000156689	0.636901	Spinalcord
ENSG00000156869	0.698138	Spinalcord
ENSG00000156876	0.539272	Cerebellum
ENSG00000156925	0.775728	Cerebellum
ENSG00000157093	0.715866	Cortex
ENSG00000157168	0.563119	Hypothalamus
ENSG00000157211	0.628514	Cortex
ENSG00000157212	0.684495	Cerebellum
ENSG00000157330	0.806357	Hypothalamus
ENSG00000157335	0.702897	Cerebellum
ENSG00000157470	0.553595	Cortex
ENSG00000157502	0.634958	Cortex
ENSG00000157570	0.735513	Cerebellum
ENSG00000157657	0.582456	Cerebellum
ENSG00000157765	0.910514	Cerebellum
ENSG00000157766	0.744236	Hypothalamus
ENSG00000157856	0.649734	Hypothalamus
ENSG00000157884	0.717687	Cerebellum
ENSG00000157890	0.553734	Cerebellum
ENSG00000157992	0.601144	Cerebellum
ENSG00000158023	0.550485	Hypothalamus
ENSG00000158077	0.561311	Spinalcord
ENSG00000158104	0.540539	Spinalcord
ENSG00000158163	0.638079	Cerebellum
ENSG00000158169	0.741049	Cerebellum
ENSG00000158220	0.658048	Cerebellum
ENSG00000158286	0.601172	Cerebellum
ENSG00000158352	0.527497	Spinalcord
ENSG00000158427	0.677129	Cerebellum
ENSG00000158428	0.688083	Hypothalamus
ENSG00000158458	0.591459	Cerebellum
ENSG00000158473	0.653882	Spinalcord
ENSG00000158486	0.783587	Hypothalamus
ENSG00000158516	0.695438	Spinalcord
ENSG00000158517	0.709728	Spinalcord
ENSG00000158525	0.837994	Hypothalamus
ENSG00000158555	0.52814	Cerebellum
ENSG00000158714	0.876492	Spinalcord
ENSG00000158715	0.538991	Spinalcord
ENSG00000158748	0.724528	Basalganglia
ENSG00000158815	0.610027	Cerebellum
ENSG00000158816	0.88086	Hypothalamus
ENSG00000158859	0.554679	Spinalcord
ENSG00000158865	0.535072	Spinalcord
ENSG00000158874	0.594104	Basalganglia
ENSG00000158987	0.699091	Cerebellum
ENSG00000159023	0.731421	Cerebellum
ENSG00000159079	0.631807	Cerebellum
ENSG00000159167	0.589176	Hypothalamus
ENSG00000159212	0.620002	Amygdala-Hippocampus
ENSG00000159216	0.547485	Spinalcord
ENSG00000159259	0.551721	Cerebellum
ENSG00000159263	0.572549	Cerebellum
ENSG00000159289	0.600184	Cerebellum
ENSG00000159307	0.741446	Substantianigra
ENSG00000159337	0.551937	Amygdala-Hippocampus
ENSG00000159339	0.827986	Cortex
ENSG00000159387	0.730442	Basalganglia
ENSG00000159399	0.556546	Spinalcord
ENSG00000159516	0.620606	Hypothalamus
ENSG00000159556	0.745046	Spinalcord
ENSG00000159618	0.65721	Spinalcord
ENSG00000159625	0.645615	Hypothalamus
ENSG00000159648	0.790095	Hypothalamus
ENSG00000159650	0.54749	Cortex
ENSG00000159674	0.656552	Cerebellum
ENSG00000159708	0.584467	Hypothalamus
ENSG00000159723	0.902307	Hypothalamus
ENSG00000159733	0.552825	Cerebellum
ENSG00000159761	0.550045	Cerebellum
ENSG00000159882	0.550108	Cerebellum
ENSG00000159905	0.645825	Cerebellum
ENSG00000160111	0.564187	Substantianigra
ENSG00000160117	0.71576	Cerebellum
ENSG00000160145	0.537536	Cortex
ENSG00000160161	0.566424	Hypothalamus
ENSG00000160180	0.63263	Substantianigra
ENSG00000160183	0.636866	Basalganglia
ENSG00000160185	0.826824	Spinalcord
ENSG00000160202	0.533839	Cortex
ENSG00000160224	0.772319	Hypothalamus
ENSG00000160229	0.675387	Cerebellum
ENSG00000160233	0.633273	Hypothalamus
ENSG00000160255	0.570258	Spinalcord
ENSG00000160339	0.526746	Amygdala-Hippocampus
ENSG00000160349	0.758235	Amygdala-Hippocampus
ENSG00000160401	0.657511	Hypothalamus
ENSG00000160447	0.640006	Cerebellum
ENSG00000160471	0.583727	Hypothalamus
ENSG00000160472	0.708811	Cerebellum
ENSG00000160505	0.794909	Spinalcord
ENSG00000160588	0.757735	Cerebellum
ENSG00000160593	0.881419	Cerebellum
ENSG00000160654	0.821032	Spinalcord
ENSG00000160791	0.747443	Spinalcord
ENSG00000160838	0.727432	Hypothalamus
ENSG00000160862	0.640034	Substantianigra
ENSG00000160867	0.749391	Cerebellum
ENSG00000160868	0.815793	Cerebellum
ENSG00000160949	0.579989	Cerebellum
ENSG00000160951	0.535735	Basalganglia
ENSG00000160973	0.615683	Cerebellum
ENSG00000161055	0.736338	Hypothalamus
ENSG00000161249	0.540187	Basalganglia
ENSG00000161298	0.591974	Cerebellum
ENSG00000161509	0.547199	Cerebellum
ENSG00000161609	0.885332	Cerebellum
ENSG00000161610	0.989327	Hypothalamus
ENSG00000161640	0.55696	Substantianigra
ENSG00000161647	0.662342	Cerebellum
ENSG00000161653	0.701621	Hypothalamus
ENSG00000161664	0.66829	Cerebellum
ENSG00000161860	0.609737	Cerebellum
ENSG00000161888	0.608158	Cortex
ENSG00000161896	0.634	Spinalcord
ENSG00000161905	0.815691	Basalganglia
ENSG00000161911	0.630443	Spinalcord
ENSG00000161929	0.576874	Spinalcord
ENSG00000161944	0.597891	Cortex
ENSG00000161992	0.892326	Cerebellum
ENSG00000161996	0.525865	Cerebellum
ENSG00000162006	0.847695	Cortex
ENSG00000162009	0.887931	Hypothalamus
ENSG00000162063	0.600666	Cerebellum
ENSG00000162344	0.684037	Cerebellum
ENSG00000162366	0.618582	Basalganglia
ENSG00000162398	0.74201	Basalganglia
ENSG00000162399	0.91382	Cerebellum
ENSG00000162456	0.562269	Hypothalamus
ENSG00000162461	0.661426	Cerebellum
ENSG00000162490	0.5377	Cerebellum
ENSG00000162494	0.708185	Cerebellum
ENSG00000162552	0.662	Hypothalamus
ENSG00000162571	0.741208	Hypothalamus
ENSG00000162595	0.712811	Hypothalamus
ENSG00000162598	0.65706	Hypothalamus
ENSG00000162621	0.76061	Cortex
ENSG00000162624	0.91969	Basalganglia
ENSG00000162643	0.713802	Hypothalamus
ENSG00000162669	0.648779	Cerebellum
ENSG00000162676	0.770957	Spinalcord
ENSG00000162723	0.705528	Spinalcord
ENSG00000162739	0.8388	Spinalcord
ENSG00000162747	0.533054	Substantianigra
ENSG00000162753	0.668939	Basalganglia
ENSG00000162761	0.754153	Substantianigra
ENSG00000162777	0.664766	Spinalcord
ENSG00000162782	0.597286	Basalganglia
ENSG00000162804	0.528389	Cerebellum
ENSG00000162814	0.704727	Hypothalamus
ENSG00000162825	0.788053	Cerebellum
ENSG00000162877	0.680118	Spinalcord
ENSG00000162894	0.548795	Spinalcord
ENSG00000162913	0.673757	Basalganglia
ENSG00000162924	0.526554	Cerebellum
ENSG00000162931	0.582695	Cerebellum
ENSG00000162949	0.541918	Spinalcord
ENSG00000162989	0.56947	Cerebellum
ENSG00000162992	0.817184	Cerebellum
ENSG00000163012	0.728123	Hypothalamus
ENSG00000163060	0.767396	Hypothalamus
ENSG00000163064	0.949811	Substantianigra
ENSG00000163071	0.602367	Hypothalamus
ENSG00000163081	0.682513	Cerebellum
ENSG00000163106	0.660371	Spinalcord
ENSG00000163131	0.622812	Spinalcord
ENSG00000163141	0.812444	Cerebellum
ENSG00000163206	0.685398	Cerebellum
ENSG00000163263	0.694842	Hypothalamus
ENSG00000163331	0.731294	Hypothalamus
ENSG00000163354	0.648066	Cerebellum
ENSG00000163357	0.575128	Cerebellum
ENSG00000163377	0.567073	Spinalcord
ENSG00000163380	0.710692	Substantianigra
ENSG00000163394	0.753697	Hypothalamus
ENSG00000163435	0.690523	Cerebellum
ENSG00000163497	0.814677	Basalganglia
ENSG00000163501	0.742323	Cerebellum
ENSG00000163508	0.873999	Cerebellum
ENSG00000163545	0.760181	Cerebellum
ENSG00000163564	0.749699	Spinalcord
ENSG00000163623	0.650197	Substantianigra
ENSG00000163632	0.572552	Cerebellum
ENSG00000163661	0.525758	Cerebellum
ENSG00000163673	0.738081	Basalganglia
ENSG00000163694	0.676148	Spinalcord
ENSG00000163701	0.723443	Cerebellum
ENSG00000163710	0.560656	Hypothalamus
ENSG00000163735	0.72329	Hypothalamus
ENSG00000163736	0.58672	Spinalcord
ENSG00000163793	0.832605	Cortex
ENSG00000163814	0.623509	Spinalcord
ENSG00000163823	0.609438	Spinalcord
ENSG00000163827	0.533044	Cortex
ENSG00000163833	0.854128	Cortex
ENSG00000163885	0.689289	Hypothalamus
ENSG00000163898	0.671049	Hypothalamus
ENSG00000163914	0.688893	Cerebellum
ENSG00000164007	0.940542	Spinalcord
ENSG00000164045	0.615814	Hypothalamus
ENSG00000164078	0.66488	Cerebellum
ENSG00000164082	0.561223	Cortex
ENSG00000164093	0.944243	Hypothalamus
ENSG00000164100	0.526487	Cerebellum
ENSG00000164107	0.840202	Cerebellum
ENSG00000164112	0.816067	Cortex
ENSG00000164120	0.554875	Substantianigra
ENSG00000164122	0.595139	Spinalcord
ENSG00000164123	0.659025	Cortex
ENSG00000164129	0.532776	Basalganglia
ENSG00000164142	0.812871	Cerebellum
ENSG00000164199	0.663535	Basalganglia
ENSG00000164220	0.740253	Hypothalamus
ENSG00000164270	0.741086	Basalganglia
ENSG00000164283	0.857543	Hypothalamus
ENSG00000164303	0.600487	Spinalcord
ENSG00000164318	0.562831	Basalganglia
ENSG00000164326	0.727319	Hypothalamus
ENSG00000164330	0.615014	Cerebellum
ENSG00000164342	0.645602	Spinalcord
ENSG00000164362	0.853944	Basalganglia
ENSG00000164406	0.695512	Cerebellum
ENSG00000164438	0.88512	Cerebellum
ENSG00000164483	0.608694	Hypothalamus
ENSG00000164488	0.747189	Basalganglia
ENSG00000164500	0.897574	Basalganglia
ENSG00000164512	0.662679	Hypothalamus
ENSG00000164600	0.62672	Cortex
ENSG00000164619	0.530444	Cerebellum
ENSG00000164647	0.706439	Cortex
ENSG00000164651	0.676165	Cortex
ENSG00000164663	0.563907	Cerebellum
ENSG00000164674	0.626544	Spinalcord
ENSG00000164675	0.544503	Hypothalamus
ENSG00000164690	0.609137	Hypothalamus
ENSG00000164691	0.637557	Spinalcord
ENSG00000164694	0.645546	Amygdala-Hippocampus
ENSG00000164743	0.559337	Basalganglia
ENSG00000164746	0.709146	Hypothalamus
ENSG00000164756	0.625836	Basalganglia
ENSG00000164764	0.610753	Spinalcord
ENSG00000164778	0.853689	Cerebellum
ENSG00000164794	0.728014	Cortex
ENSG00000164825	0.772408	Cerebellum
ENSG00000164853	0.858801	Cerebellum
ENSG00000164855	0.70632	Hypothalamus
ENSG00000164900	0.571661	Spinalcord
ENSG00000164935	0.911022	Amygdala-Hippocampus
ENSG00000164946	0.70046	Cerebellum
ENSG00000165025	0.632097	Spinalcord
ENSG00000165046	0.667727	Cerebellum
ENSG00000165061	0.568118	Cortex
ENSG00000165066	0.868736	Cerebellum
ENSG00000165071	0.612884	Spinalcord
ENSG00000165076	0.815474	Cerebellum
ENSG00000165091	0.531773	Spinalcord
ENSG00000165105	0.860101	Hypothalamus
ENSG00000165124	0.714348	Cerebellum
ENSG00000165131	0.689418	Spinalcord
ENSG00000165138	0.531635	Cerebellum
ENSG00000165140	0.566292	Spinalcord
ENSG00000165164	0.747957	Hypothalamus
ENSG00000165168	0.549249	Spinalcord
ENSG00000165186	0.694355	Cerebellum
ENSG00000165215	0.838694	Cerebellum
ENSG00000165269	0.774424	Cerebellum
ENSG00000165272	0.685226	Cerebellum
ENSG00000165304	0.708505	Spinalcord
ENSG00000165309	0.637004	Hypothalamus
ENSG00000165323	0.536082	Basalganglia
ENSG00000165325	0.726982	Hypothalamus
ENSG00000165349	0.820788	Hypothalamus
ENSG00000165370	0.826544	Basalganglia
ENSG00000165376	0.532174	Substantianigra
ENSG00000165383	0.741759	Hypothalamus
ENSG00000165409	0.626264	Basalganglia
ENSG00000165449	0.527194	Cerebellum
ENSG00000165521	0.681692	Cerebellum
ENSG00000165553	0.622921	Hypothalamus
ENSG00000165588	0.773022	Cerebellum
ENSG00000165591	0.575364	Cerebellum
ENSG00000165606	0.706187	Spinalcord
ENSG00000165617	0.621105	Cerebellum
ENSG00000165623	0.839897	Amygdala-Hippocampus
ENSG00000165626	0.546422	Cerebellum
ENSG00000165643	0.62519	Cortex
ENSG00000165794	0.76158	Cerebellum
ENSG00000165807	0.615904	Spinalcord
ENSG00000165863	0.673495	Hypothalamus
ENSG00000165891	0.585043	Hypothalamus
ENSG00000165899	0.739049	Cortex
ENSG00000165905	0.714583	Cerebellum
ENSG00000165935	0.538888	Cortex
ENSG00000165970	0.542251	Cerebellum
ENSG00000165973	0.525781	Cortex
ENSG00000165983	0.546953	Cortex
ENSG00000165985	0.527593	Cortex
ENSG00000166006	0.597099	Cortex
ENSG00000166035	0.713301	Spinalcord
ENSG00000166105	0.545018	Cerebellum
ENSG00000166143	0.775827	Cerebellum
ENSG00000166145	0.785984	Cerebellum
ENSG00000166183	0.638362	Hypothalamus
ENSG00000166250	0.55666	Spinalcord
ENSG00000166268	0.851914	Cerebellum
ENSG00000166343	0.651229	Cerebellum
ENSG00000166407	0.564737	Hypothalamus
ENSG00000166509	0.84969	Hypothalamus
ENSG00000166523	0.566687	Spinalcord
ENSG00000166558	0.541546	Hypothalamus
ENSG00000166569	0.759093	Cerebellum
ENSG00000166573	0.579434	Hypothalamus
ENSG00000166596	0.556524	Hypothalamus
ENSG00000166603	0.699394	Hypothalamus
ENSG00000166670	0.8263	Hypothalamus
ENSG00000166736	0.722444	Basalganglia
ENSG00000166741	0.559434	Spinalcord
ENSG00000166743	0.761736	Cerebellum
ENSG00000166762	0.619114	Cerebellum
ENSG00000166800	0.721727	Cerebellum
ENSG00000166803	0.610695	Spinalcord
ENSG00000166828	0.898579	Cerebellum
ENSG00000166851	0.573188	Cerebellum
ENSG00000166862	0.564788	Cerebellum
ENSG00000166866	0.938488	Spinalcord
ENSG00000166869	0.625783	Spinalcord
ENSG00000166920	0.667962	Spinalcord
ENSG00000166927	0.699862	Spinalcord
ENSG00000166928	0.711049	Spinalcord
ENSG00000166947	0.664381	Cerebellum
ENSG00000166959	0.706767	Cortex
ENSG00000167011	0.570155	Hypothalamus
ENSG00000167083	0.530949	Spinalcord
ENSG00000167094	0.54278	Hypothalamus
ENSG00000167178	0.543089	Cortex
ENSG00000167194	0.827959	Cerebellum
ENSG00000167207	0.633728	Spinalcord
ENSG00000167208	0.598415	Spinalcord
ENSG00000167210	0.738155	Basalganglia
ENSG00000167261	0.572263	Spinalcord
ENSG00000167281	0.537861	Cerebellum
ENSG00000167286	0.798607	Spinalcord
ENSG00000167311	0.610808	Hypothalamus
ENSG00000167346	0.986085	Hypothalamus
ENSG00000167414	0.573009	Hypothalamus
ENSG00000167419	0.861824	Substantianigra
ENSG00000167434	0.573478	Cerebellum
ENSG00000167476	0.653366	Hypothalamus
ENSG00000167483	0.561427	Cerebellum
ENSG00000167550	0.562387	Cortex
ENSG00000167600	0.768863	Substantianigra
ENSG00000167612	0.559833	Cortex
ENSG00000167613	0.640571	Spinalcord
ENSG00000167618	0.872683	Hypothalamus
ENSG00000167619	0.528933	Cerebellum
ENSG00000167646	0.739106	Hypothalamus
ENSG00000167656	0.705367	Cortex
ENSG00000167754	0.612525	Cortex
ENSG00000167767	0.529366	Cortex
ENSG00000167850	0.609565	Spinalcord
ENSG00000167858	0.707507	Hypothalamus
ENSG00000167895	0.553802	Spinalcord
ENSG00000167900	0.52751	Basalganglia
ENSG00000167916	0.765153	Cerebellum
ENSG00000167984	0.537378	Cerebellum
ENSG00000168016	0.548938	Cerebellum
ENSG00000168070	0.914073	Basalganglia
ENSG00000168071	0.662585	Cerebellum
ENSG00000168124	0.655232	Cerebellum
ENSG00000168135	0.612436	Cortex
ENSG00000168148	0.751309	Cerebellum
ENSG00000168229	0.575995	Spinalcord
ENSG00000168263	0.678042	Cerebellum
ENSG00000168333	0.709706	Spinalcord
ENSG00000168348	0.539319	Hypothalamus
ENSG00000168350	0.578481	Cerebellum
ENSG00000168412	0.769166	Cerebellum
ENSG00000168421	0.732625	Spinalcord
ENSG00000168427	0.624636	Cerebellum
ENSG00000168447	0.902172	Cerebellum
ENSG00000168477	0.645036	Cerebellum
ENSG00000168502	0.715955	Cerebellum
ENSG00000168509	0.635594	Cortex
ENSG00000168528	0.52685	Substantianigra
ENSG00000168539	0.635207	Cortex
ENSG00000168546	0.584862	Cortex
ENSG00000168582	0.57633	Cortex
ENSG00000168621	0.83747	Cerebellum
ENSG00000168658	0.708323	Hypothalamus
ENSG00000168671	0.660842	Hypothalamus
ENSG00000168676	0.75116	Basalganglia
ENSG00000168685	0.696809	Spinalcord
ENSG00000168754	0.554203	Spinalcord
ENSG00000168779	0.759541	Hypothalamus
ENSG00000168787	0.876277	Hypothalamus
ENSG00000168830	0.534495	Cortex
ENSG00000168843	0.558365	Cerebellum
ENSG00000168875	0.891102	Hypothalamus
ENSG00000168907	0.73999	Basalganglia
ENSG00000168939	0.592616	Cerebellum
ENSG00000168955	0.756057	Cerebellum
ENSG00000168995	0.752152	Spinalcord
ENSG00000169035	0.586945	Cortex
ENSG00000169064	0.569781	Cortex
ENSG00000169071	0.639011	Hypothalamus
ENSG00000169126	0.651999	Hypothalamus
ENSG00000169174	0.884169	Cerebellum
ENSG00000169184	0.579844	Basalganglia
ENSG00000169213	0.533797	Hypothalamus
ENSG00000169218	0.652266	Cerebellum
ENSG00000169220	0.637039	Basalganglia
ENSG00000169224	0.940459	Cerebellum
ENSG00000169245	0.62536	Spinalcord
ENSG00000169247	0.590177	Spinalcord
ENSG00000169248	0.64511	Spinalcord
ENSG00000169271	0.791659	Cortex
ENSG00000169314	0.736594	Hypothalamus
ENSG00000169330	0.679868	Cerebellum
ENSG00000169385	0.738422	Spinalcord
ENSG00000169393	0.76176	Hypothalamus
ENSG00000169397	0.731401	Spinalcord
ENSG00000169402	0.635924	Hypothalamus
ENSG00000169403	0.592906	Spinalcord
ENSG00000169413	0.63143	Spinalcord
ENSG00000169427	0.716252	Cerebellum
ENSG00000169429	0.575018	Spinalcord
ENSG00000169432	0.782425	Hypothalamus
ENSG00000169436	0.597218	Cerebellum
ENSG00000169495	0.898884	Spinalcord
ENSG00000169508	0.706448	Spinalcord
ENSG00000169550	0.703093	Basalganglia
ENSG00000169752	0.626812	Cerebellum
ENSG00000169758	0.727271	Cerebellum
ENSG00000169777	0.603898	Basalganglia
ENSG00000169836	0.77159	Hypothalamus
ENSG00000169840	0.933544	Hypothalamus
ENSG00000169860	0.554751	Basalganglia
ENSG00000169885	0.60864	Cerebellum
ENSG00000169894	0.861984	Hypothalamus
ENSG00000169900	0.616128	Cerebellum
ENSG00000169946	0.674227	Cerebellum
ENSG00000169962	0.702189	Cerebellum
ENSG00000169991	0.633245	Cerebellum
ENSG00000170006	0.546859	Spinalcord
ENSG00000170049	0.600197	Cerebellum
ENSG00000170074	0.59786	Cerebellum
ENSG00000170092	0.626272	Cerebellum
ENSG00000170122	0.713527	Cerebellum
ENSG00000170160	0.808069	Cerebellum
ENSG00000170162	0.648462	Hypothalamus
ENSG00000170209	0.55049	Hypothalamus
ENSG00000170214	0.594672	Cortex
ENSG00000170262	0.547188	Spinalcord
ENSG00000170289	0.871503	Cortex
ENSG00000170370	0.549538	Basalganglia
ENSG00000170373	0.762118	Spinalcord
ENSG00000170412	0.557242	Cerebellum
ENSG00000170421	0.592494	Hypothalamus
ENSG00000170426	0.80818	Cerebellum
ENSG00000170439	0.668029	Amygdala-Hippocampus
ENSG00000170484	0.819127	Spinalcord
ENSG00000170486	0.670449	Cerebellum
ENSG00000170498	0.582469	Hypothalamus
ENSG00000170509	0.765036	Cerebellum
ENSG00000170523	0.677305	Spinalcord
ENSG00000170615	0.854703	Cerebellum
ENSG00000170684	0.602708	Cerebellum
ENSG00000170689	0.938324	Spinalcord
ENSG00000170703	0.573622	Hypothalamus
ENSG00000170786	0.572119	Cortex
ENSG00000170835	0.629226	Cerebellum
ENSG00000170836	0.542175	Cerebellum
ENSG00000170891	0.548611	Spinalcord
ENSG00000170893	0.828826	Hypothalamus
ENSG00000170959	0.705431	Amygdala-Hippocampus
ENSG00000170961	0.579215	Hypothalamus
ENSG00000170962	0.544562	Hypothalamus
ENSG00000171044	0.60586	Cerebellum
ENSG00000171049	0.625911	Spinalcord
ENSG00000171051	0.617076	Spinalcord
ENSG00000171119	0.581668	Basalganglia
ENSG00000171133	0.720881	Spinalcord
ENSG00000171136	0.918689	Substantianigra
ENSG00000171219	0.877247	Cerebellum
ENSG00000171227	0.624474	Spinalcord
ENSG00000171236	0.655803	Spinalcord
ENSG00000171243	0.717616	Cortex
ENSG00000171246	0.558951	Cerebellum
ENSG00000171316	0.580879	Cerebellum
ENSG00000171345	0.719839	Cerebellum
ENSG00000171365	0.584024	Cerebellum
ENSG00000171428	0.612382	Spinalcord
ENSG00000171509	0.837045	Cortex
ENSG00000171517	0.658235	Cortex
ENSG00000171522	0.716246	Spinalcord
ENSG00000171532	0.668824	Cerebellum
ENSG00000171540	0.990403	Hypothalamus
ENSG00000171551	0.861254	Hypothalamus
ENSG00000171557	0.525794	Spinalcord
ENSG00000171595	0.772942	Hypothalamus
ENSG00000171596	0.732735	Cerebellum
ENSG00000171611	0.773612	Spinalcord
ENSG00000171649	0.540411	Cerebellum
ENSG00000171657	0.866748	Spinalcord
ENSG00000171659	0.574303	Spinalcord
ENSG00000171680	0.55357	Cerebellum
ENSG00000171722	0.652505	Cerebellum
ENSG00000171747	0.603157	Cerebellum
ENSG00000171759	0.574494	Cortex
ENSG00000171777	0.674545	Spinalcord
ENSG00000171790	0.733851	Cerebellum
ENSG00000171812	0.70959	Cerebellum
ENSG00000171819	0.826485	Cerebellum
ENSG00000171848	0.604183	Spinalcord
ENSG00000171860	0.643306	Spinalcord
ENSG00000171872	0.547097	Spinalcord
ENSG00000171931	0.838332	Cerebellum
ENSG00000171956	0.742895	Hypothalamus
ENSG00000171970	0.546426	Cerebellum
ENSG00000172000	0.850804	Cerebellum
ENSG00000172014	0.613725	Cerebellum
ENSG00000172031	0.560989	Cortex
ENSG00000172059	0.558809	Cerebellum
ENSG00000172116	0.528158	Hypothalamus
ENSG00000172167	0.631876	Cerebellum
ENSG00000172197	0.724834	Spinalcord
ENSG00000172215	0.83711	Spinalcord
ENSG00000172232	0.52882	Hypothalamus
ENSG00000172243	0.641849	Spinalcord
ENSG00000172322	0.724894	Spinalcord
ENSG00000172345	0.718654	Cerebellum
ENSG00000172349	0.815477	Cerebellum
ENSG00000172410	0.727068	Hypothalamus
ENSG00000172425	0.628769	Cerebellum
ENSG00000172426	0.542939	Hypothalamus
ENSG00000172478	0.536947	Cerebellum
ENSG00000172497	0.728923	Hypothalamus
ENSG00000172543	0.661894	Spinalcord
ENSG00000172548	0.64698	Spinalcord
ENSG00000172568	0.583013	Hypothalamus
ENSG00000172575	0.555163	Cerebellum
ENSG00000172578	0.80105	Spinalcord
ENSG00000172640	0.708492	Cerebellum
ENSG00000172673	0.830566	Cortex
ENSG00000172680	0.554167	Amygdala-Hippocampus
ENSG00000172717	0.638942	Cerebellum
ENSG00000172771	0.540753	Hypothalamus
ENSG00000172782	0.538568	Cerebellum
ENSG00000172789	0.88343	Spinalcord
ENSG00000172794	0.646126	Cerebellum
ENSG00000172818	0.621886	Cerebellum
ENSG00000172927	0.601383	Cerebellum
ENSG00000172935	0.710644	Cerebellum
ENSG00000172938	0.916611	Cerebellum
ENSG00000172940	0.829244	Cerebellum
ENSG00000173068	0.624147	Substantianigra
ENSG00000173080	0.825028	Cerebellum
ENSG00000173083	0.687942	Spinalcord
ENSG00000173198	0.556796	Spinalcord
ENSG00000173200	0.76486	Spinalcord
ENSG00000173212	0.573943	Cerebellum
ENSG00000173250	0.700802	Spinalcord
ENSG00000173262	0.629103	Hypothalamus
ENSG00000173302	0.78565	Cerebellum
ENSG00000173389	0.858742	Cerebellum
ENSG00000173391	0.581649	Spinalcord
ENSG00000173401	0.68337	Cerebellum
ENSG00000173404	0.611699	Cerebellum
ENSG00000173406	0.527171	Cerebellum
ENSG00000173421	0.538535	Cerebellum
ENSG00000173467	0.749495	Hypothalamus
ENSG00000173557	0.740861	Hypothalamus
ENSG00000173567	0.656851	Cerebellum
ENSG00000173626	0.614149	Hypothalamus
ENSG00000173641	0.580783	Cerebellum
ENSG00000173698	0.64482	Hypothalamus
ENSG00000173699	0.6315	Hypothalamus
ENSG00000173714	0.697429	Cerebellum
ENSG00000173762	0.700286	Spinalcord
ENSG00000173805	0.529204	Hypothalamus
ENSG00000173809	0.690547	Basalganglia
ENSG00000173825	0.6181	Cerebellum
ENSG00000173826	0.7232	Hypothalamus
ENSG00000173890	0.537382	Spinalcord
ENSG00000173917	0.926441	Spinalcord
ENSG00000173933	0.609944	Cerebellum
ENSG00000173988	0.757324	Spinalcord
ENSG00000174038	0.654173	Cerebellum
ENSG00000174125	0.644736	Spinalcord
ENSG00000174130	0.637464	Spinalcord
ENSG00000174145	0.611806	Cortex
ENSG00000174156	0.88748	Hypothalamus
ENSG00000174175	0.847286	Spinalcord
ENSG00000174292	0.764955	Cerebellum
ENSG00000174332	0.673301	Cerebellum
ENSG00000174370	0.59271	Basalganglia
ENSG00000174429	0.777967	Cerebellum
ENSG00000174453	0.613991	Hypothalamus
ENSG00000174483	0.697528	Cerebellum
ENSG00000174498	0.570707	Cerebellum
ENSG00000174502	0.719517	Spinalcord
ENSG00000174527	0.719855	Hypothalamus
ENSG00000174564	0.601697	Cerebellum
ENSG00000174600	0.566828	Spinalcord
ENSG00000174788	0.864341	Cerebellum
ENSG00000174827	0.806972	Cerebellum
ENSG00000174837	0.83644	Spinalcord
ENSG00000174844	0.751313	Hypothalamus
ENSG00000174876	0.807807	Basalganglia
ENSG00000174885	0.800718	Spinalcord
ENSG00000174898	0.777315	Hypothalamus
ENSG00000174899	0.612047	Hypothalamus
ENSG00000174946	0.701519	Spinalcord
ENSG00000174948	0.705929	Basalganglia
ENSG00000174950	0.533793	Hypothalamus
ENSG00000174951	0.683902	Cerebellum
ENSG00000174963	0.752347	Cerebellum
ENSG00000175063	0.556112	Spinalcord
ENSG00000175077	0.661128	Cortex
ENSG00000175189	0.685355	Cerebellum
ENSG00000175262	0.749763	Cerebellum
ENSG00000175267	0.580686	Cortex
ENSG00000175274	0.597052	Cerebellum
ENSG00000175294	0.769039	Cerebellum
ENSG00000175305	0.541321	Spinalcord
ENSG00000175311	0.875252	Cerebellum
ENSG00000175315	0.724876	Cerebellum
ENSG00000175318	0.551578	Hypothalamus
ENSG00000175322	0.656151	Cerebellum
ENSG00000175325	0.862254	Cerebellum
ENSG00000175426	0.64604	Hypothalamus
ENSG00000175489	0.716826	Spinalcord
ENSG00000175513	0.730577	Cerebellum
ENSG00000175556	0.689273	Cerebellum
ENSG00000175564	0.702037	Cerebellum
ENSG00000175664	0.728712	Hypothalamus
ENSG00000175707	0.874373	Cerebellum
ENSG00000175766	0.554395	Cortex
ENSG00000175768	0.668783	Cerebellum
ENSG00000175857	0.836506	Spinalcord
ENSG00000175868	0.822064	Hypothalamus
ENSG00000175874	0.600311	Cortex
ENSG00000175877	0.751165	Hypothalamus
ENSG00000175879	0.97069	Spinalcord
ENSG00000175894	0.795753	Basalganglia
ENSG00000175920	0.725524	Cerebellum
ENSG00000175946	0.773037	Cortex
ENSG00000175985	0.746118	Cerebellum
ENSG00000176029	0.827705	Hypothalamus
ENSG00000176083	0.864685	Spinalcord
ENSG00000176153	0.683944	Cerebellum
ENSG00000176165	0.645583	Cortex
ENSG00000176177	0.995745	Basalganglia
ENSG00000176194	0.717588	Cortex
ENSG00000176208	0.698081	Cerebellum
ENSG00000176358	0.75343	Cerebellum
ENSG00000176387	0.771518	Cerebellum
ENSG00000176601	0.784663	Hypothalamus
ENSG00000176641	0.610624	Cerebellum
ENSG00000176769	0.566727	Cortex
ENSG00000176842	0.580019	Substantianigra
ENSG00000176920	0.674783	Cerebellum
ENSG00000176927	0.565041	Cerebellum
ENSG00000176928	0.65296	Cortex
ENSG00000176945	0.701665	Cerebellum
ENSG00000177084	0.743649	Cerebellum
ENSG00000177106	0.529327	Cerebellum
ENSG00000177191	0.60503	Cerebellum
ENSG00000177202	0.741305	Cerebellum
ENSG00000177238	0.811631	Cerebellum
ENSG00000177291	0.623311	Cortex
ENSG00000177398	0.752815	Basalganglia
ENSG00000177459	0.621491	Basalganglia
ENSG00000177462	0.588544	Hypothalamus
ENSG00000177494	0.937004	Basalganglia
ENSG00000177508	0.56969	Hypothalamus
ENSG00000177551	0.572771	Cerebellum
ENSG00000177575	0.698407	Spinalcord
ENSG00000177599	0.56778	Cerebellum
ENSG00000177752	0.554643	Cerebellum
ENSG00000177943	0.658478	Cerebellum
ENSG00000177984	0.757145	Cortex
ENSG00000177994	0.539637	Hypothalamus
ENSG00000178015	0.76559	Cortex
ENSG00000178031	0.581313	Cerebellum
ENSG00000178125	0.584979	Hypothalamus
ENSG00000178171	0.580603	Cerebellum
ENSG00000178172	0.859915	Cerebellum
ENSG00000178233	0.570615	Cerebellum
ENSG00000178343	0.847028	Substantianigra
[truncated: 830 more rows]

## Sheet: S5 Expressed genes in CNS
CNS_region	Protein_coding_genes (%)	Paralogous_genes (%)
Basal ganglia	15351 (93.4)	9603(92.9)
Cerebellum	15001 (91.3)	9348 (90.4)
Cortex	15285 (93)	9568 (92.6)
Amygdala-Hippocampus	15337 (93.4)	9614 (93)
Hypothalamus	15618 (95.1)	9796 (94.7)
Spinal cord	15342 (93.4)	9625 (93.1)
Substancia nigra	15258 (92.9)	9566 (92.6)

## Sheet: S6 Region-specific genes in CNS
CNS_region	Protein_coding_genes_with_region-specific_expression (%)a	Paralogous_genes_with_region-specific_expression (%)b
Basal ganglia	261 (9.2)	182 (9.2)
Cerebellum	1137 (40.2)	761 (38.3)
Cortex	256 (9)	198 (10)
Amygdala-Hippocampus	44 (1.5)	34 (1.7)
Hypothalamus	463 (16.4)	304 (15.3)
Spinal cord	590 (20.9)	446 (22.5)
Substancia nigra	78 (2.8)	60 (3)
a Percentage relates to the 2829 region-specific protein-coding genes.
b Percentage relates to the 1985 region-specific paralogous genes.

## Sheet: S7 WGCNA co-expression modules
WGCNA_moduleName	gene_list	gene_nb
aliceblue	ENSG00000095917 ENSG00000101098 ENSG00000115255 ENSG00000116544 ENSG00000132535 ENSG00000159337 ENSG00000160408 ENSG00000168748 ENSG00000184702	9
aliceblue.1	ENSG00000108001 ENSG00000136944 ENSG00000142623	3
antiquewhite	ENSG00000112309 ENSG00000131171 ENSG00000144354 ENSG00000145423 ENSG00000147526 ENSG00000154447 ENSG00000166153 ENSG00000184226	8
antiquewhite.1	ENSG00000116991 ENSG00000157557 ENSG00000174640	3
antiquewhite1	ENSG00000100298 ENSG00000107957 ENSG00000116001 ENSG00000119778 ENSG00000124557 ENSG00000129003 ENSG00000138468 ENSG00000143184 ENSG00000170234 ENSG00000189180 ENSG00000196812 ENSG00000213420	12
antiquewhite1.1	ENSG00000109424 ENSG00000166509 ENSG00000168779	3
antiquewhite2	ENSG00000081189 ENSG00000101076 ENSG00000107165 ENSG00000107593 ENSG00000135638 ENSG00000138100 ENSG00000138172 ENSG00000140798 ENSG00000157873 ENSG00000159339 ENSG00000163793 ENSG00000165606 ENSG00000167656 ENSG00000167767 ENSG00000168509 ENSG00000186854 ENSG00000198691	17
antiquewhite2.1	ENSG00000049089 ENSG00000102934 ENSG00000135636	3
antiquewhite3	ENSG00000112242 ENSG00000112782 ENSG00000114023 ENSG00000137872 ENSG00000143631 ENSG00000156475 ENSG00000164128	7
antiquewhite3.1	ENSG00000099814 ENSG00000186575	2
antiquewhite4	ENSG00000025434 ENSG00000068078 ENSG00000092820 ENSG00000092969 ENSG00000100767 ENSG00000111666 ENSG00000118997 ENSG00000120742 ENSG00000123453 ENSG00000126016 ENSG00000126785 ENSG00000127249 ENSG00000132837 ENSG00000136205 ENSG00000146250 ENSG00000146648 ENSG00000148053 ENSG00000148672 ENSG00000148737 ENSG00000154319 ENSG00000158467 ENSG00000163395 ENSG00000166813 ENSG00000166821 ENSG00000172458…	31
antiquewhite4.1	ENSG00000102349 ENSG00000109762 ENSG00000138641	3
antiquewhite4.2	ENSG00000157985 ENSG00000171368	2
aquamarine	ENSG00000073417 ENSG00000151572 ENSG00000154678 ENSG00000170374 ENSG00000204311 ENSG00000222014	6
aquamarine.1	ENSG00000145198 ENSG00000165914	2
aquamarine1	ENSG00000133313 ENSG00000166147 ENSG00000167106 ENSG00000167723 ENSG00000175220 ENSG00000197355	6
aquamarine1.1	ENSG00000162434 ENSG00000197111	2
aquamarine2	ENSG00000102001 ENSG00000109758 ENSG00000176909 ENSG00000183785 ENSG00000204677	5
aquamarine2.1	ENSG00000084636 ENSG00000148180	2
aquamarine3	ENSG00000100139 ENSG00000102221 ENSG00000128805 ENSG00000142700 ENSG00000167588	5
aquamarine3.1	ENSG00000113645 ENSG00000135919	2
aquamarine4	ENSG00000185686 ENSG00000196565 ENSG00000213931 ENSG00000213934	4
aquamarine4.1	ENSG00000096654 ENSG00000109756	2
azure	ENSG00000116745 ENSG00000120899 ENSG00000167281 ENSG00000172116	4
azure.1	ENSG00000115738 ENSG00000121440	2
azure1	ENSG00000113712 ENSG00000136156 ENSG00000146872 ENSG00000170852	4
azure1.1	ENSG00000064886 ENSG00000105559	2
azure2	ENSG00000091583 ENSG00000110245 ENSG00000118137 ENSG00000163631	4
azure2.1	ENSG00000137819 ENSG00000169291	2
azure3	ENSG00000104497 ENSG00000105829 ENSG00000139163 ENSG00000211456	4
azure3.1	ENSG00000007908 ENSG00000090339	2
azure4	ENSG00000060339 ENSG00000135655 ENSG00000162695 ENSG00000186017	4
azure4.1	ENSG00000099860 ENSG00000134531	2
beige	ENSG00000016082 ENSG00000069018 ENSG00000101282 ENSG00000136352 ENSG00000171551	5
beige.1	ENSG00000005513 ENSG00000133256	2
bisque	ENSG00000074966 ENSG00000100604 ENSG00000106536 ENSG00000121297 ENSG00000182674	5
bisque.1	ENSG00000062524 ENSG00000185386	2
bisque1	ENSG00000115085 ENSG00000130827 ENSG00000133247 ENSG00000163874 ENSG00000167799	5
bisque1.1	ENSG00000006047 ENSG00000158008	2
bisque2	ENSG00000007384 ENSG00000109113 ENSG00000111783 ENSG00000131981 ENSG00000141736 ENSG00000205336	6
bisque2.1	ENSG00000025293 ENSG00000180574	2
bisque3	ENSG00000132207 ENSG00000154545 ENSG00000169627 ENSG00000182774 ENSG00000183269 ENSG00000187243	6
bisque3.1	ENSG00000118298 ENSG00000152689	2
bisque4	ENSG00000004948 ENSG00000100867 ENSG00000101230 ENSG00000104953 ENSG00000106128 ENSG00000119973 ENSG00000122420 ENSG00000124490 ENSG00000134363 ENSG00000136383 ENSG00000136546 ENSG00000136698 ENSG00000138653 ENSG00000141449 ENSG00000144191 ENSG00000144229 ENSG00000144852 ENSG00000147256 ENSG00000147257 ENSG00000148357 ENSG00000151632 ENSG00000152093 ENSG00000154645 ENSG00000162009 ENSG00000164045…	43
bisque4.1	ENSG00000010278 ENSG00000197892 ENSG00000204278	3
bisque4.2	ENSG00000124172 ENSG00000168894	2
black	ENSG00000008226 ENSG00000010626 ENSG00000015413 ENSG00000030304 ENSG00000039139 ENSG00000039537 ENSG00000043039 ENSG00000046604 ENSG00000052850 ENSG00000063127 ENSG00000070731 ENSG00000073282 ENSG00000081059 ENSG00000081148 ENSG00000090889 ENSG00000091181 ENSG00000092850 ENSG00000100211 ENSG00000105479 ENSG00000105519 ENSG00000105877 ENSG00000106992 ENSG00000108602 ENSG00000110195 ENSG00000111834…	151
black.1	ENSG00000071537 ENSG00000109572 ENSG00000156875 ENSG00000166128	4
black.2	ENSG00000057608 ENSG00000072042	2
blanchedalmond	ENSG00000131747 ENSG00000135451 ENSG00000148773 ENSG00000157456 ENSG00000165304 ENSG00000170312 ENSG00000171848	7
blanchedalmond.1	ENSG00000096088 ENSG00000182333	2
blue	ENSG00000003137 ENSG00000003756 ENSG00000004478 ENSG00000004534 ENSG00000004975 ENSG00000005206 ENSG00000006025 ENSG00000007392 ENSG00000008128 ENSG00000008438 ENSG00000008441 ENSG00000008516 ENSG00000008710 ENSG00000011243 ENSG00000011590 ENSG00000013306 ENSG00000013573 ENSG00000013810 ENSG00000015520 ENSG00000015532 ENSG00000020181 ENSG00000021488 ENSG00000028277 ENSG00000028310 ENSG00000030110…	588
blue.1	ENSG00000112144 ENSG00000129422 ENSG00000137177 ENSG00000170802	4
blue.2	ENSG00000117408 ENSG00000136717	2
blue1	ENSG00000049656 ENSG00000100804 ENSG00000110442 ENSG00000111640 ENSG00000126247 ENSG00000137409 ENSG00000167112 ENSG00000171222 ENSG00000182481	9
blue1.1	ENSG00000104969 ENSG00000144524 ENSG00000167645	3
blue2	ENSG00000091704 ENSG00000115386 ENSG00000137392 ENSG00000142615 ENSG00000142789 ENSG00000143954 ENSG00000153002 ENSG00000162438 ENSG00000164266 ENSG00000167748 ENSG00000168925 ENSG00000168928 ENSG00000169347 ENSG00000170890 ENSG00000172016 ENSG00000172023 ENSG00000175535 ENSG00000187021 ENSG00000204983 ENSG00000215704 ENSG00000219073	21
blue2.1	ENSG00000090674 ENSG00000161277 ENSG00000197102	3
blue3	ENSG00000109458 ENSG00000112893 ENSG00000126822 ENSG00000147459 ENSG00000154493 ENSG00000164050 ENSG00000169398 ENSG00000179455 ENSG00000196187 ENSG00000196569	10
blue3.1	ENSG00000101144 ENSG00000101542 ENSG00000132669	3
blue4	ENSG00000004848 ENSG00000061337 ENSG00000086506 ENSG00000099308 ENSG00000099864 ENSG00000106852 ENSG00000129951 ENSG00000134917 ENSG00000175264 ENSG00000176165 ENSG00000178531 ENSG00000179242 ENSG00000185070 ENSG00000198598	14
blue4.1	ENSG00000133318 ENSG00000135932 ENSG00000198478	3
blueviolet	ENSG00000058404 ENSG00000075043 ENSG00000088899 ENSG00000090975 ENSG00000105662 ENSG00000126767 ENSG00000149970 ENSG00000157087 ENSG00000157350 ENSG00000159409 ENSG00000167074 ENSG00000167371 ENSG00000168490 ENSG00000173227	14
blueviolet.1	ENSG00000105993 ENSG00000146731 ENSG00000165637	3
brown	ENSG00000005889 ENSG00000006459 ENSG00000006607 ENSG00000007341 ENSG00000024048 ENSG00000025039 ENSG00000033178 ENSG00000037749 ENSG00000049246 ENSG00000052723 ENSG00000056277 ENSG00000058063 ENSG00000060688 ENSG00000062194 ENSG00000062370 ENSG00000065060 ENSG00000067048 ENSG00000067248 ENSG00000067646 ENSG00000069667 ENSG00000070371 ENSG00000071073 ENSG00000072849 ENSG00000074695 ENSG00000075292…	294
brown.1	ENSG00000078295 ENSG00000152767 ENSG00000154229 ENSG00000197702	4
brown.2	ENSG00000114487 ENSG00000138347	2
brown1	ENSG00000011007 ENSG00000067082 ENSG00000108654 ENSG00000126561 ENSG00000147050 ENSG00000172939 ENSG00000173575 ENSG00000177688 ENSG00000185222 ENSG00000197965	10
brown1.1	ENSG00000110148 ENSG00000175766 ENSG00000185361	3
brown2	ENSG00000065491 ENSG00000068971 ENSG00000072518 ENSG00000085662 ENSG00000101365 ENSG00000111786 ENSG00000129255 ENSG00000130764 ENSG00000132612 ENSG00000135390 ENSG00000136448 ENSG00000137216 ENSG00000140365 ENSG00000140650 ENSG00000158941 ENSG00000165782 ENSG00000170619 ENSG00000172057 ENSG00000181135 ENSG00000183684 ENSG00000184056 ENSG00000198925	22
brown2.1	ENSG00000149182 ENSG00000172977 ENSG00000180104	3
brown3	ENSG00000013725 ENSG00000072315 ENSG00000112972 ENSG00000123416 ENSG00000136404 ENSG00000141433 ENSG00000187446 ENSG00000187688 ENSG00000214944	9
brown3.1	ENSG00000139329 ENSG00000168542 ENSG00000187955	3
brown4	ENSG00000050438 ENSG00000051382 ENSG00000052795 ENSG00000056097 ENSG00000074696 ENSG00000075151 ENSG00000075790 ENSG00000101928 ENSG00000104660 ENSG00000105887 ENSG00000107679 ENSG00000109919 ENSG00000111224 ENSG00000111647 ENSG00000112305 ENSG00000115310 ENSG00000116977 ENSG00000119979 ENSG00000120539 ENSG00000120727 ENSG00000123575 ENSG00000123684 ENSG00000124214 ENSG00000131238 ENSG00000136143…	43
brown4.1	ENSG00000113108 ENSG00000135596 ENSG00000137200	3
brown4.2	ENSG00000068697 ENSG00000137509	2
burlywood	ENSG00000103202 ENSG00000106608 ENSG00000130522 ENSG00000160318 ENSG00000164897 ENSG00000176978 ENSG00000197530	7
burlywood.1	ENSG00000122852 ENSG00000168878	2
burlywood1	ENSG00000125414 ENSG00000130595 ENSG00000130598 ENSG00000157119 ENSG00000168530 ENSG00000180209	6
burlywood1.1	ENSG00000126266 ENSG00000158352	2
burlywood2	ENSG00000128849 ENSG00000130055 ENSG00000164125 ENSG00000168461 ENSG00000171791 ENSG00000189221	6
burlywood2.1	ENSG00000072657 ENSG00000165023	2
burlywood3	ENSG00000064666 ENSG00000101489 ENSG00000111077 ENSG00000157064 ENSG00000181754	5
burlywood3.1	ENSG00000008282 ENSG00000137975	2
burlywood4	ENSG00000106804 ENSG00000112531 ENSG00000135678 ENSG00000164649 ENSG00000176771	5
burlywood4.1	ENSG00000137825 ENSG00000167889	2
cadetblue	ENSG00000006451 ENSG00000072415 ENSG00000137500 ENSG00000138801 ENSG00000162704	5
cadetblue.1	ENSG00000111058 ENSG00000124440	2
cadetblue1	ENSG00000102699 ENSG00000130147 ENSG00000165959 ENSG00000170775	4
cadetblue1.1	ENSG00000109519 ENSG00000134333	2
cadetblue2	ENSG00000085365 ENSG00000100934 ENSG00000103642 ENSG00000188021	4
cadetblue2.1	ENSG00000134769 ENSG00000185650	2
cadetblue3	ENSG00000122641 ENSG00000124225 ENSG00000138670 ENSG00000170340	4
cadetblue3.1	ENSG00000120129 ENSG00000159388	2
cadetblue4	ENSG00000110455 ENSG00000119541 ENSG00000138756 ENSG00000170248	4
cadetblue4.1	ENSG00000070882 ENSG00000166510	2
chartreuse	ENSG00000102053 ENSG00000182400 ENSG00000182670 ENSG00000188419	4
chartreuse.1	ENSG00000074590 ENSG00000164465	2
chartreuse1	ENSG00000105963 ENSG00000121653 ENSG00000136279 ENSG00000138101 ENSG00000183682	5
chartreuse1.1	ENSG00000105650 ENSG00000115041	2
chartreuse2	ENSG00000017483 ENSG00000105699 ENSG00000133561 ENSG00000165816 ENSG00000167874	5
chartreuse2.1	ENSG00000130643 ENSG00000171160	2
chartreuse3	ENSG00000100027 ENSG00000131089 ENSG00000143502 ENSG00000167778 ENSG00000172264	5
chartreuse3.1	ENSG00000115875 ENSG00000169981	2
chartreuse4	ENSG00000015592 ENSG00000082397 ENSG00000135049 ENSG00000151690 ENSG00000154153 ENSG00000214575	6
chartreuse4.1	ENSG00000131263 ENSG00000146151	2
chocolate	ENSG00000015153 ENSG00000104381 ENSG00000144724 ENSG00000168702 ENSG00000175395 ENSG00000184206	6
chocolate.1	ENSG00000128283 ENSG00000160223	2
chocolate1	ENSG00000059915 ENSG00000113758 ENSG00000130822 ENSG00000172803 ENSG00000174871 ENSG00000182450 ENSG00000196465	7
chocolate1.1	ENSG00000111144 ENSG00000186628	2
chocolate2	ENSG00000088367 ENSG00000104863 ENSG00000104904 ENSG00000105223 ENSG00000125971 ENSG00000143761 ENSG00000149925 ENSG00000182195	8
chocolate2.1	ENSG00000107897 ENSG00000162441 ENSG00000213516	3
chocolate3	ENSG00000124422 ENSG00000140488 ENSG00000155897 ENSG00000166228 ENSG00000171224 ENSG00000174460 ENSG00000174938 ENSG00000181638 ENSG00000213996	9
chocolate3.1	ENSG00000105880 ENSG00000115353 ENSG00000134533	3
chocolate4	ENSG00000008394 ENSG00000070404 ENSG00000088280 ENSG00000088826 ENSG00000090776 ENSG00000135063 ENSG00000138685 ENSG00000146535 ENSG00000160202 ENSG00000162496 ENSG00000164318 ENSG00000165458 ENSG00000168077	13
chocolate4.1	ENSG00000051128 ENSG00000109089 ENSG00000157978	3
coral	ENSG00000065457 ENSG00000070831 ENSG00000102038 ENSG00000104643 ENSG00000109184 ENSG00000109265 ENSG00000110906 ENSG00000120217 ENSG00000138757 ENSG00000139116 ENSG00000140285 ENSG00000145354 ENSG00000151176 ENSG00000155099 ENSG00000172331 ENSG00000174695 ENSG00000177150	17
coral.1	ENSG00000007264 ENSG00000082684 ENSG00000142408	3
coral1	ENSG00000056291 ENSG00000060709 ENSG00000070193 ENSG00000077264 ENSG00000099715 ENSG00000101188 ENSG00000105278 ENSG00000105428 ENSG00000118231 ENSG00000131019 ENSG00000133107 ENSG00000137573 ENSG00000145248 ENSG00000146285 ENSG00000148680 ENSG00000158525 ENSG00000160224 ENSG00000162722 ENSG00000163898 ENSG00000164484 ENSG00000166407 ENSG00000174527 ENSG00000181072 ENSG00000183873 ENSG00000183908…	32
coral1.1	ENSG00000149798 ENSG00000166289 ENSG00000177105	3
coral1.2	ENSG00000134200 ENSG00000172179	2
coral2	ENSG00000049860 ENSG00000058272 ENSG00000083750 ENSG00000084090 ENSG00000087995 ENSG00000104427 ENSG00000105983 ENSG00000113273 ENSG00000114062 ENSG00000115239 ENSG00000115677 ENSG00000121851 ENSG00000130227 ENSG00000132718 ENSG00000136754 ENSG00000138069 ENSG00000138443 ENSG00000140157 ENSG00000143457 ENSG00000151117 ENSG00000153310 ENSG00000156976 ENSG00000157823 ENSG00000165246 ENSG00000168556…	30
coral2.1	ENSG00000166913 ENSG00000177432 ENSG00000182013	3
coral3	ENSG00000108771 ENSG00000111206 ENSG00000122378 ENSG00000134760 ENSG00000135241 ENSG00000145088 ENSG00000147408 ENSG00000150938 ENSG00000152583 ENSG00000158186 ENSG00000171310 ENSG00000175697 ENSG00000181234 ENSG00000182263 ENSG00000184985 ENSG00000185985 ENSG00000197360	17
coral3.1	ENSG00000106367 ENSG00000163499 ENSG00000167178	3
coral4	ENSG00000104626 ENSG00000108510 ENSG00000114416 ENSG00000114978 ENSG00000126804 ENSG00000135338 ENSG00000138413 ENSG00000143622 ENSG00000173960 ENSG00000178695 ENSG00000183850 ENSG00000188529	12
coral4.1	ENSG00000148702 ENSG00000152034 ENSG00000156486	3
cornflowerblue	ENSG00000106153 ENSG00000131148 ENSG00000142507 ENSG00000148834 ENSG00000154518 ENSG00000169567 ENSG00000183605 ENSG00000204308 ENSG00000205629	9
cornflowerblue.1	ENSG00000170324 ENSG00000171811 ENSG00000175267	3
cornsilk	ENSG00000077279 ENSG00000113231 ENSG00000113946 ENSG00000139973 ENSG00000145147 ENSG00000163637 ENSG00000169851 ENSG00000172667	8
cornsilk.1	ENSG00000078898 ENSG00000162078 ENSG00000162896	3
cornsilk1	ENSG00000069509 ENSG00000140876 ENSG00000165672 ENSG00000198612	4
cornsilk1.1	ENSG00000115295 ENSG00000131725	2
cornsilk2	ENSG00000132821 ENSG00000134121 ENSG00000139044 ENSG00000145934 ENSG00000166257 ENSG00000197191 ENSG00000197753	7
cornsilk2.1	ENSG00000091536 ENSG00000149679	2
cornsilk3	ENSG00000054793 ENSG00000156642 ENSG00000169032 ENSG00000174437	4
cornsilk3.1	ENSG00000016864 ENSG00000023041	2
cornsilk4	ENSG00000077080 ENSG00000167702 ENSG00000184545 ENSG00000198826	4
cornsilk4.1	ENSG00000136750 ENSG00000170091	2
cyan	ENSG00000001461 ENSG00000005483 ENSG00000057657 ENSG00000065135 ENSG00000065413 ENSG00000070756 ENSG00000073614 ENSG00000074621 ENSG00000075711 ENSG00000076321 ENSG00000077458 ENSG00000078795 ENSG00000083223 ENSG00000083312 ENSG00000087303 ENSG00000100433 ENSG00000100644 ENSG00000104219 ENSG00000106799 ENSG00000107164 ENSG00000107186 ENSG00000107863 ENSG00000108984 ENSG00000109381 ENSG00000109606…	116
cyan.1	ENSG00000075426 ENSG00000128016 ENSG00000142178 ENSG00000144655	4
cyan.2	ENSG00000050393 ENSG00000166503	2
cyan1	ENSG00000048740 ENSG00000070961 ENSG00000078328 ENSG00000138814 ENSG00000177511 ENSG00000182901	6
cyan1.1	ENSG00000175066 ENSG00000204130	2
cyan2	ENSG00000077721 ENSG00000086666 ENSG00000092199 ENSG00000104763 ENSG00000142864	5
cyan2.1	ENSG00000163625 ENSG00000181315	2
cyan3	ENSG00000061918 ENSG00000068615 ENSG00000152932 ENSG00000153558 ENSG00000204147	5
cyan3.1	ENSG00000160963 ENSG00000165643	2
cyan4	ENSG00000106665 ENSG00000114757 ENSG00000134323 ENSG00000156804 ENSG00000174307 ENSG00000188026	6
cyan4.1	ENSG00000087253 ENSG00000197992	2
darkblue	ENSG00000073605 ENSG00000110092 ENSG00000129993 ENSG00000179295 ENSG00000215788	5
darkblue.1	ENSG00000105953 ENSG00000142687	2
darkcyan	ENSG00000055118 ENSG00000105143 ENSG00000130590 ENSG00000135740 ENSG00000181240	5
darkcyan.1	ENSG00000143851 ENSG00000168907	2
darkgoldenrod	ENSG00000048342 ENSG00000101849 ENSG00000147027 ENSG00000153029 ENSG00000172201 ENSG00000183098	6
darkgoldenrod.1	ENSG00000115896 ENSG00000140600	2
darkgoldenrod1	ENSG00000135272 ENSG00000145246 ENSG00000163297 ENSG00000166689 ENSG00000174099 ENSG00000184500 ENSG00000187079	7
darkgoldenrod1.1	ENSG00000023330 ENSG00000182208	2
darkgoldenrod2	ENSG00000003400 ENSG00000133574 ENSG00000152804 ENSG00000171115 ENSG00000213203	5
darkgoldenrod2.1	ENSG00000105642 ENSG00000171992	2
darkgoldenrod3	ENSG00000005020 ENSG00000082641 ENSG00000086717 ENSG00000104341 ENSG00000105928 ENSG00000112679 ENSG00000170442 ENSG00000185272	8
darkgoldenrod3.1	ENSG00000142515 ENSG00000167751	2
darkgoldenrod4	ENSG00000101367 ENSG00000101888 ENSG00000132122 ENSG00000136147 ENSG00000139132 ENSG00000163820 ENSG00000176105 ENSG00000198142 ENSG00000213064	9
darkgoldenrod4.1	ENSG00000079393 ENSG00000091664 ENSG00000115828	3
darkgreen	ENSG00000009709 ENSG00000017427 ENSG00000019991 ENSG00000044524 ENSG00000055813 ENSG00000063438 ENSG00000081923 ENSG00000091137 ENSG00000095596 ENSG00000099385 ENSG00000100122 ENSG00000101292 ENSG00000106018 ENSG00000107831 ENSG00000113722 ENSG00000113805 ENSG00000115290 ENSG00000115457 ENSG00000115593 ENSG00000117400 ENSG00000118308 ENSG00000119326 ENSG00000121769 ENSG00000129009 ENSG00000131650…	72
darkgreen.1	ENSG00000101911 ENSG00000150672 ENSG00000185666 ENSG00000189108	4
darkgreen.2	ENSG00000129244 ENSG00000135744	2
darkgrey	ENSG00000005302 ENSG00000008324 ENSG00000020256 ENSG00000028839 ENSG00000033100 ENSG00000054965 ENSG00000065518 ENSG00000067606 ENSG00000072041 ENSG00000073578 ENSG00000081026 ENSG00000083642 ENSG00000088538 ENSG00000090861 ENSG00000095951 ENSG00000100207 ENSG00000100271 ENSG00000101079 ENSG00000105443 ENSG00000111707 ENSG00000114784 ENSG00000115504 ENSG00000116750 ENSG00000121390 ENSG00000128266…	70
darkgrey.1	ENSG00000102595 ENSG00000123213 ENSG00000150347 ENSG00000163249	4
darkgrey.2	ENSG00000113494 ENSG00000147251	2
darkkhaki	ENSG00000104936 ENSG00000178188 ENSG00000178950 ENSG00000205250	4
darkkhaki.1	ENSG00000151414 ENSG00000170759	2
darkmagenta	ENSG00000002919 ENSG00000005022 ENSG00000005381 ENSG00000013563 ENSG00000040633 ENSG00000089220 ENSG00000097021 ENSG00000100284 ENSG00000100285 ENSG00000100678 ENSG00000100938 ENSG00000102100 ENSG00000105341 ENSG00000108379 ENSG00000110619 ENSG00000112619 ENSG00000113552 ENSG00000114956 ENSG00000118680 ENSG00000119599 ENSG00000119673 ENSG00000120053 ENSG00000128965 ENSG00000132434 ENSG00000138075…	55
darkmagenta.1	ENSG00000075239 ENSG00000108774 ENSG00000140391 ENSG00000175348	4
darkmagenta.2	ENSG00000172888 ENSG00000196605	2
darkolivegreen	ENSG00000004799 ENSG00000010704 ENSG00000011028 ENSG00000076770 ENSG00000099260 ENSG00000101255 ENSG00000104267 ENSG00000104375 ENSG00000104728 ENSG00000114455 ENSG00000115414 ENSG00000115756 ENSG00000118523 ENSG00000120278 ENSG00000123610 ENSG00000123700 ENSG00000124302 ENSG00000127083 ENSG00000127588 ENSG00000129159 ENSG00000129595 ENSG00000131730 ENSG00000137441 ENSG00000138061 ENSG00000138376…	55
darkolivegreen.1	ENSG00000168356 ENSG00000186496 ENSG00000196659 ENSG00000197557	4
darkolivegreen.2	ENSG00000100749 ENSG00000118939	2
darkolivegreen1	ENSG00000080824 ENSG00000086061 ENSG00000096384 ENSG00000100591 ENSG00000110172 ENSG00000123975 ENSG00000162616 ENSG00000170606 ENSG00000171823 ENSG00000178381 ENSG00000204390	11
darkolivegreen1.1	ENSG00000111249 ENSG00000177984 ENSG00000196990	3
darkolivegreen2	ENSG00000121898 ENSG00000128645 ENSG00000132854 ENSG00000135362 ENSG00000147082 ENSG00000154262 ENSG00000158516 ENSG00000158865 ENSG00000167755 ENSG00000176083 ENSG00000184984 ENSG00000187764 ENSG00000204118 ENSG00000215568	14
darkolivegreen2.1	ENSG00000109099 ENSG00000159228 ENSG00000179403	3
darkolivegreen3	ENSG00000092841 ENSG00000160633 ENSG00000174744 ENSG00000174915	4
darkolivegreen3.1	ENSG00000132274 ENSG00000183486	2
darkolivegreen4	ENSG00000077454 ENSG00000100083 ENSG00000100345 ENSG00000104814 ENSG00000105397 ENSG00000106100 ENSG00000106404 ENSG00000107551 ENSG00000126460 ENSG00000130304 ENSG00000140829 ENSG00000142327 ENSG00000157510 ENSG00000160741 ENSG00000160789 ENSG00000168890 ENSG00000171456 ENSG00000173442 ENSG00000175309 ENSG00000178685 ENSG00000179364 ENSG00000186635	22
darkolivegreen4.1	ENSG00000135631 ENSG00000144712 ENSG00000197063	3
darkorange	ENSG00000010017 ENSG00000024862 ENSG00000029153 ENSG00000061676 ENSG00000065559 ENSG00000070718 ENSG00000078668 ENSG00000085231 ENSG00000089818 ENSG00000100580 ENSG00000107105 ENSG00000108061 ENSG00000112796 ENSG00000115840 ENSG00000116199 ENSG00000119048 ENSG00000119640 ENSG00000122126 ENSG00000123562 ENSG00000124120 ENSG00000125814 ENSG00000125827 ENSG00000125962 ENSG00000128739 ENSG00000128872…	67
darkorange.1	ENSG00000079691 ENSG00000122756 ENSG00000154930 ENSG00000183579	4
darkorange.2	ENSG00000121764 ENSG00000165349	2
darkorange1	ENSG00000115257 ENSG00000133101 ENSG00000149328 ENSG00000170703	4
darkorange1.1	ENSG00000087903 ENSG00000169515	2
darkorange2	ENSG00000065802 ENSG00000071242 ENSG00000073711 ENSG00000075223 ENSG00000078269 ENSG00000087495 ENSG00000106546 ENSG00000115271 ENSG00000121211 ENSG00000122545 ENSG00000123600 ENSG00000128487 ENSG00000130962 ENSG00000131242 ENSG00000136144 ENSG00000136238 ENSG00000137710 ENSG00000143797 ENSG00000145416 ENSG00000148541 ENSG00000151164 ENSG00000151327 ENSG00000154620 ENSG00000155792 ENSG00000156671…	43
darkorange2.1	ENSG00000104946 ENSG00000140995 ENSG00000188486	3
darkorange2.2	ENSG00000162761 ENSG00000164093	2
darkorange3	ENSG00000044115 ENSG00000080200 ENSG00000103449 ENSG00000211584	4
darkorange3.1	ENSG00000184731 ENSG00000197380	2
darkorange4	ENSG00000139324 ENSG00000139910 ENSG00000164284 ENSG00000196172	4
darkorange4.1	ENSG00000151702 ENSG00000178175	2
darkorchid	ENSG00000105464 ENSG00000138622 ENSG00000144596 ENSG00000169213 ENSG00000171189	5
darkorchid.1	ENSG00000104524 ENSG00000117419	2
darkorchid1	ENSG00000125249 ENSG00000144118 ENSG00000158985 ENSG00000163536 ENSG00000165621	5
darkorchid1.1	ENSG00000031081 ENSG00000137693	2
darkorchid2	ENSG00000104824 ENSG00000117362 ENSG00000132196 ENSG00000162298 ENSG00000197948	5
darkorchid2.1	ENSG00000102554 ENSG00000183671	2
darkorchid3	ENSG00000042493 ENSG00000068079 ENSG00000132109 ENSG00000133321 ENSG00000168062 ENSG00000168899	6
darkorchid3.1	ENSG00000100916 ENSG00000146223	2
darkorchid4	ENSG00000126233 ENSG00000143520 ENSG00000171346 ENSG00000178372 ENSG00000178934 ENSG00000198854	6
darkorchid4.1	ENSG00000110427 ENSG00000141750	2
darkred	ENSG00000029363 ENSG00000033800 ENSG00000033867 ENSG00000047634 ENSG00000063587 ENSG00000067208 ENSG00000076685 ENSG00000079950 ENSG00000093183 ENSG00000100523 ENSG00000101126 ENSG00000102317 ENSG00000106829 ENSG00000108443 ENSG00000109220 ENSG00000112031 ENSG00000112078 ENSG00000113356 ENSG00000116406 ENSG00000117010 ENSG00000117569 ENSG00000118564 ENSG00000119335 ENSG00000121486 ENSG00000121741…	78
darkred.1	ENSG00000081041 ENSG00000118503 ENSG00000130066 ENSG00000163734	4
darkred.2	ENSG00000162433 ENSG00000198363	2
darksalmon	ENSG00000018280 ENSG00000028137 ENSG00000136286 ENSG00000140379 ENSG00000163565 ENSG00000171049 ENSG00000171051	7
darksalmon.1	ENSG00000138316 ENSG00000141540	2
darkseagreen	ENSG00000101251 ENSG00000119888 ENSG00000124743 ENSG00000137960 ENSG00000173175 ENSG00000188916 ENSG00000189320 ENSG00000203867	8
darkseagreen.1	ENSG00000071082 ENSG00000124614 ENSG00000130255	3
darkseagreen1	ENSG00000038382 ENSG00000105613 ENSG00000117560 ENSG00000125170 ENSG00000125430 ENSG00000139767 ENSG00000156127 ENSG00000180537 ENSG00000196220	9
darkseagreen1.1	ENSG00000129467 ENSG00000130158 ENSG00000139567	3
darkseagreen2	ENSG00000008283 ENSG00000019186 ENSG00000115718 ENSG00000116014 ENSG00000116299 ENSG00000120440 ENSG00000140557 ENSG00000161055 ENSG00000177462 ENSG00000181523 ENSG00000182472 ENSG00000204290 ENSG00000205111	13
darkseagreen2.1	ENSG00000021300 ENSG00000033327 ENSG00000099194	3
darkseagreen3	ENSG00000067900 ENSG00000104529 ENSG00000111432 ENSG00000113070 ENSG00000133131 ENSG00000137076 ENSG00000150457 ENSG00000162664 ENSG00000168209 ENSG00000170653 ENSG00000181826 ENSG00000182541 ENSG00000183196 ENSG00000184678 ENSG00000185507 ENSG00000185591 ENSG00000187239	17
darkseagreen3.1	ENSG00000138769 ENSG00000163904 ENSG00000170464	3
darkseagreen4	ENSG00000002745 ENSG00000054277 ENSG00000065325 ENSG00000089723 ENSG00000107518 ENSG00000111305 ENSG00000115598 ENSG00000122644 ENSG00000123500 ENSG00000133019 ENSG00000134765 ENSG00000135426 ENSG00000137225 ENSG00000138378 ENSG00000143921 ENSG00000144645 ENSG00000146950 ENSG00000151952 ENSG00000157191 ENSG00000164099 ENSG00000164794 ENSG00000170289 ENSG00000171509 ENSG00000173598 ENSG00000174469…	32
darkseagreen4.1	ENSG00000006283 ENSG00000143093 ENSG00000145911	3
darkseagreen4.2	ENSG00000160883 ENSG00000204936	2
darkslateblue	ENSG00000006704 ENSG00000011275 ENSG00000014914 ENSG00000061273 ENSG00000065308 ENSG00000086544 ENSG00000087088 ENSG00000090621 ENSG00000112473 ENSG00000114867 ENSG00000116521 ENSG00000125734 ENSG00000126456 ENSG00000126903 ENSG00000130669 ENSG00000130821 ENSG00000131446 ENSG00000131748 ENSG00000132906 ENSG00000133488 ENSG00000135924 ENSG00000144035 ENSG00000144199 ENSG00000145901 ENSG00000146094…	41
darkslateblue.1	ENSG00000100359 ENSG00000141985 ENSG00000167972	3
darkslateblue.2	ENSG00000146072 ENSG00000170523	2
darkturquoise	ENSG00000006634 ENSG00000006638 ENSG00000007314 ENSG00000058085 ENSG00000082805 ENSG00000099849 ENSG00000100097 ENSG00000101812 ENSG00000102780 ENSG00000103375 ENSG00000104369 ENSG00000112761 ENSG00000119632 ENSG00000121104 ENSG00000122035 ENSG00000125910 ENSG00000134602 ENSG00000136457 ENSG00000137142 ENSG00000138741 ENSG00000138764 ENSG00000139352 ENSG00000141337 ENSG00000142197 ENSG00000143858…	70
darkturquoise.1	ENSG00000072422 ENSG00000075618 ENSG00000133121 ENSG00000165125	4
darkturquoise.2	ENSG00000139117 ENSG00000152104	2
darkviolet	ENSG00000011198 ENSG00000067141 ENSG00000068650 ENSG00000072864 ENSG00000089041 ENSG00000097007 ENSG00000128591 ENSG00000130340 ENSG00000131781 ENSG00000131899 ENSG00000136867 ENSG00000139668 ENSG00000141527 ENSG00000143815 ENSG00000158296 ENSG00000166016 ENSG00000170262 ENSG00000183726 ENSG00000185896 ENSG00000196352 ENSG00000197119	21
darkviolet.1	ENSG00000130830 ENSG00000131828 ENSG00000163399	3
deeppink	ENSG00000050165 ENSG00000100030 ENSG00000106617 ENSG00000110675 ENSG00000112290 ENSG00000118473 ENSG00000144959 ENSG00000147650 ENSG00000148925 ENSG00000152402 ENSG00000154556 ENSG00000158528 ENSG00000198420 ENSG00000218336	14
deeppink.1	ENSG00000122574 ENSG00000133627 ENSG00000198216	3
deeppink1	ENSG00000022567 ENSG00000070159 ENSG00000123454 ENSG00000131620 ENSG00000143318 ENSG00000149269 ENSG00000154237 ENSG00000161944 ENSG00000178750 ENSG00000196420	10
deeppink1.1	ENSG00000103742 ENSG00000114698 ENSG00000163110	3
deeppink2	ENSG00000035862 ENSG00000060982 ENSG00000069188 ENSG00000103460 ENSG00000110660 ENSG00000151882 ENSG00000165966 ENSG00000197780 ENSG00000198945	9
deeppink2.1	ENSG00000116016 ENSG00000142910 ENSG00000187800	3
deeppink3	ENSG00000053524 ENSG00000091428 ENSG00000155980 ENSG00000167733	4
deeppink3.1	ENSG00000166974 ENSG00000170832	2
deeppink4	ENSG00000131771 ENSG00000134343 ENSG00000183145 ENSG00000196549	4
deeppink4.1	ENSG00000101493 ENSG00000169860	2
deepskyblue	ENSG00000077157 ENSG00000106266 ENSG00000109685 ENSG00000110042 ENSG00000132716 ENSG00000139197 ENSG00000146963	7
deepskyblue.1	ENSG00000134339 ENSG00000173432	2
deepskyblue1	ENSG00000162511 ENSG00000163823 ENSG00000175567 ENSG00000187634	4
deepskyblue1.1	ENSG00000170011 ENSG00000174521	2
deepskyblue2	ENSG00000034713 ENSG00000133142 ENSG00000162961 ENSG00000179010 ENSG00000184182	5
deepskyblue2.1	ENSG00000137841 ENSG00000181631	2
deepskyblue3	ENSG00000102144 ENSG00000108861 ENSG00000111652 ENSG00000134375 ENSG00000174238	5
deepskyblue3.1	ENSG00000126947 ENSG00000165028	2
deepskyblue4	ENSG00000028116 ENSG00000101695 ENSG00000150510 ENSG00000158315 ENSG00000162949 ENSG00000169247	6
deepskyblue4.1	ENSG00000139842 ENSG00000188283	2
dodgerblue	ENSG00000114770 ENSG00000132600 ENSG00000155254 ENSG00000189375 ENSG00000213983	5
dodgerblue.1	ENSG00000106299 ENSG00000120256	2
dodgerblue1	ENSG00000018189 ENSG00000035687 ENSG00000107771 ENSG00000116675 ENSG00000124164 ENSG00000140367	6
dodgerblue1.1	ENSG00000177054 ENSG00000181007	2
dodgerblue2	ENSG00000108100 ENSG00000111344 ENSG00000154027 ENSG00000163485 ENSG00000183018 ENSG00000197147	6
dodgerblue2.1	ENSG00000116574 ENSG00000166394	2
dodgerblue3	ENSG00000005238 ENSG00000071889 ENSG00000090581 ENSG00000141560 ENSG00000141959 ENSG00000179950 ENSG00000204568	7
dodgerblue3.1	ENSG00000147601 ENSG00000186130	2
dodgerblue4	ENSG00000104805 ENSG00000105438 ENSG00000117984 ENSG00000143641 ENSG00000163931 ENSG00000169223 ENSG00000177706 ENSG00000184840	8
dodgerblue4.1	ENSG00000128610 ENSG00000129038 ENSG00000147255	3
firebrick	ENSG00000085265 ENSG00000100985 ENSG00000123405 ENSG00000143546 ENSG00000148346 ENSG00000163220 ENSG00000163221 ENSG00000163993 ENSG00000182885	9
firebrick.1	ENSG00000087053 ENSG00000127955 ENSG00000198648	3
firebrick1	ENSG00000005436 ENSG00000107651 ENSG00000117625 ENSG00000143033 ENSG00000163312	5
firebrick1.1	ENSG00000164924 ENSG00000177879	2
firebrick2	ENSG00000019505 ENSG00000065609 ENSG00000078053 ENSG00000087460 ENSG00000088002 ENSG00000105251 ENSG00000142634 ENSG00000156103 ENSG00000162374 ENSG00000182568 ENSG00000183971	11
firebrick2.1	ENSG00000040341 ENSG00000086300 ENSG00000184831	3
firebrick3	ENSG00000007174 ENSG00000114670 ENSG00000118965 ENSG00000122735 ENSG00000133665 ENSG00000140057 ENSG00000146376 ENSG00000170959 ENSG00000173838 ENSG00000175318 ENSG00000179902 ENSG00000183690 ENSG00000184949 ENSG00000205838	14
firebrick3.1	ENSG00000110330 ENSG00000156531 ENSG00000198160	3
firebrick4	ENSG00000010310 ENSG00000012171 ENSG00000071991 ENSG00000100146 ENSG00000105290 ENSG00000105695 ENSG00000120235 ENSG00000121690 ENSG00000123560 ENSG00000124920 ENSG00000128242 ENSG00000133805 ENSG00000135905 ENSG00000135929 ENSG00000150867 ENSG00000167123 ENSG00000171840 ENSG00000172005 ENSG00000187098 ENSG00000187616 ENSG00000204655 ENSG00000205116	22
firebrick4.1	ENSG00000100596 ENSG00000136237 ENSG00000137266	3
floralwhite	ENSG00000092978 ENSG00000096092 ENSG00000101843 ENSG00000101977 ENSG00000102409 ENSG00000103769 ENSG00000104388 ENSG00000108953 ENSG00000109180 ENSG00000111843 ENSG00000115520 ENSG00000117906 ENSG00000118849 ENSG00000119661 ENSG00000123179 ENSG00000123983 ENSG00000125870 ENSG00000131507 ENSG00000134108 ENSG00000136888 ENSG00000137210 ENSG00000138279 ENSG00000138777 ENSG00000143933 ENSG00000151458…	45
floralwhite.1	ENSG00000016602 ENSG00000114541 ENSG00000164161	3
floralwhite.2	ENSG00000111875 ENSG00000171928	2
forestgreen	ENSG00000072201 ENSG00000102104 ENSG00000158445 ENSG00000164951 ENSG00000166501	5
forestgreen.1	ENSG00000135916 ENSG00000186350	2
gainsboro	ENSG00000106809 ENSG00000122176 ENSG00000163817 ENSG00000164707 ENSG00000168229	5
gainsboro.1	ENSG00000115641 ENSG00000141576	2
ghostwhite	ENSG00000105605 ENSG00000110400 ENSG00000186868 ENSG00000198853	4
ghostwhite.1	ENSG00000119922 ENSG00000150093	2
gold	ENSG00000115762 ENSG00000141385 ENSG00000166548 ENSG00000185973	4
gold.1	ENSG00000136451 ENSG00000165566	2
gold1	ENSG00000069020 ENSG00000134247 ENSG00000144057 ENSG00000198963	4
gold1.1	ENSG00000131095 ENSG00000134817	2
gold2	ENSG00000088832 ENSG00000103154 ENSG00000111913 ENSG00000134940	4
gold2.1	ENSG00000034677 ENSG00000138592	2
gold3	ENSG00000131437 ENSG00000151247 ENSG00000154001 ENSG00000162378	4
gold3.1	ENSG00000108231 ENSG00000204681	2
gold4	ENSG00000108622 ENSG00000164867 ENSG00000179776 ENSG00000203883	4
gold4.1	ENSG00000100385 ENSG00000145649	2
goldenrod	ENSG00000064547 ENSG00000089639 ENSG00000113532 ENSG00000137474 ENSG00000170571	5
goldenrod.1	ENSG00000143499 ENSG00000187556	2
goldenrod1	ENSG00000044574 ENSG00000145050 ENSG00000166598 ENSG00000166794 ENSG00000179218	5
goldenrod1.1	ENSG00000152620 ENSG00000182890	2
goldenrod2	ENSG00000107643 ENSG00000111110 ENSG00000145349 ENSG00000151276 ENSG00000182134	5
goldenrod2.1	ENSG00000137561 ENSG00000143603	2
goldenrod3	ENSG00000104870 ENSG00000110651 ENSG00000161714 ENSG00000165886 ENSG00000169105 ENSG00000182103	6
goldenrod3.1	ENSG00000139679 ENSG00000205784	2
goldenrod4	ENSG00000009950 ENSG00000090539 ENSG00000101638 ENSG00000170049 ENSG00000174951 ENSG00000215397	6
goldenrod4.1	ENSG00000103269 ENSG00000179588	2
green	ENSG00000012223 ENSG00000014257 ENSG00000020633 ENSG00000026508 ENSG00000027869 ENSG00000038945 ENSG00000047457 ENSG00000055208 ENSG00000065911 ENSG00000067066 ENSG00000073754 ENSG00000073756 ENSG00000076944 ENSG00000077984 ENSG00000084207 ENSG00000090104 ENSG00000090382 ENSG00000091317 ENSG00000092010 ENSG00000099337 ENSG00000100368 ENSG00000100599 ENSG00000101336 ENSG00000101440 ENSG00000101916…	198
green.1	ENSG00000070748 ENSG00000162624 ENSG00000187714 ENSG00000198400	4
green.2	ENSG00000102531 ENSG00000130224	2
green1	ENSG00000128285 ENSG00000137501 ENSG00000145242 ENSG00000158258 ENSG00000166006 ENSG00000174145 ENSG00000198673	7
green1.1	ENSG00000160959 ENSG00000164068	2
green2	ENSG00000111275 ENSG00000124145 ENSG00000150281 ENSG00000163083 ENSG00000167614 ENSG00000175600 ENSG00000214402 ENSG00000214456	8
green2.1	ENSG00000090376 ENSG00000115604 ENSG00000164181	3
green3	ENSG00000102174 ENSG00000102218 ENSG00000104894 ENSG00000110031 ENSG00000121621 ENSG00000145569 ENSG00000165168 ENSG00000171428 ENSG00000204287	9
green3.1	ENSG00000108669 ENSG00000130475 ENSG00000181409	3
green4	ENSG00000059378 ENSG00000089127 ENSG00000107201 ENSG00000111331 ENSG00000111335 ENSG00000115267 ENSG00000135114 ENSG00000137959 ENSG00000137965 ENSG00000138496 ENSG00000173193 ENSG00000177409 ENSG00000181381	13
green4.1	ENSG00000071967 ENSG00000077585 ENSG00000197977	3
greenyellow	ENSG00000002586 ENSG00000002933 ENSG00000003436 ENSG00000006534 ENSG00000007933 ENSG00000018408 ENSG00000050327 ENSG00000054598 ENSG00000069493 ENSG00000073331 ENSG00000082781 ENSG00000085276 ENSG00000086159 ENSG00000087077 ENSG00000087245 ENSG00000089356 ENSG00000094963 ENSG00000099998 ENSG00000100373 ENSG00000100453 ENSG00000101096 ENSG00000101197 ENSG00000101198 ENSG00000101986 ENSG00000102362…	141
greenyellow.1	ENSG00000105976 ENSG00000110841 ENSG00000113319 ENSG00000152894	4
greenyellow.2	ENSG00000176842 ENSG00000180347	2
grey	ENSG00000007312 ENSG00000034971 ENSG00000035720 ENSG00000036828 ENSG00000054938 ENSG00000064489 ENSG00000065054 ENSG00000069011 ENSG00000077009 ENSG00000101951 ENSG00000104415 ENSG00000104826 ENSG00000104921 ENSG00000105289 ENSG00000105369 ENSG00000105808 ENSG00000108702 ENSG00000109132 ENSG00000115705 ENSG00000116690 ENSG00000116985 ENSG00000117122 ENSG00000117601 ENSG00000119614 ENSG00000124935…	104
grey60	ENSG00000004660 ENSG00000011009 ENSG00000039560 ENSG00000063180 ENSG00000063245 ENSG00000072954 ENSG00000075073 ENSG00000076864 ENSG00000080224 ENSG00000082014 ENSG00000082458 ENSG00000083454 ENSG00000087258 ENSG00000099992 ENSG00000101350 ENSG00000101447 ENSG00000104853 ENSG00000105204 ENSG00000106351 ENSG00000106526 ENSG00000106853 ENSG00000108352 ENSG00000108813 ENSG00000111218 ENSG00000115526…	82
grey60.1	ENSG00000119703 ENSG00000147400 ENSG00000152076 ENSG00000204852	4
grey60.2	ENSG00000139354 ENSG00000164007	2
honeydew	ENSG00000001617 ENSG00000060138 ENSG00000069399 ENSG00000100906 ENSG00000101187 ENSG00000103196 ENSG00000115602 ENSG00000125733 ENSG00000137801 ENSG00000145623 ENSG00000160712 ENSG00000173530 ENSG00000176014 ENSG00000176845 ENSG00000177464 ENSG00000184557 ENSG00000185201 ENSG00000221869	18
honeydew.1	ENSG00000100335 ENSG00000115419 ENSG00000132604	3
honeydew1	ENSG00000005421 ENSG00000073712 ENSG00000076555 ENSG00000077942 ENSG00000099139 ENSG00000100979 ENSG00000101680 ENSG00000105854 ENSG00000124067 ENSG00000125398 ENSG00000136160 ENSG00000136869 ENSG00000137936 ENSG00000140459 ENSG00000141179 ENSG00000144476 ENSG00000144730 ENSG00000147127 ENSG00000151322 ENSG00000152661 ENSG00000163884 ENSG00000165795 ENSG00000168003 ENSG00000170989 ENSG00000172037…	32
honeydew1.1	ENSG00000129484 ENSG00000145882 ENSG00000170899	3
honeydew1.2	ENSG00000038210 ENSG00000163785	2
honeydew2	ENSG00000119938 ENSG00000145431 ENSG00000187527 ENSG00000188039	4
honeydew2.1	ENSG00000100997 ENSG00000103415	2
honeydew3	ENSG00000010256 ENSG00000160075 ENSG00000165283 ENSG00000167815	4
honeydew3.1	ENSG00000101608 ENSG00000144837	2
honeydew4	ENSG00000066336 ENSG00000111424 ENSG00000129450 ENSG00000155629	4
honeydew4.1	ENSG00000165409 ENSG00000181458	2
hotpink	ENSG00000029725 ENSG00000111540 ENSG00000115365 ENSG00000132388 ENSG00000177613	5
hotpink.1	ENSG00000133116 ENSG00000147202	2
hotpink1	ENSG00000100697 ENSG00000118482 ENSG00000122482 ENSG00000143702 ENSG00000166225	5
hotpink1.1	ENSG00000197616 ENSG00000198336	2
hotpink2	ENSG00000073150 ENSG00000099365 ENSG00000100321 ENSG00000103723 ENSG00000113763	5
hotpink2.1	ENSG00000171552 ENSG00000204713	2
hotpink3	ENSG00000125648 ENSG00000129911 ENSG00000131187 ENSG00000133265 ENSG00000171813 ENSG00000198944	6
hotpink3.1	ENSG00000130958 ENSG00000136098	2
hotpink4	ENSG00000137575 ENSG00000140092 ENSG00000140937 ENSG00000150907 ENSG00000164741 ENSG00000189292 ENSG00000203797	7
hotpink4.1	ENSG00000113742 ENSG00000135999	2
indianred	ENSG00000089063 ENSG00000115539 ENSG00000143753 ENSG00000146416 ENSG00000160746 ENSG00000171155 ENSG00000174574 ENSG00000182518	8
indianred.1	ENSG00000153551 ENSG00000167208 ENSG00000186074	3
indianred1	ENSG00000028528 ENSG00000054690 ENSG00000072134 ENSG00000133056 ENSG00000135525 ENSG00000146592 ENSG00000166046 ENSG00000168297 ENSG00000171877	9
indianred1.1	ENSG00000106261 ENSG00000110911 ENSG00000117335	3
indianred2	ENSG00000066117 ENSG00000130803 ENSG00000133961 ENSG00000139990 ENSG00000143373 ENSG00000143398 ENSG00000149532 ENSG00000156232 ENSG00000165733 ENSG00000169951 ENSG00000205085	11
indianred2.1	ENSG00000072803 ENSG00000135387 ENSG00000205339	3
indianred3	ENSG00000010295 ENSG00000105556 ENSG00000105732 ENSG00000130734 ENSG00000132024 ENSG00000140044 ENSG00000141098 ENSG00000148343 ENSG00000148384 ENSG00000160439 ENSG00000168397 ENSG00000175137 ENSG00000185000 ENSG00000185112	14
indianred3.1	ENSG00000106571 ENSG00000119927 ENSG00000164089	3
indianred4	ENSG00000062282 ENSG00000073060 ENSG00000089558 ENSG00000100302 ENSG00000100312 ENSG00000101327 ENSG00000104783 ENSG00000110786 ENSG00000113924 ENSG00000121210 ENSG00000123360 ENSG00000145358 ENSG00000156463 ENSG00000159231 ENSG00000163497 ENSG00000174876 ENSG00000179046 ENSG00000182255 ENSG00000183762 ENSG00000184845 ENSG00000187288 ENSG00000197213 ENSG00000204950	23
indianred4.1	ENSG00000083720 ENSG00000143344 ENSG00000198668	3
ivory	ENSG00000047579 ENSG00000065621 ENSG00000070019 ENSG00000075213 ENSG00000080166 ENSG00000081248 ENSG00000092054 ENSG00000101104 ENSG00000106125 ENSG00000106714 ENSG00000111186 ENSG00000112232 ENSG00000115616 ENSG00000122012 ENSG00000123080 ENSG00000123612 ENSG00000124212 ENSG00000124249 ENSG00000128573 ENSG00000131848 ENSG00000132749 ENSG00000134245 ENSG00000135577 ENSG00000145808 ENSG00000149243…	47
ivory.1	ENSG00000111245 ENSG00000175084 ENSG00000198125	3
ivory.2	ENSG00000101384 ENSG00000153162	2
ivory1	ENSG00000060718 ENSG00000101134 ENSG00000127252 ENSG00000139289	4
ivory1.1	ENSG00000067177 ENSG00000165029	2
ivory2	ENSG00000072952 ENSG00000141756 ENSG00000167601 ENSG00000167676	4
ivory2.1	ENSG00000123104 ENSG00000148175	2
ivory3	ENSG00000105784 ENSG00000123570 ENSG00000164466 ENSG00000170456	4
ivory3.1	ENSG00000100439 ENSG00000135926	2
ivory4	ENSG00000104154 ENSG00000111012 ENSG00000128271 ENSG00000134962 ENSG00000139890	5
ivory4.1	ENSG00000106278 ENSG00000125285	2
khaki	ENSG00000127533 ENSG00000148841 ENSG00000185022 ENSG00000188996 ENSG00000197019	5
khaki.1	ENSG00000105640 ENSG00000142541	2
khaki1	ENSG00000133026 ENSG00000138758 ENSG00000144834 ENSG00000157152 ENSG00000189241	5
khaki1.1	ENSG00000117115 ENSG00000130787	2
khaki2	ENSG00000114353 ENSG00000122863 ENSG00000136436 ENSG00000140497 ENSG00000158195 ENSG00000164111	6
khaki2.1	ENSG00000120937 ENSG00000125872	2
khaki3	ENSG00000124507 ENSG00000125744 ENSG00000149091 ENSG00000154118 ENSG00000166924 ENSG00000167680	6
khaki3.1	ENSG00000123636 ENSG00000198087	2
khaki4	ENSG00000088756 ENSG00000106013 ENSG00000129625 ENSG00000143549 ENSG00000165169 ENSG00000170027 ENSG00000177628	7
khaki4.1	ENSG00000172432 ENSG00000188566	2
lavender	ENSG00000018625 ENSG00000105894 ENSG00000110436 ENSG00000144040 ENSG00000163406 ENSG00000164188 ENSG00000176244 ENSG00000183773	8
lavender.1	ENSG00000136518 ENSG00000140262 ENSG00000172086	3
lavenderblush	ENSG00000078549 ENSG00000080493 ENSG00000109472 ENSG00000116641 ENSG00000135540 ENSG00000141639 ENSG00000161533 ENSG00000169439 ENSG00000178904 ENSG00000205669	10
lavenderblush.1	ENSG00000112561 ENSG00000151726 ENSG00000173327	3
lavenderblush1	ENSG00000013583 ENSG00000124126 ENSG00000136378 ENSG00000143842 ENSG00000143878 ENSG00000146205 ENSG00000148411 ENSG00000159792 ENSG00000178764 ENSG00000182158 ENSG00000185475 ENSG00000189067 ENSG00000197712	13
lavenderblush1.1	ENSG00000057935 ENSG00000107130 ENSG00000134982	3
lavenderblush2	ENSG00000109016 ENSG00000110218 ENSG00000111716 ENSG00000115944 ENSG00000118894 ENSG00000122873 ENSG00000126953 ENSG00000131779 ENSG00000133028 ENSG00000139112 ENSG00000143156 ENSG00000145545 ENSG00000150471 ENSG00000171202 ENSG00000178234 ENSG00000180185 ENSG00000180543 ENSG00000184788	18
lavenderblush2.1	ENSG00000071189 ENSG00000101752 ENSG00000174106	3
lavenderblush3	ENSG00000013588 ENSG00000077238 ENSG00000090924 ENSG00000102265 ENSG00000105825 ENSG00000106366 ENSG00000107438 ENSG00000108691 ENSG00000110680 ENSG00000111321 ENSG00000113739 ENSG00000115594 ENSG00000125810 ENSG00000127954 ENSG00000131873 ENSG00000136997 ENSG00000137558 ENSG00000138131 ENSG00000143382 ENSG00000143570 ENSG00000149573 ENSG00000158055 ENSG00000160013 ENSG00000162458 ENSG00000162889…	34
lavenderblush3.1	ENSG00000120088 ENSG00000136895 ENSG00000178038	3
lavenderblush3.2	ENSG00000096060 ENSG00000166523	2
lavenderblush4	ENSG00000112303 ENSG00000126262 ENSG00000163464 ENSG00000180871	4
lavenderblush4.1	ENSG00000071246 ENSG00000152910	2
lawngreen	ENSG00000048544 ENSG00000069345 ENSG00000102931 ENSG00000133740	4
lawngreen.1	ENSG00000135457 ENSG00000197008	2
lemonchiffon	ENSG00000116698 ENSG00000131849 ENSG00000133030 ENSG00000141027	4
lemonchiffon.1	ENSG00000065665 ENSG00000182916	2
lemonchiffon1	ENSG00000011454 ENSG00000144566 ENSG00000155008 ENSG00000162521 ENSG00000213639	5
lemonchiffon1.1	ENSG00000108641 ENSG00000125084	2
lemonchiffon2	ENSG00000102781 ENSG00000111912 ENSG00000114120 ENSG00000136738 ENSG00000168092	5
lemonchiffon2.1	ENSG00000078369 ENSG00000206052	2
lemonchiffon3	ENSG00000111145 ENSG00000138434 ENSG00000165288 ENSG00000178338 ENSG00000197020	5
lemonchiffon3.1	ENSG00000173726 ENSG00000198513	2
lemonchiffon4	ENSG00000105088 ENSG00000112333 ENSG00000117791 ENSG00000134873 ENSG00000153904 ENSG00000170425	6
lemonchiffon4.1	ENSG00000064545 ENSG00000153786	2
lightblue	ENSG00000103978 ENSG00000120451 ENSG00000123131 ENSG00000152700 ENSG00000158006 ENSG00000164144 ENSG00000169379	7
lightblue.1	ENSG00000072195 ENSG00000139266	2
lightblue1	ENSG00000077063 ENSG00000124406 ENSG00000154511 ENSG00000162813 ENSG00000167554 ENSG00000174599 ENSG00000178694 ENSG00000185046	8
lightblue1.1	ENSG00000141971 ENSG00000172725 ENSG00000174851	3
lightblue2	ENSG00000137807 ENSG00000138669 ENSG00000140090 ENSG00000151883 ENSG00000162687 ENSG00000171714 ENSG00000172399 ENSG00000184828 ENSG00000196353	9
lightblue2.1	ENSG00000102471 ENSG00000138311 ENSG00000145675	3
lightblue3	ENSG00000077684 ENSG00000088179 ENSG00000106415 ENSG00000118689 ENSG00000146676 ENSG00000152217 ENSG00000166446 ENSG00000174501 ENSG00000188211 ENSG00000197969 ENSG00000215126	11
lightblue3.1	ENSG00000127324 ENSG00000187908 ENSG00000221887	3
lightblue4	ENSG00000010219 ENSG00000079385 ENSG00000111679 ENSG00000116157 ENSG00000124570 ENSG00000129465 ENSG00000133246 ENSG00000137265 ENSG00000138964 ENSG00000180233 ENSG00000182162 ENSG00000186517 ENSG00000187474 ENSG00000198960 ENSG00000205220	15
lightblue4.1	ENSG00000067829 ENSG00000142185 ENSG00000151376	3
lightcoral	ENSG00000012124 ENSG00000067113 ENSG00000070614 ENSG00000089177 ENSG00000102145 ENSG00000105722 ENSG00000105889 ENSG00000110721 ENSG00000114395 ENSG00000123146 ENSG00000125434 ENSG00000126803 ENSG00000133466 ENSG00000140848 ENSG00000143811 ENSG00000160862 ENSG00000161677 ENSG00000164300 ENSG00000164530 ENSG00000167995 ENSG00000182957 ENSG00000184588 ENSG00000186281	23
lightcoral.1	ENSG00000122859 ENSG00000126562 ENSG00000214819	3
lightcyan	ENSG00000005801 ENSG00000007952 ENSG00000009780 ENSG00000010539 ENSG00000011566 ENSG00000057019 ENSG00000064933 ENSG00000066739 ENSG00000077097 ENSG00000081138 ENSG00000081665 ENSG00000085721 ENSG00000090857 ENSG00000092847 ENSG00000105679 ENSG00000105708 ENSG00000113649 ENSG00000116560 ENSG00000117000 ENSG00000117479 ENSG00000121406 ENSG00000123411 ENSG00000123607 ENSG00000125351 ENSG00000129292…	86
lightcyan.1	ENSG00000130035 ENSG00000167930 ENSG00000198740 ENSG00000206053	4
lightcyan.2	ENSG00000030419 ENSG00000110756	2
lightcyan1	ENSG00000018236 ENSG00000031003 ENSG00000055917 ENSG00000085224 ENSG00000100592 ENSG00000100614 ENSG00000102081 ENSG00000103260 ENSG00000109189 ENSG00000115966 ENSG00000118200 ENSG00000118922 ENSG00000120696 ENSG00000120992 ENSG00000121274 ENSG00000124749 ENSG00000128606 ENSG00000132970 ENSG00000134278 ENSG00000134852 ENSG00000138439 ENSG00000147180 ENSG00000151292 ENSG00000152061 ENSG00000152078…	47
lightcyan1.1	ENSG00000065361 ENSG00000183960 ENSG00000185634	3
lightcyan1.2	ENSG00000128918 ENSG00000142494	2
lightcyan2	ENSG00000066382 ENSG00000141404 ENSG00000162782 ENSG00000172476	4
lightcyan2.1	ENSG00000139219 ENSG00000162552	2
lightcyan3	ENSG00000111319 ENSG00000130957 ENSG00000158104 ENSG00000165376	4
lightcyan3.1	ENSG00000159167 ENSG00000182718	2
lightcyan4	ENSG00000105723 ENSG00000126934 ENSG00000167770 ENSG00000174939	4
lightcyan4.1	ENSG00000134640 ENSG00000165370	2
lightgoldenrod	ENSG00000083290 ENSG00000171827 ENSG00000188554 ENSG00000196678 ENSG00000213463	5
lightgoldenrod.1	ENSG00000132321 ENSG00000182050	2
lightgoldenrod1	ENSG00000079805 ENSG00000095383 ENSG00000099331 ENSG00000137221 ENSG00000198753	5
lightgoldenrod1.1	ENSG00000196126 ENSG00000198502	2
lightgoldenrod2	ENSG00000089199 ENSG00000107242 ENSG00000109436 ENSG00000145526 ENSG00000169047	5
lightgoldenrod2.1	ENSG00000138759 ENSG00000157445	2
lightgoldenrod3	ENSG00000078081 ENSG00000108700 ENSG00000131203 ENSG00000138755 ENSG00000154451 ENSG00000196684	6
lightgoldenrod3.1	ENSG00000072062 ENSG00000101460	2
lightgoldenrod4	ENSG00000054967 ENSG00000103249 ENSG00000105639 ENSG00000115216 ENSG00000130985 ENSG00000185989	6
lightgoldenrod4.1	ENSG00000169385 ENSG00000173372	2
lightgoldenrodyellow	ENSG00000005812 ENSG00000138398 ENSG00000163539 ENSG00000172869 ENSG00000177683 ENSG00000182923 ENSG00000189308	7
lightgoldenrodyellow.1	ENSG00000104907 ENSG00000181220	2
lightgreen	ENSG00000004776 ENSG00000007255 ENSG00000021645 ENSG00000026025 ENSG00000042062 ENSG00000050555 ENSG00000064490 ENSG00000072163 ENSG00000079337 ENSG00000083444 ENSG00000087086 ENSG00000088882 ENSG00000103740 ENSG00000104205 ENSG00000104825 ENSG00000111859 ENSG00000112041 ENSG00000112280 ENSG00000112559 ENSG00000113504 ENSG00000114315 ENSG00000114853 ENSG00000125148 ENSG00000125968 ENSG00000126458…	82
lightgreen.1	ENSG00000067064 ENSG00000119812 ENSG00000120437 ENSG00000122705	4
lightgreen.2	ENSG00000096093 ENSG00000157578	2
lightpink	ENSG00000011083 ENSG00000072818 ENSG00000104888 ENSG00000124785 ENSG00000162989 ENSG00000167081 ENSG00000171532 ENSG00000182870	8
lightpink.1	ENSG00000110422 ENSG00000139687 ENSG00000170185	3
lightpink1	ENSG00000078814 ENSG00000090661 ENSG00000103496 ENSG00000104679 ENSG00000125746 ENSG00000125970 ENSG00000130175 ENSG00000136274 ENSG00000171067 ENSG00000181588	10
lightpink1.1	ENSG00000070526 ENSG00000085563 ENSG00000206190	3
lightpink2	ENSG00000002746 ENSG00000013016 ENSG00000048991 ENSG00000081760 ENSG00000105419 ENSG00000130558 ENSG00000156564 ENSG00000157782 ENSG00000164082 ENSG00000164600 ENSG00000176769 ENSG00000185924 ENSG00000221890	13
lightpink2.1	ENSG00000119787 ENSG00000135333 ENSG00000179909	3
lightpink3	ENSG00000041515 ENSG00000070087 ENSG00000091129 ENSG00000100077 ENSG00000105989 ENSG00000111696 ENSG00000113448 ENSG00000114279 ENSG00000133083 ENSG00000136999 ENSG00000139220 ENSG00000143420 ENSG00000147485 ENSG00000155052 ENSG00000155097 ENSG00000162631 ENSG00000174482 ENSG00000186453	18
lightpink3.1	ENSG00000118194 ENSG00000124134 ENSG00000125850	3
lightpink4	ENSG00000068903 ENSG00000075651 ENSG00000080618 ENSG00000081479 ENSG00000092871 ENSG00000100399 ENSG00000101049 ENSG00000107902 ENSG00000113073 ENSG00000119121 ENSG00000129757 ENSG00000139292 ENSG00000139433 ENSG00000141458 ENSG00000141934 ENSG00000149557 ENSG00000157483 ENSG00000158715 ENSG00000158859 ENSG00000159556 ENSG00000161896 ENSG00000162510 ENSG00000164889 ENSG00000165509 ENSG00000166091…	34
lightpink4.1	ENSG00000104093 ENSG00000118733 ENSG00000185955	3
lightpink4.2	ENSG00000100852 ENSG00000165156	2
lightsalmon	ENSG00000100417 ENSG00000139579 ENSG00000176340 ENSG00000176946	4
lightsalmon.1	ENSG00000060566 ENSG00000175426	2
lightsalmon1	ENSG00000033122 ENSG00000055732 ENSG00000162951 ENSG00000171126	4
lightsalmon1.1	ENSG00000103528 ENSG00000129946	2
lightsalmon2	ENSG00000090565 ENSG00000130723 ENSG00000136802 ENSG00000153885	4
lightsalmon2.1	ENSG00000169499 ENSG00000197991	2
lightsalmon3	ENSG00000099977 ENSG00000120509 ENSG00000136810 ENSG00000143198 ENSG00000180304	5
lightsalmon3.1	ENSG00000102195 ENSG00000125816	2
lightsalmon4	ENSG00000072310 ENSG00000085117 ENSG00000115468 ENSG00000139263 ENSG00000149633	5
lightsalmon4.1	ENSG00000011021 ENSG00000196230	2
lightseagreen	ENSG00000100650 ENSG00000120832 ENSG00000143614 ENSG00000184787 ENSG00000198064	5
lightseagreen.1	ENSG00000049245 ENSG00000066468	2
lightskyblue	ENSG00000101445 ENSG00000120049 ENSG00000121905 ENSG00000134504 ENSG00000136153 ENSG00000179673	6
lightskyblue.1	ENSG00000108557 ENSG00000156453	2
lightskyblue1	ENSG00000079931 ENSG00000080573 ENSG00000106689 ENSG00000110887 ENSG00000140522 ENSG00000177283 ENSG00000186998	7
lightskyblue1.1	ENSG00000157107 ENSG00000196233	2
lightskyblue2	ENSG00000114166 ENSG00000143337 ENSG00000144909 ENSG00000147475 ENSG00000147853 ENSG00000148700 ENSG00000171100 ENSG00000184083	8
lightskyblue2.1	ENSG00000124575 ENSG00000184357 ENSG00000196747	3
lightskyblue3	ENSG00000066032 ENSG00000116852 ENSG00000158292 ENSG00000162522 ENSG00000166897 ENSG00000181350 ENSG00000188064 ENSG00000196376 ENSG00000198797	9
lightskyblue3.1	ENSG00000079739 ENSG00000115902 ENSG00000186205	3
lightskyblue4	ENSG00000039523 ENSG00000088808 ENSG00000090238 ENSG00000107147 ENSG00000155265 ENSG00000160460 ENSG00000160767 ENSG00000172009 ENSG00000174672 ENSG00000183020 ENSG00000186111	11
lightskyblue4.1	ENSG00000101782 ENSG00000134758 ENSG00000165389	3
lightslateblue	ENSG00000036565 ENSG00000107485 ENSG00000107859 ENSG00000125798 ENSG00000129514 ENSG00000132437 ENSG00000142319 ENSG00000159307 ENSG00000160180 ENSG00000163064 ENSG00000165646 ENSG00000167419 ENSG00000182223 ENSG00000186684 ENSG00000196092	15
lightslateblue.1	ENSG00000110244 ENSG00000164816 ENSG00000164822	3
lightsteelblue	ENSG00000065548 ENSG00000066697 ENSG00000067704 ENSG00000068912 ENSG00000091157 ENSG00000100528 ENSG00000102401 ENSG00000111790 ENSG00000115091 ENSG00000116005 ENSG00000117758 ENSG00000132334 ENSG00000135250 ENSG00000139190 ENSG00000141367 ENSG00000144339 ENSG00000144401 ENSG00000152380 ENSG00000155011 ENSG00000155096 ENSG00000162604 ENSG00000163512 ENSG00000165443 ENSG00000173542 ENSG00000186106	25
lightsteelblue.1	ENSG00000087338 ENSG00000117533 ENSG00000186908	3
lightsteelblue1	ENSG00000005243 ENSG00000005471 ENSG00000006071 ENSG00000010282 ENSG00000023171 ENSG00000038427 ENSG00000079308 ENSG00000105643 ENSG00000105971 ENSG00000105974 ENSG00000110931 ENSG00000111262 ENSG00000121858 ENSG00000125848 ENSG00000128052 ENSG00000131398 ENSG00000132031 ENSG00000139168 ENSG00000140368 ENSG00000141505 ENSG00000143847 ENSG00000144331 ENSG00000146122 ENSG00000148488 ENSG00000149654…	47
lightsteelblue1.1	ENSG00000131788 ENSG00000136828 ENSG00000185864	3
lightsteelblue1.2	ENSG00000140548 ENSG00000197798	2
lightsteelblue2	ENSG00000078747 ENSG00000107362 ENSG00000125703 ENSG00000164659	4
lightsteelblue2.1	ENSG00000064726 ENSG00000085832	2
lightsteelblue3	ENSG00000054116 ENSG00000108523 ENSG00000175334 ENSG00000189046	4
lightsteelblue3.1	ENSG00000148482 ENSG00000148604	2
lightsteelblue4	ENSG00000150201 ENSG00000162444 ENSG00000176485 ENSG00000180739	4
lightsteelblue4.1	ENSG00000067798 ENSG00000163827	2
lightyellow	ENSG00000048707 ENSG00000051596 ENSG00000063601 ENSG00000064607 ENSG00000066135 ENSG00000079974 ENSG00000080546 ENSG00000081181 ENSG00000084234 ENSG00000084710 ENSG00000085978 ENSG00000086758 ENSG00000096063 ENSG00000100461 ENSG00000102606 ENSG00000102858 ENSG00000103647 ENSG00000103888 ENSG00000109079 ENSG00000109927 ENSG00000112877 ENSG00000115266 ENSG00000116514 ENSG00000117640 ENSG00000122512…	80
lightyellow.1	ENSG00000001036 ENSG00000012660 ENSG00000067560 ENSG00000123595	4
lightyellow.2	ENSG00000132164 ENSG00000160293	2
lightyellow1	ENSG00000010270 ENSG00000104695 ENSG00000123728 ENSG00000143742 ENSG00000181061	5
lightyellow1.1	ENSG00000106635 ENSG00000136280	2
lightyellow2	ENSG00000067182 ENSG00000131435 ENSG00000142089 ENSG00000187193 ENSG00000205362	5
lightyellow2.1	ENSG00000072958 ENSG00000167114	2
lightyellow3	ENSG00000006194 ENSG00000077312 ENSG00000100911 ENSG00000167491 ENSG00000204227	5
lightyellow3.1	ENSG00000141668 ENSG00000171759	2
lightyellow4	ENSG00000075142 ENSG00000079335 ENSG00000106785 ENSG00000112977 ENSG00000182054 ENSG00000213240	6
lightyellow4.1	ENSG00000010818 ENSG00000150995	2
limegreen	ENSG00000137817 ENSG00000163806 ENSG00000166166 ENSG00000168026 ENSG00000169169 ENSG00000176454	6
limegreen.1	ENSG00000009830 ENSG00000126883	2
linen	ENSG00000089847 ENSG00000106648 ENSG00000117152 ENSG00000143013 ENSG00000147804 ENSG00000151090 ENSG00000160145	7
linen.1	ENSG00000153443 ENSG00000175470	2
magenta	ENSG00000006606 ENSG00000006740 ENSG00000008513 ENSG00000008735 ENSG00000010803 ENSG00000011347 ENSG00000036448 ENSG00000049283 ENSG00000057593 ENSG00000058091 ENSG00000060491 ENSG00000061938 ENSG00000063176 ENSG00000065989 ENSG00000067057 ENSG00000067715 ENSG00000070444 ENSG00000072832 ENSG00000075340 ENSG00000078725 ENSG00000089169 ENSG00000095321 ENSG00000099957 ENSG00000100095 ENSG00000100167…	146
magenta.1	ENSG00000086598 ENSG00000113384 ENSG00000136868 ENSG00000198856	4
magenta.2	ENSG00000149403 ENSG00000182771	2
magenta1	ENSG00000101335 ENSG00000107796 ENSG00000118729 ENSG00000130176 ENSG00000133392 ENSG00000141052 ENSG00000163017 ENSG00000167332	8
magenta1.1	ENSG00000090520 ENSG00000163902 ENSG00000167004	3
magenta2	ENSG00000072506 ENSG00000102158 ENSG00000103852 ENSG00000105355 ENSG00000117305 ENSG00000117450 ENSG00000128595 ENSG00000137269 ENSG00000166562 ENSG00000181804	10
magenta2.1	ENSG00000137491 ENSG00000179855 ENSG00000213445	3
magenta3	ENSG00000041880 ENSG00000048540 ENSG00000076662 ENSG00000120820 ENSG00000136059 ENSG00000163864 ENSG00000165092 ENSG00000169884 ENSG00000172379 ENSG00000182132 ENSG00000183571 ENSG00000185010 ENSG00000221955	13
magenta3.1	ENSG00000102178 ENSG00000104967 ENSG00000160877	3
magenta4	ENSG00000050748 ENSG00000076554 ENSG00000079101 ENSG00000106443 ENSG00000106993 ENSG00000107758 ENSG00000113575 ENSG00000116030 ENSG00000120756 ENSG00000145335 ENSG00000165072 ENSG00000169891 ENSG00000172058 ENSG00000172954 ENSG00000175161 ENSG00000177570 ENSG00000184992 ENSG00000186462	18
magenta4.1	ENSG00000089486 ENSG00000102226 ENSG00000135472	3
maroon	ENSG00000020577 ENSG00000100351 ENSG00000104537 ENSG00000105991 ENSG00000105996 ENSG00000105997 ENSG00000106004 ENSG00000106006 ENSG00000108511 ENSG00000120068 ENSG00000120075 ENSG00000120093 ENSG00000122592 ENSG00000128652 ENSG00000128709 ENSG00000132205 ENSG00000136327 ENSG00000139549 ENSG00000143125 ENSG00000151388 ENSG00000164122 ENSG00000170484 ENSG00000170689 ENSG00000172789 ENSG00000173917…	34
maroon.1	ENSG00000029534 ENSG00000106789 ENSG00000115884	3
maroon.2	ENSG00000005075 ENSG00000160213	2
maroon1	ENSG00000064393 ENSG00000071054 ENSG00000146063 ENSG00000198121	4
maroon1.1	ENSG00000104918 ENSG00000118113	2
maroon2	ENSG00000011332 ENSG00000067191 ENSG00000069424 ENSG00000104059	4
maroon2.1	ENSG00000136110 ENSG00000175463	2
maroon3	ENSG00000069966 ENSG00000145819 ENSG00000147676 ENSG00000172915	4
maroon3.1	ENSG00000154217 ENSG00000158966	2
maroon4	ENSG00000024422 ENSG00000105137 ENSG00000105287 ENSG00000117298 ENSG00000187244	5
maroon4.1	ENSG00000131773 ENSG00000178235	2
mediumaquamarine	ENSG00000058056 ENSG00000112701 ENSG00000132356 ENSG00000137871 ENSG00000147394	5
mediumaquamarine.1	ENSG00000100033 ENSG00000182902	2
mediumblue	ENSG00000097033 ENSG00000116044 ENSG00000118496 ENSG00000139921 ENSG00000141380 ENSG00000164117	6
mediumblue.1	ENSG00000121774 ENSG00000125944	2
mediumorchid	ENSG00000006016 ENSG00000019102 ENSG00000054392 ENSG00000071282 ENSG00000085871 ENSG00000100276 ENSG00000101955 ENSG00000105376 ENSG00000119866 ENSG00000126882 ENSG00000127377 ENSG00000136830 ENSG00000137747 ENSG00000139364 ENSG00000140955 ENSG00000154764 ENSG00000158164 ENSG00000161835 ENSG00000162975 ENSG00000168135 ENSG00000168539 ENSG00000168734 ENSG00000169862 ENSG00000171517 ENSG00000175602…	29
mediumorchid.1	ENSG00000118007 ENSG00000139218 ENSG00000186446	3
mediumorchid1	ENSG00000114554 ENSG00000116254 ENSG00000116396 ENSG00000137726 ENSG00000161681 ENSG00000198933	6
mediumorchid1.1	ENSG00000117020 ENSG00000178397	2
mediumorchid2	ENSG00000092531 ENSG00000115170 ENSG00000116678 ENSG00000120063 ENSG00000120690 ENSG00000172493 ENSG00000198964	7
mediumorchid2.1	ENSG00000165804 ENSG00000169427	2
mediumorchid3	ENSG00000101938 ENSG00000130287 ENSG00000136379 ENSG00000141485 ENSG00000144369 ENSG00000182218 ENSG00000196189 ENSG00000196781	8
mediumorchid3.1	ENSG00000120725 ENSG00000131236 ENSG00000169136	3
mediumorchid4	ENSG00000111785 ENSG00000112541 ENSG00000119411 ENSG00000119547 ENSG00000128578 ENSG00000172995 ENSG00000175445 ENSG00000204657 ENSG00000220008	9
mediumorchid4.1	ENSG00000100448 ENSG00000164821 ENSG00000206047	3
mediumpurple	ENSG00000064199 ENSG00000110975 ENSG00000112530 ENSG00000123496 ENSG00000130037 ENSG00000134198 ENSG00000137571 ENSG00000163040 ENSG00000182636 ENSG00000186889 ENSG00000188011 ENSG00000204060	12
mediumpurple.1	ENSG00000129682 ENSG00000145247 ENSG00000146386	3
mediumpurple1	ENSG00000048392 ENSG00000080371 ENSG00000082153 ENSG00000084733 ENSG00000100380 ENSG00000101882 ENSG00000116489 ENSG00000117500 ENSG00000127022 ENSG00000163738 ENSG00000164823 ENSG00000170142 ENSG00000180628 ENSG00000187957 ENSG00000198015 ENSG00000213281	16
mediumpurple1.1	ENSG00000089693 ENSG00000141698 ENSG00000164967	3
mediumpurple2	ENSG00000032219 ENSG00000043093 ENSG00000056586 ENSG00000070081 ENSG00000080298 ENSG00000081386 ENSG00000092148 ENSG00000114904 ENSG00000121864 ENSG00000140396 ENSG00000143889 ENSG00000145740 ENSG00000158290 ENSG00000162980 ENSG00000163281 ENSG00000163848 ENSG00000174010 ENSG00000174606 ENSG00000185728 ENSG00000196712 ENSG00000198455 ENSG00000203943 ENSG00000211455 ENSG00000213020 ENSG00000215114	25
mediumpurple2.1	ENSG00000119318 ENSG00000155961 ENSG00000185787	3
mediumpurple3	ENSG00000006042 ENSG00000006831 ENSG00000013297 ENSG00000056558 ENSG00000065809 ENSG00000070214 ENSG00000091513 ENSG00000092529 ENSG00000100242 ENSG00000101265 ENSG00000108387 ENSG00000111816 ENSG00000118515 ENSG00000120162 ENSG00000122367 ENSG00000123342 ENSG00000127946 ENSG00000132846 ENSG00000135773 ENSG00000138593 ENSG00000140807 ENSG00000140987 ENSG00000141338 ENSG00000144815 ENSG00000151914…	47
mediumpurple3.1	ENSG00000133657 ENSG00000136381 ENSG00000178691	3
mediumpurple3.2	ENSG00000091436 ENSG00000150630	2
mediumpurple4	ENSG00000116586 ENSG00000116661 ENSG00000126267 ENSG00000131143 ENSG00000141552 ENSG00000142530 ENSG00000146066 ENSG00000151778 ENSG00000152082 ENSG00000159199 ENSG00000164054 ENSG00000166676 ENSG00000173171 ENSG00000173272 ENSG00000174775 ENSG00000175756 ENSG00000196976	17
mediumpurple4.1	ENSG00000103512 ENSG00000148842 ENSG00000160710	3
mediumseagreen	ENSG00000048052 ENSG00000123240 ENSG00000131711 ENSG00000176148	4
mediumseagreen.1	ENSG00000132744 ENSG00000169313	2
mediumslateblue	ENSG00000117114 ENSG00000153317 ENSG00000176204 ENSG00000187772	4
mediumslateblue.1	ENSG00000137507 ENSG00000142627	2
mediumspringgreen	ENSG00000084731 ENSG00000141314 ENSG00000160469 ENSG00000162188	4
mediumspringgreen.1	ENSG00000162512 ENSG00000182175	2
mediumturquoise	ENSG00000010379 ENSG00000074181 ENSG00000111181 ENSG00000113721 ENSG00000166825	5
mediumturquoise.1	ENSG00000157680 ENSG00000171208	2
mediumvioletred	ENSG00000075391 ENSG00000106113 ENSG00000128250 ENSG00000143061 ENSG00000162981	5
mediumvioletred.1	ENSG00000122565 ENSG00000180228	2
midnightblue	ENSG00000066923 ENSG00000068028 ENSG00000070476 ENSG00000070540 ENSG00000072736 ENSG00000078061 ENSG00000082196 ENSG00000083828 ENSG00000092929 ENSG00000100100 ENSG00000100105 ENSG00000100227 ENSG00000100266 ENSG00000100441 ENSG00000101160 ENSG00000101213 ENSG00000103335 ENSG00000105323 ENSG00000107731 ENSG00000109062 ENSG00000109063 ENSG00000109320 ENSG00000111642 ENSG00000113916 ENSG00000114859…	97
midnightblue.1	ENSG00000133703 ENSG00000144597 ENSG00000151532 ENSG00000178385	4
midnightblue.2	ENSG00000130829 ENSG00000197406	2
mintcream	ENSG00000110925 ENSG00000112130 ENSG00000125779 ENSG00000167037 ENSG00000181894	5
mintcream.1	ENSG00000089472 ENSG00000185432	2
mistyrose	ENSG00000106397 ENSG00000109846 ENSG00000110080 ENSG00000117266 ENSG00000118985 ENSG00000125844 ENSG00000141524 ENSG00000160410 ENSG00000181781 ENSG00000182871 ENSG00000183569 ENSG00000215915	12
mistyrose.1	ENSG00000114391 ENSG00000171863 ENSG00000196531	3
mistyrose1	ENSG00000100292 ENSG00000100300 ENSG00000100504 ENSG00000115325 ENSG00000143545 ENSG00000187840	6
mistyrose1.1	ENSG00000066933 ENSG00000152056	2
mistyrose2	ENSG00000035499 ENSG00000130762 ENSG00000166035 ENSG00000172548 ENSG00000197461 ENSG00000198835	6
mistyrose2.1	ENSG00000156873 ENSG00000197785	2
mistyrose3	ENSG00000143947 ENSG00000147403 ENSG00000148303 ENSG00000156508 ENSG00000161970 ENSG00000165502 ENSG00000198034	7
mistyrose3.1	ENSG00000100346 ENSG00000135454	2
mistyrose4	ENSG00000003096 ENSG00000099617 ENSG00000138083 ENSG00000159708 ENSG00000166426 ENSG00000168505 ENSG00000181195 ENSG00000189127	8
mistyrose4.1	ENSG00000137393 ENSG00000173597 ENSG00000205403	3
moccasin	ENSG00000065534 ENSG00000104067 ENSG00000112851 ENSG00000121957 ENSG00000129493 ENSG00000132842 ENSG00000144821 ENSG00000145284 ENSG00000150760 ENSG00000196975	10
moccasin.1	ENSG00000077150 ENSG00000175592 ENSG00000196843	3
navajowhite	ENSG00000116857 ENSG00000133134 ENSG00000133169 ENSG00000145428 ENSG00000166167 ENSG00000170558 ENSG00000174684 ENSG00000183128 ENSG00000184911 ENSG00000189306 ENSG00000211445 ENSG00000213123 ENSG00000215375	13
navajowhite.1	ENSG00000139155 ENSG00000147509 ENSG00000180263	3
navajowhite1	ENSG00000052126 ENSG00000065923 ENSG00000101577 ENSG00000116273 ENSG00000117748 ENSG00000119977 ENSG00000130226 ENSG00000133193 ENSG00000145002 ENSG00000151729 ENSG00000162385 ENSG00000177272 ENSG00000179918 ENSG00000184110 ENSG00000185028 ENSG00000186523 ENSG00000197586 ENSG00000198046 ENSG00000198932	19
navajowhite1.1	ENSG00000015479 ENSG00000122550 ENSG00000206418	3
navajowhite2	ENSG00000040199 ENSG00000064835 ENSG00000072133 ENSG00000100079 ENSG00000102466 ENSG00000109163 ENSG00000114812 ENSG00000118276 ENSG00000119699 ENSG00000121671 ENSG00000124496 ENSG00000125817 ENSG00000132938 ENSG00000135749 ENSG00000136531 ENSG00000140526 ENSG00000144460 ENSG00000145949 ENSG00000147324 ENSG00000147443 ENSG00000151623 ENSG00000157404 ENSG00000160808 ENSG00000161270 ENSG00000162104…	35
navajowhite2.1	ENSG00000144554 ENSG00000158604 ENSG00000187742	3
navajowhite2.2	ENSG00000115009 ENSG00000178789	2
navajowhite3	ENSG00000086548 ENSG00000135824 ENSG00000137976 ENSG00000151577 ENSG00000163673 ENSG00000164756 ENSG00000170128 ENSG00000203737 ENSG00000214946	9
navajowhite3.1	ENSG00000136938 ENSG00000183230 ENSG00000187951	3
navajowhite4	ENSG00000041353 ENSG00000050628 ENSG00000107984 ENSG00000139874 ENSG00000150556 ENSG00000165194 ENSG00000174453 ENSG00000198785	8
navajowhite4.1	ENSG00000115590 ENSG00000128383 ENSG00000187116	3
navy	ENSG00000088833 ENSG00000126768 ENSG00000162517 ENSG00000172757	4
navy.1	ENSG00000140395 ENSG00000179163	2
navyblue	ENSG00000079313 ENSG00000142235 ENSG00000172375 ENSG00000175866	4
navyblue.1	ENSG00000075461 ENSG00000169181	2
oldlace	ENSG00000122824 ENSG00000156471 ENSG00000181191 ENSG00000184867 ENSG00000184900 ENSG00000196368 ENSG00000198689	7
oldlace.1	ENSG00000105851 ENSG00000155465	2
olivedrab	ENSG00000067840 ENSG00000104055 ENSG00000130477 ENSG00000171956	4
olivedrab.1	ENSG00000140941 ENSG00000167220	2
olivedrab1	ENSG00000120057 ENSG00000169302 ENSG00000170549 ENSG00000170561 ENSG00000177508	5
olivedrab1.1	ENSG00000166866 ENSG00000172197	2
olivedrab2	ENSG00000162636 ENSG00000163947 ENSG00000164830 ENSG00000174136 ENSG00000197217	5
olivedrab2.1	ENSG00000008853 ENSG00000106123	2
olivedrab3	ENSG00000007129 ENSG00000108828 ENSG00000125355 ENSG00000144891 ENSG00000163331 ENSG00000163394	6
olivedrab3.1	ENSG00000105053 ENSG00000198952	2
olivedrab4	ENSG00000164638 ENSG00000167654 ENSG00000183837 ENSG00000187678 ENSG00000188191 ENSG00000196972	6
olivedrab4.1	ENSG00000005893 ENSG00000169306	2
orange	ENSG00000011304 ENSG00000044446 ENSG00000056736 ENSG00000058262 ENSG00000071564 ENSG00000095319 ENSG00000099377 ENSG00000103522 ENSG00000105202 ENSG00000109118 ENSG00000110492 ENSG00000111671 ENSG00000112715 ENSG00000114378 ENSG00000119403 ENSG00000119688 ENSG00000121410 ENSG00000123143 ENSG00000124216 ENSG00000125520 ENSG00000126391 ENSG00000127418 ENSG00000128917 ENSG00000129219 ENSG00000129353…	68
orange.1	ENSG00000068724 ENSG00000091073 ENSG00000095397 ENSG00000168476	4
orange.2	ENSG00000153266 ENSG00000204140	2
orange1	ENSG00000070808 ENSG00000118971 ENSG00000143786 ENSG00000148082 ENSG00000169744 ENSG00000183775	6
orange1.1	ENSG00000177731 ENSG00000213347	2
orange2	ENSG00000106052 ENSG00000109133 ENSG00000111196 ENSG00000112697 ENSG00000113282 ENSG00000153046 ENSG00000156136	7
orange2.1	ENSG00000035664 ENSG00000114993	2
orange3	ENSG00000007171 ENSG00000100490 ENSG00000125522 ENSG00000143869 ENSG00000153531 ENSG00000169641 ENSG00000170786 ENSG00000182732	8
orange3.1	ENSG00000102230 ENSG00000166068 ENSG00000198822	3
orange4	ENSG00000073008 ENSG00000089597 ENSG00000092203 ENSG00000108788 ENSG00000115806 ENSG00000121413 ENSG00000143621 ENSG00000161960 ENSG00000167110	9
orange4.1	ENSG00000152778 ENSG00000167193 ENSG00000182827	3
orangered	ENSG00000046653 ENSG00000081377 ENSG00000081913 ENSG00000099256 ENSG00000111961 ENSG00000144847 ENSG00000145794 ENSG00000159176 ENSG00000167191 ENSG00000177807 ENSG00000183580 ENSG00000198948	12
orangered.1	ENSG00000019144 ENSG00000105707 ENSG00000107331	3
orangered1	ENSG00000005108 ENSG00000047648 ENSG00000066583 ENSG00000069535 ENSG00000110002 ENSG00000118946 ENSG00000135828 ENSG00000139211 ENSG00000153993 ENSG00000154059 ENSG00000156500 ENSG00000163735 ENSG00000168743 ENSG00000173614 ENSG00000176887 ENSG00000185215	16
orangered1.1	ENSG00000143418 ENSG00000169242 ENSG00000176720	3
orangered2	ENSG00000085831 ENSG00000137252 ENSG00000164690 ENSG00000173826 ENSG00000182631 ENSG00000198354	6
orangered2.1	ENSG00000008197 ENSG00000164935	2
orangered3	ENSG00000006756 ENSG00000016402 ENSG00000053371 ENSG00000119471 ENSG00000124942 ENSG00000128311 ENSG00000129116 ENSG00000129535 ENSG00000132570 ENSG00000132793 ENSG00000137285 ENSG00000138463 ENSG00000140043 ENSG00000143994 ENSG00000149485 ENSG00000152952 ENSG00000158270 ENSG00000163431 ENSG00000165474 ENSG00000172164 ENSG00000179636 ENSG00000186951 ENSG00000188626 ENSG00000188649 ENSG00000188672…	26
orangered3.1	ENSG00000108381 ENSG00000129538 ENSG00000166923	3
orangered4	ENSG00000070669 ENSG00000076826 ENSG00000099910 ENSG00000100320 ENSG00000101605 ENSG00000107742 ENSG00000113578 ENSG00000114544 ENSG00000120645 ENSG00000120729 ENSG00000134317 ENSG00000134352 ENSG00000135127 ENSG00000137831 ENSG00000138162 ENSG00000139182 ENSG00000139998 ENSG00000141622 ENSG00000144619 ENSG00000148408 ENSG00000152214 ENSG00000156515 ENSG00000162409 ENSG00000162723 ENSG00000162944…	48
orangered4.1	ENSG00000103510 ENSG00000147144 ENSG00000167968	3
orangered4.2	ENSG00000163736 ENSG00000163737	2
orchid	ENSG00000102078 ENSG00000104723 ENSG00000116990 ENSG00000170500 ENSG00000187994	5
orchid.1	ENSG00000148600 ENSG00000161905	2
orchid1	ENSG00000066855 ENSG00000100485 ENSG00000126777 ENSG00000139323 ENSG00000155729	5
orchid1.1	ENSG00000142611 ENSG00000166535	2
orchid2	ENSG00000118217 ENSG00000155100 ENSG00000160551 ENSG00000163527	4
orchid2.1	ENSG00000102239 ENSG00000162595	2
orchid3	ENSG00000083168 ENSG00000083844 ENSG00000163935 ENSG00000167258	4
orchid3.1	ENSG00000161940 ENSG00000173269	2
orchid4	ENSG00000084453 ENSG00000137478 ENSG00000147533 ENSG00000169554	4
orchid4.1	ENSG00000124191 ENSG00000173267	2
palegoldenrod	ENSG00000118402 ENSG00000132872 ENSG00000172292 ENSG00000184672	4
palegoldenrod.1	ENSG00000115423 ENSG00000139304	2
palegreen	ENSG00000102054 ENSG00000106554 ENSG00000107341 ENSG00000123124 ENSG00000221914	5
palegreen.1	ENSG00000046889 ENSG00000145555	2
palegreen1	ENSG00000102755 ENSG00000110799 ENSG00000138821 ENSG00000157554 ENSG00000163513	5
palegreen1.1	ENSG00000039068 ENSG00000204381	2
palegreen2	ENSG00000125868 ENSG00000135018 ENSG00000144635 ENSG00000150779	4
palegreen2.1	ENSG00000170482 ENSG00000197653	2
palegreen3	ENSG00000074317 ENSG00000107295 ENSG00000132359 ENSG00000177380 ENSG00000215218	5
palegreen3.1	ENSG00000189164 ENSG00000213096	2
palegreen4	ENSG00000066027 ENSG00000089006 ENSG00000105855 ENSG00000113594 ENSG00000116117 ENSG00000213625	6
palegreen4.1	ENSG00000169245 ENSG00000169248	2
paleturquoise	ENSG00000000003 ENSG00000023445 ENSG00000026103 ENSG00000047617 ENSG00000049323 ENSG00000069702 ENSG00000076716 ENSG00000095794 ENSG00000100053 ENSG00000100234 ENSG00000104325 ENSG00000107338 ENSG00000111452 ENSG00000112562 ENSG00000116132 ENSG00000118257 ENSG00000119729 ENSG00000119913 ENSG00000119917 ENSG00000121005 ENSG00000121039 ENSG00000125965 ENSG00000133138 ENSG00000135094 ENSG00000138792…	59
paleturquoise.1	ENSG00000101310 ENSG00000122696 ENSG00000143162 ENSG00000159346	4
paleturquoise.2	ENSG00000117620 ENSG00000129167	2
paleturquoise1	ENSG00000108819 ENSG00000113140 ENSG00000130656 ENSG00000164061 ENSG00000173898 ENSG00000185274	6
paleturquoise1.1	ENSG00000102003 ENSG00000188573	2
paleturquoise2	ENSG00000082512 ENSG00000133401 ENSG00000138650 ENSG00000166949	4
paleturquoise2.1	ENSG00000065150 ENSG00000164576	2
paleturquoise3	ENSG00000011451 ENSG00000130758 ENSG00000130881 ENSG00000135519 ENSG00000141258 ENSG00000158856 ENSG00000185340	7
paleturquoise3.1	ENSG00000130948 ENSG00000188153	2
paleturquoise4	ENSG00000071553 ENSG00000131462 ENSG00000132471 ENSG00000142669 ENSG00000157954 ENSG00000158457 ENSG00000159720 ENSG00000181789	8
paleturquoise4.1	ENSG00000116147 ENSG00000157613 ENSG00000171587	3
palevioletred	ENSG00000071909 ENSG00000105205 ENSG00000116833 ENSG00000124089 ENSG00000135409 ENSG00000136931 ENSG00000145642 ENSG00000149968 ENSG00000159723 ENSG00000184302	10
palevioletred.1	ENSG00000104413 ENSG00000109339 ENSG00000203668	3
palevioletred1	ENSG00000015568 ENSG00000103494 ENSG00000106537 ENSG00000128683 ENSG00000148798 ENSG00000152467 ENSG00000168243 ENSG00000171843 ENSG00000184368 ENSG00000185630 ENSG00000197279 ENSG00000198739 ENSG00000198934	13
palevioletred1.1	ENSG00000135447 ENSG00000169220 ENSG00000182177	3
palevioletred2	ENSG00000073910 ENSG00000101349 ENSG00000119862 ENSG00000125878 ENSG00000134318 ENSG00000134709 ENSG00000146352 ENSG00000147724 ENSG00000150054 ENSG00000153233 ENSG00000153560 ENSG00000153933 ENSG00000154822 ENSG00000155744 ENSG00000156011 ENSG00000183770 ENSG00000183780 ENSG00000184113 ENSG00000186472	19
palevioletred2.1	ENSG00000129170 ENSG00000134571 ENSG00000148677	3
palevioletred3	ENSG00000006837 ENSG00000013523 ENSG00000017260 ENSG00000055147 ENSG00000082212 ENSG00000085491 ENSG00000101109 ENSG00000101266 ENSG00000104765 ENSG00000106780 ENSG00000109775 ENSG00000111897 ENSG00000114126 ENSG00000115415 ENSG00000116954 ENSG00000119396 ENSG00000120158 ENSG00000125977 ENSG00000130338 ENSG00000135766 ENSG00000136872 ENSG00000140598 ENSG00000142166 ENSG00000145817 ENSG00000147687…	36
palevioletred3.1	ENSG00000047597 ENSG00000099960 ENSG00000132932	3
palevioletred3.2	ENSG00000169692 ENSG00000181649	2
palevioletred4	ENSG00000072110 ENSG00000125895 ENSG00000163995 ENSG00000187862	4
palevioletred4.1	ENSG00000130368 ENSG00000197852	2
papayawhip	ENSG00000101220 ENSG00000104313 ENSG00000115592 ENSG00000115596	4
papayawhip.1	ENSG00000145721 ENSG00000164749	2
peachpuff	ENSG00000083520 ENSG00000138081 ENSG00000147548 ENSG00000177034	4
peachpuff.1	ENSG00000000938 ENSG00000101276	2
peachpuff1	ENSG00000078304 ENSG00000088986 ENSG00000112335 ENSG00000156052 ENSG00000170632	5
peachpuff1.1	ENSG00000143153 ENSG00000196715	2
peachpuff2	ENSG00000101200 ENSG00000101405 ENSG00000125931 ENSG00000178473 ENSG00000205922	5
peachpuff2.1	ENSG00000104331 ENSG00000114520	2
peachpuff3	ENSG00000112874 ENSG00000132141 ENSG00000143353 ENSG00000155189 ENSG00000178700 ENSG00000185267	6
peachpuff3.1	ENSG00000164176 ENSG00000170113	2
peachpuff4	ENSG00000126733 ENSG00000130032 ENSG00000151490 ENSG00000155974 ENSG00000180777 ENSG00000183317	6
peachpuff4.1	ENSG00000141664 ENSG00000185963	2
peru	ENSG00000007866 ENSG00000117519 ENSG00000131196 ENSG00000132470 ENSG00000142632 ENSG00000177303 ENSG00000197324	7
peru.1	ENSG00000106144 ENSG00000198625	2
pink	ENSG00000003987 ENSG00000005469 ENSG00000008869 ENSG00000010318 ENSG00000025800 ENSG00000033011 ENSG00000043143 ENSG00000054523 ENSG00000059804 ENSG00000064419 ENSG00000066427 ENSG00000069956 ENSG00000072210 ENSG00000073464 ENSG00000074803 ENSG00000075568 ENSG00000079332 ENSG00000080561 ENSG00000083099 ENSG00000085382 ENSG00000085788 ENSG00000088812 ENSG00000089022 ENSG00000089057 ENSG00000090989…	151
pink.1	ENSG00000117859 ENSG00000185278 ENSG00000204138 ENSG00000214013	4
pink.2	ENSG00000150048 ENSG00000163739	2
pink1	ENSG00000001561 ENSG00000073921 ENSG00000077380 ENSG00000078124 ENSG00000106392 ENSG00000115808 ENSG00000123739 ENSG00000138760	8
pink1.1	ENSG00000133048 ENSG00000138080 ENSG00000167772	3
pink2	ENSG00000140015 ENSG00000144407 ENSG00000165379 ENSG00000165973 ENSG00000168546 ENSG00000175077 ENSG00000183729 ENSG00000188263 ENSG00000197177	9
pink2.1	ENSG00000101972 ENSG00000119950 ENSG00000172466	3
pink3	ENSG00000000005 ENSG00000061656 ENSG00000070729 ENSG00000086967 ENSG00000109255 ENSG00000140945 ENSG00000146555 ENSG00000146674 ENSG00000148344 ENSG00000157502 ENSG00000166840 ENSG00000198517	12
pink3.1	ENSG00000101846 ENSG00000104722 ENSG00000165868	3
pink4	ENSG00000065485 ENSG00000100154 ENSG00000105717 ENSG00000108947 ENSG00000119333 ENSG00000129990 ENSG00000131096 ENSG00000144410 ENSG00000144583 ENSG00000154252 ENSG00000155093 ENSG00000160161 ENSG00000182968 ENSG00000187902 ENSG00000196208 ENSG00000196730	16
pink4.1	ENSG00000169035 ENSG00000169783 ENSG00000186907	3
plum	ENSG00000004866 ENSG00000007062 ENSG00000043462 ENSG00000049192 ENSG00000065675 ENSG00000073849 ENSG00000090530 ENSG00000091490 ENSG00000122591 ENSG00000125375 ENSG00000125618 ENSG00000125845 ENSG00000125966 ENSG00000136848 ENSG00000144115 ENSG00000149084 ENSG00000150687 ENSG00000154380 ENSG00000154639 ENSG00000157766 ENSG00000163710 ENSG00000168389 ENSG00000169994 ENSG00000172159 ENSG00000173207…	26
plum.1	ENSG00000148908 ENSG00000168329 ENSG00000171659	3
plum1	ENSG00000005249 ENSG00000006116 ENSG00000008118 ENSG00000065978 ENSG00000074211 ENSG00000081277 ENSG00000090372 ENSG00000102837 ENSG00000102882 ENSG00000103569 ENSG00000112137 ENSG00000116329 ENSG00000125675 ENSG00000125775 ENSG00000126259 ENSG00000128185 ENSG00000128656 ENSG00000134909 ENSG00000136002 ENSG00000143590 ENSG00000145681 ENSG00000147481 ENSG00000151474 ENSG00000153060 ENSG00000155313…	50
plum1.1	ENSG00000105383 ENSG00000165025 ENSG00000187808	3
plum1.2	ENSG00000111727 ENSG00000138286	2
plum2	ENSG00000007001 ENSG00000070388 ENSG00000102572 ENSG00000105063 ENSG00000108551 ENSG00000109452 ENSG00000112186 ENSG00000120549 ENSG00000125851 ENSG00000127838 ENSG00000129355 ENSG00000130810 ENSG00000133661 ENSG00000134072 ENSG00000136425 ENSG00000147465 ENSG00000154162 ENSG00000156395 ENSG00000158050 ENSG00000158109 ENSG00000159248 ENSG00000160007 ENSG00000160014 ENSG00000160886 ENSG00000163932…	41
plum2.1	ENSG00000123352 ENSG00000161798 ENSG00000174514	3
plum2.2	ENSG00000136689 ENSG00000166920	2
plum3	ENSG00000007350 ENSG00000012211 ENSG00000075420 ENSG00000115758 ENSG00000130202 ENSG00000138600 ENSG00000142227 ENSG00000147065 ENSG00000147872 ENSG00000149131 ENSG00000163659 ENSG00000164104 ENSG00000169756 ENSG00000170525 ENSG00000173926 ENSG00000175518 ENSG00000175895 ENSG00000182326 ENSG00000187837 ENSG00000196935 ENSG00000213928	21
plum3.1	ENSG00000126457 ENSG00000136270 ENSG00000185236	3
plum4	ENSG00000006453 ENSG00000096433 ENSG00000096696 ENSG00000100191 ENSG00000103257 ENSG00000105227 ENSG00000106991 ENSG00000117394 ENSG00000130052 ENSG00000169418 ENSG00000187720 ENSG00000196411 ENSG00000198959 ENSG00000204592	14
plum4.1	ENSG00000085449 ENSG00000106460 ENSG00000145736	3
powderblue	ENSG00000085433 ENSG00000106723 ENSG00000124209 ENSG00000133731 ENSG00000142192 ENSG00000149177 ENSG00000170264 ENSG00000170381 ENSG00000198947 ENSG00000198961	10
powderblue.1	ENSG00000056487 ENSG00000119408 ENSG00000156587	3
purple	ENSG00000005882 ENSG00000007402 ENSG00000011465 ENSG00000023902 ENSG00000036672 ENSG00000044090 ENSG00000049768 ENSG00000062038 ENSG00000070182 ENSG00000072182 ENSG00000074855 ENSG00000076356 ENSG00000077463 ENSG00000078596 ENSG00000079462 ENSG00000087076 ENSG00000088256 ENSG00000091136 ENSG00000100968 ENSG00000100994 ENSG00000102678 ENSG00000102935 ENSG00000103549 ENSG00000104960 ENSG00000105173…	143
purple.1	ENSG00000069869 ENSG00000115825 ENSG00000134755 ENSG00000171940	4
purple.2	ENSG00000081052 ENSG00000169031	2
purple1	ENSG00000012983 ENSG00000039319 ENSG00000168214 ENSG00000197601	4
purple1.1	ENSG00000173473 ENSG00000179195	2
purple2	ENSG00000143536 ENSG00000163209 ENSG00000169469 ENSG00000169474 ENSG00000170477 ENSG00000171401 ENSG00000185479 ENSG00000205420	8
purple2.1	ENSG00000113328 ENSG00000127947 ENSG00000184743	3
purple3	ENSG00000025423 ENSG00000154310 ENSG00000173334 ENSG00000179399	4
purple3.1	ENSG00000143340 ENSG00000183117	2
purple4	ENSG00000105401 ENSG00000127616 ENSG00000132254 ENSG00000167657	4
purple4.1	ENSG00000130755 ENSG00000165457	2
red	ENSG00000003147 ENSG00000004059 ENSG00000006118 ENSG00000008256 ENSG00000011478 ENSG00000012232 ENSG00000013392 ENSG00000015676 ENSG00000040933 ENSG00000053108 ENSG00000055163 ENSG00000057294 ENSG00000063660 ENSG00000063854 ENSG00000067225 ENSG00000067842 ENSG00000074706 ENSG00000078967 ENSG00000079156 ENSG00000080823 ENSG00000084676 ENSG00000090020 ENSG00000091622 ENSG00000092051 ENSG00000092068…	171
red.1	ENSG00000123358 ENSG00000170345 ENSG00000171223 ENSG00000177606	4
red.2	ENSG00000137273 ENSG00000164379	2
red1	ENSG00000075035 ENSG00000100505 ENSG00000128482 ENSG00000131584 ENSG00000161267 ENSG00000162931 ENSG00000177679	7
red1.1	ENSG00000154265 ENSG00000196912	2
red2	ENSG00000005059 ENSG00000104312 ENSG00000133789 ENSG00000182253 ENSG00000184497	5
red2.1	ENSG00000176177 ENSG00000196767	2
red3	ENSG00000100336 ENSG00000135697 ENSG00000159403 ENSG00000188313 ENSG00000198535	5
red3.1	ENSG00000100316 ENSG00000198755	2
red4	ENSG00000099326 ENSG00000101216 ENSG00000113761 ENSG00000141562 ENSG00000169733 ENSG00000196363	6
red4.1	ENSG00000100365 ENSG00000169397	2
rosybrown	ENSG00000051009 ENSG00000085465 ENSG00000110888 ENSG00000131368 ENSG00000157800	5
rosybrown.1	ENSG00000151876 ENSG00000164331	2
rosybrown1	ENSG00000111799 ENSG00000137968 ENSG00000141431 ENSG00000162630 ENSG00000175497 ENSG00000206432	6
rosybrown1.1	ENSG00000100395 ENSG00000204394	2
rosybrown2	ENSG00000037241 ENSG00000163001 ENSG00000163382 ENSG00000170315 ENSG00000188997 ENSG00000205981	6
rosybrown2.1	ENSG00000104435 ENSG00000108684	2
rosybrown3	ENSG00000064989 ENSG00000130653 ENSG00000132879 ENSG00000173638 ENSG00000174791 ENSG00000197562	6
rosybrown3.1	ENSG00000095585 ENSG00000095970	2
rosybrown4	ENSG00000067596 ENSG00000078699 ENSG00000107929 ENSG00000127481 ENSG00000128731 ENSG00000130402 ENSG00000214717	7
rosybrown4.1	ENSG00000126217 ENSG00000144045	2
royalblue	ENSG00000010671 ENSG00000019169 ENSG00000054219 ENSG00000056998 ENSG00000064012 ENSG00000075884 ENSG00000079263 ENSG00000087589 ENSG00000088827 ENSG00000091262 ENSG00000100060 ENSG00000102010 ENSG00000102048 ENSG00000104043 ENSG00000104903 ENSG00000105352 ENSG00000105366 ENSG00000106560 ENSG00000110077 ENSG00000110848 ENSG00000111729 ENSG00000112299 ENSG00000112414 ENSG00000113249 ENSG00000116711…	79
royalblue.1	ENSG00000101166 ENSG00000151239 ENSG00000153140 ENSG00000187735	4
royalblue.2	ENSG00000163645 ENSG00000178053	2
royalblue1	ENSG00000102030 ENSG00000136878 ENSG00000159692 ENSG00000169228 ENSG00000171703	5
royalblue1.1	ENSG00000073737 ENSG00000111348	2
royalblue2	ENSG00000066322 ENSG00000076928 ENSG00000105357 ENSG00000108639 ENSG00000132702 ENSG00000139438 ENSG00000165912 ENSG00000177469	8
royalblue2.1	ENSG00000123094 ENSG00000127314 ENSG00000180370	3
royalblue3	ENSG00000006125 ENSG00000021762 ENSG00000111667 ENSG00000138107 ENSG00000147383 ENSG00000155506 ENSG00000160216 ENSG00000175040 ENSG00000179134 ENSG00000184216	10
royalblue3.1	ENSG00000177519 ENSG00000178773 ENSG00000183186	3
royalblue4	ENSG00000133742 ENSG00000158578 ENSG00000188536 ENSG00000206172 ENSG00000206177	5
royalblue4.1	ENSG00000129515 ENSG00000183111	2
saddlebrown	ENSG00000002834 ENSG00000003249 ENSG00000005379 ENSG00000008056 ENSG00000008382 ENSG00000013619 ENSG00000026559 ENSG00000037042 ENSG00000058668 ENSG00000071655 ENSG00000074276 ENSG00000078018 ENSG00000100294 ENSG00000101152 ENSG00000101298 ENSG00000103254 ENSG00000105520 ENSG00000105649 ENSG00000105701 ENSG00000106683 ENSG00000108309 ENSG00000115226 ENSG00000120907 ENSG00000123989 ENSG00000124664…	64
saddlebrown.1	ENSG00000114503 ENSG00000146729 ENSG00000166734 ENSG00000173041	4
saddlebrown.2	ENSG00000126709 ENSG00000157601	2
salmon	ENSG00000004777 ENSG00000031823 ENSG00000065357 ENSG00000065882 ENSG00000070814 ENSG00000074054 ENSG00000087274 ENSG00000089351 ENSG00000092445 ENSG00000095066 ENSG00000099901 ENSG00000099904 ENSG00000099999 ENSG00000100034 ENSG00000100124 ENSG00000100151 ENSG00000100239 ENSG00000100908 ENSG00000101463 ENSG00000101945 ENSG00000102870 ENSG00000103245 ENSG00000103253 ENSG00000104872 ENSG00000105321…	122
salmon.1	ENSG00000103342 ENSG00000109332 ENSG00000189266 ENSG00000205302	4
salmon.2	ENSG00000067167 ENSG00000135316	2
salmon1	ENSG00000032444 ENSG00000068323 ENSG00000106330 ENSG00000112576 ENSG00000126461 ENSG00000131408 ENSG00000137166 ENSG00000139722 ENSG00000141568 ENSG00000142186 ENSG00000142459 ENSG00000164877 ENSG00000196961	13
salmon1.1	ENSG00000156113 ENSG00000176928 ENSG00000196090	3
salmon2	ENSG00000000457 ENSG00000089916 ENSG00000101439 ENSG00000102974 ENSG00000106772 ENSG00000110075 ENSG00000110344 ENSG00000112624 ENSG00000113441 ENSG00000120137 ENSG00000124177 ENSG00000135164 ENSG00000156650 ENSG00000160801 ENSG00000173273 ENSG00000177311 ENSG00000181827 ENSG00000197013 ENSG00000213762	19
salmon2.1	ENSG00000152990 ENSG00000162407 ENSG00000170075	3
salmon3	ENSG00000064932 ENSG00000123374 ENSG00000125347 ENSG00000168610 ENSG00000197905	5
salmon3.1	ENSG00000129250 ENSG00000184481	2
salmon4	ENSG00000007038 ENSG00000066248 ENSG00000074800 ENSG00000088992 ENSG00000099822 ENSG00000100341 ENSG00000100379 ENSG00000101222 ENSG00000101470 ENSG00000102387 ENSG00000108018 ENSG00000109794 ENSG00000114547 ENSG00000121335 ENSG00000122375 ENSG00000122585 ENSG00000123685 ENSG00000130038 ENSG00000131969 ENSG00000134202 ENSG00000135925 ENSG00000136490 ENSG00000141741 ENSG00000141748 ENSG00000145632…	38
salmon4.1	ENSG00000128594 ENSG00000145990 ENSG00000164742	3
salmon4.2	ENSG00000117632 ENSG00000129473	2
sandybrown	ENSG00000008294 ENSG00000054267 ENSG00000114796 ENSG00000198081	4
sandybrown.1	ENSG00000107317 ENSG00000166925	2
seagreen	ENSG00000058799 ENSG00000131100 ENSG00000155876 ENSG00000178127	4
seagreen.1	ENSG00000144227 ENSG00000196950	2
seagreen1	ENSG00000068831 ENSG00000159640 ENSG00000168032 ENSG00000169282	4
seagreen1.1	ENSG00000163577 ENSG00000221947	2
seagreen2	ENSG00000047849 ENSG00000078804 ENSG00000144283 ENSG00000160781	4
seagreen2.1	ENSG00000106701 ENSG00000113583	2
seagreen3	ENSG00000162733 ENSG00000163235 ENSG00000166450 ENSG00000186522	4
seagreen3.1	ENSG00000104689 ENSG00000171056	2
seagreen4	ENSG00000108509 ENSG00000116604 ENSG00000146216 ENSG00000176095	4
seagreen4.1	ENSG00000170915 ENSG00000178996	2
seashell	ENSG00000026751 ENSG00000117091 ENSG00000134539 ENSG00000169495 ENSG00000186810	5
seashell.1	ENSG00000115380 ENSG00000168306	2
seashell1	ENSG00000112246 ENSG00000128510 ENSG00000169894 ENSG00000175868 ENSG00000204612	5
seashell1.1	ENSG00000106078 ENSG00000126878	2
seashell2	ENSG00000082556 ENSG00000143494 ENSG00000145730 ENSG00000171004 ENSG00000173482 ENSG00000185875	6
seashell2.1	ENSG00000174903 ENSG00000177963	2
seashell3	ENSG00000128245 ENSG00000159251 ENSG00000164611 ENSG00000165434 ENSG00000184515 ENSG00000186469	6
seashell3.1	ENSG00000073050 ENSG00000132635	2
seashell4	ENSG00000101856 ENSG00000128654 ENSG00000131508 ENSG00000144746 ENSG00000150756 ENSG00000186767 ENSG00000196071	7
seashell4.1	ENSG00000078043 ENSG00000197323	2
sienna	ENSG00000066056 ENSG00000100065 ENSG00000149564 ENSG00000154783 ENSG00000165810 ENSG00000179348 ENSG00000186994 ENSG00000198844	8
sienna.1	ENSG00000143862 ENSG00000167552 ENSG00000196507	3
sienna1	ENSG00000063015 ENSG00000128203 ENSG00000132975 ENSG00000164100 ENSG00000170153 ENSG00000175471 ENSG00000177098 ENSG00000177169 ENSG00000182389	9
sienna1.1	ENSG00000064961 ENSG00000076604 ENSG00000204580	3
sienna2	ENSG00000006652 ENSG00000051108 ENSG00000103111 ENSG00000121578 ENSG00000130119 ENSG00000135677 ENSG00000135829 ENSG00000136731 ENSG00000141068 ENSG00000165732 ENSG00000197580 ENSG00000212747	12
sienna2.1	ENSG00000154975 ENSG00000155966 ENSG00000157542	3
sienna3	ENSG00000006747 ENSG00000019582 ENSG00000023892 ENSG00000053918 ENSG00000066294 ENSG00000081237 ENSG00000082074 ENSG00000095303 ENSG00000100055 ENSG00000104972 ENSG00000104974 ENSG00000105122 ENSG00000105967 ENSG00000107099 ENSG00000109861 ENSG00000110324 ENSG00000112343 ENSG00000114013 ENSG00000116701 ENSG00000122122 ENSG00000123338 ENSG00000124813 ENSG00000125730 ENSG00000134516 ENSG00000134955…	54
sienna3.1	ENSG00000054611 ENSG00000103227 ENSG00000123159 ENSG00000167578	4
sienna3.2	ENSG00000155886 ENSG00000168481	2
sienna4	ENSG00000026652 ENSG00000100842 ENSG00000116473 ENSG00000119139 ENSG00000139737 ENSG00000140479 ENSG00000143409 ENSG00000164402 ENSG00000165410 ENSG00000171492 ENSG00000175764 ENSG00000176658 ENSG00000180776 ENSG00000184144 ENSG00000186318 ENSG00000196155	16
sienna4.1	ENSG00000104177 ENSG00000134313 ENSG00000152291	3
skyblue	ENSG00000006611 ENSG00000060237 ENSG00000064042 ENSG00000064652 ENSG00000076258 ENSG00000080007 ENSG00000080031 ENSG00000086288 ENSG00000086991 ENSG00000095209 ENSG00000108679 ENSG00000109787 ENSG00000111254 ENSG00000111291 ENSG00000112276 ENSG00000112319 ENSG00000113396 ENSG00000115935 ENSG00000115993 ENSG00000116209 ENSG00000119686 ENSG00000122679 ENSG00000125820 ENSG00000127412 ENSG00000128655…	65
skyblue.1	ENSG00000075624 ENSG00000101444 ENSG00000124243 ENSG00000184009	4
skyblue.2	ENSG00000029993 ENSG00000187123	2
skyblue1	ENSG00000010404 ENSG00000054803 ENSG00000067992 ENSG00000090006 ENSG00000102547 ENSG00000106236 ENSG00000107833 ENSG00000117069 ENSG00000117598 ENSG00000122584 ENSG00000125861 ENSG00000130167 ENSG00000139318 ENSG00000147571 ENSG00000147647 ENSG00000148948 ENSG00000154654 ENSG00000163171 ENSG00000169676 ENSG00000170419 ENSG00000171094 ENSG00000171873 ENSG00000172232 ENSG00000172410 ENSG00000178947…	27
skyblue1.1	ENSG00000013441 ENSG00000122566 ENSG00000151923	3
skyblue2	ENSG00000080815 ENSG00000082996 ENSG00000089048 ENSG00000107798 ENSG00000108582 ENSG00000109046 ENSG00000109686 ENSG00000115355 ENSG00000116266 ENSG00000118322 ENSG00000124356 ENSG00000130449 ENSG00000135535 ENSG00000136870 ENSG00000144228 ENSG00000148429 ENSG00000157851 ENSG00000164037 ENSG00000169087 ENSG00000169814 ENSG00000171451 ENSG00000178115 ENSG00000178665 ENSG00000186399 ENSG00000187097…	29
skyblue2.1	ENSG00000124215 ENSG00000160305 ENSG00000165275	3
skyblue3	ENSG00000011405 ENSG00000047230 ENSG00000065243 ENSG00000069974 ENSG00000070018 ENSG00000070778 ENSG00000076513 ENSG00000083544 ENSG00000101974 ENSG00000107104 ENSG00000112378 ENSG00000113658 ENSG00000124226 ENSG00000124602 ENSG00000129048 ENSG00000131051 ENSG00000134453 ENSG00000135912 ENSG00000138356 ENSG00000140299 ENSG00000143458 ENSG00000145012 ENSG00000151233 ENSG00000153896 ENSG00000154309…	51
skyblue3.1	ENSG00000148795 ENSG00000160882 ENSG00000203859	3
skyblue3.2	ENSG00000076067 ENSG00000177076	2
skyblue4	ENSG00000070886 ENSG00000084070 ENSG00000084444 ENSG00000105409 ENSG00000124831 ENSG00000137267 ENSG00000144290 ENSG00000154548 ENSG00000158301 ENSG00000159164 ENSG00000160326 ENSG00000163873 ENSG00000176903 ENSG00000179222 ENSG00000181852 ENSG00000185090	16
skyblue4.1	ENSG00000101074 ENSG00000164283 ENSG00000169393	3
slateblue	ENSG00000049449 ENSG00000104047 ENSG00000124098 ENSG00000133818 ENSG00000137942 ENSG00000139974 ENSG00000146411 ENSG00000151553 ENSG00000174032 ENSG00000178199 ENSG00000197442 ENSG00000198815	12
slateblue.1	ENSG00000119042 ENSG00000120341 ENSG00000197635	3
slateblue1	ENSG00000101421 ENSG00000112695 ENSG00000131174 ENSG00000136930 ENSG00000154582 ENSG00000166681 ENSG00000182117 ENSG00000196262 ENSG00000213585	9
slateblue1.1	ENSG00000103184 ENSG00000134243 ENSG00000177103	3
slateblue2	ENSG00000066084 ENSG00000070759 ENSG00000099282 ENSG00000143412 ENSG00000147488 ENSG00000165476 ENSG00000170537 ENSG00000198597	8
slateblue2.1	ENSG00000116717 ENSG00000133055 ENSG00000175793	3
slateblue3	ENSG00000048545 ENSG00000100593 ENSG00000148704 ENSG00000154529 ENSG00000158321 ENSG00000160951 ENSG00000171408	7
slateblue3.1	ENSG00000112799 ENSG00000163106	2
slateblue4	ENSG00000069943 ENSG00000075303 ENSG00000087448 ENSG00000139505 ENSG00000164031 ENSG00000171496	6
slateblue4.1	ENSG00000100299 ENSG00000160613	2
snow	ENSG00000085998 ENSG00000116260 ENSG00000116871 ENSG00000142920 ENSG00000177548 ENSG00000198742	6
snow.1	ENSG00000184060 ENSG00000198829	2
snow1	ENSG00000007516 ENSG00000115844 ENSG00000144355 ENSG00000198883	4
snow1.1	ENSG00000167994 ENSG00000205517	2
snow2	ENSG00000007047 ENSG00000140854 ENSG00000149115 ENSG00000160284 ENSG00000163794	5
snow2.1	ENSG00000114923 ENSG00000161082	2
snow3	ENSG00000047936 ENSG00000100628 ENSG00000163833 ENSG00000186212	4
snow3.1	ENSG00000174137 ENSG00000180834	2
snow4	ENSG00000066629 ENSG00000077522 ENSG00000128989 ENSG00000141542 ENSG00000148468	5
snow4.1	ENSG00000116337 ENSG00000130511	2
springgreen	ENSG00000112379 ENSG00000118260 ENSG00000127472 ENSG00000171150	4
springgreen.1	ENSG00000172380 ENSG00000198075	2
springgreen1	ENSG00000136960 ENSG00000148826 ENSG00000150656 ENSG00000167641	4
springgreen1.1	ENSG00000107816 ENSG00000189319	2
springgreen2	ENSG00000006757 ENSG00000065833 ENSG00000164010 ENSG00000185532 ENSG00000197894	5
springgreen2.1	ENSG00000165478 ENSG00000166033	2
springgreen3	ENSG00000116741 ENSG00000119508 ENSG00000120738 ENSG00000122877 ENSG00000125740	5
springgreen3.1	ENSG00000106682 ENSG00000167363	2
springgreen4	ENSG00000091844 ENSG00000163596 ENSG00000165338 ENSG00000177990	4
springgreen4.1	ENSG00000101966 ENSG00000119899	2
steelblue	ENSG00000006007 ENSG00000047662 ENSG00000070601 ENSG00000075429 ENSG00000077616 ENSG00000097096 ENSG00000100228 ENSG00000102385 ENSG00000102743 ENSG00000102804 ENSG00000103018 ENSG00000103021 ENSG00000105926 ENSG00000106615 ENSG00000106688 ENSG00000107821 ENSG00000112183 ENSG00000112981 ENSG00000113100 ENSG00000117245 ENSG00000117600 ENSG00000118407 ENSG00000120694 ENSG00000122778 ENSG00000122870…	61
steelblue.1	ENSG00000112245 ENSG00000136783 ENSG00000175387 ENSG00000198692	4
steelblue.2	ENSG00000104856 ENSG00000139083	2
steelblue1	ENSG00000072364 ENSG00000092140 ENSG00000107779 ENSG00000107854 ENSG00000206527	5
steelblue1.1	ENSG00000153956 ENSG00000198919	2
steelblue2	ENSG00000064763 ENSG00000112486 ENSG00000178662 ENSG00000183023	4
steelblue2.1	ENSG00000135604 ENSG00000169429	2
steelblue3	ENSG00000067221 ENSG00000149809 ENSG00000154277 ENSG00000159685 ENSG00000164077 ENSG00000164087	6
steelblue3.1	ENSG00000119946 ENSG00000135298	2
steelblue4	ENSG00000100201 ENSG00000123908 ENSG00000139436 ENSG00000155640 ENSG00000162613 ENSG00000174485	6
steelblue4.1	ENSG00000068308 ENSG00000125503	2
tan	ENSG00000006432 ENSG00000010438 ENSG00000014216 ENSG00000034053 ENSG00000040608 ENSG00000040731 ENSG00000048140 ENSG00000050767 ENSG00000058335 ENSG00000060656 ENSG00000068024 ENSG00000070423 ENSG00000071051 ENSG00000071575 ENSG00000072071 ENSG00000072682 ENSG00000072858 ENSG00000075886 ENSG00000079841 ENSG00000080709 ENSG00000086015 ENSG00000095370 ENSG00000099804 ENSG00000100221 ENSG00000100241…	140
tan.1	ENSG00000141744 ENSG00000143845 ENSG00000151892 ENSG00000182508	4
tan.2	ENSG00000110852 ENSG00000183615	2
tan1	ENSG00000082701 ENSG00000166025 ENSG00000168772 ENSG00000173262 ENSG00000186310 ENSG00000196632 ENSG00000198908	7
tan1.1	ENSG00000118900 ENSG00000143258	2
tan2	ENSG00000011132 ENSG00000094631 ENSG00000147421 ENSG00000167393 ENSG00000167566 ENSG00000167711 ENSG00000167797 ENSG00000179335	8
tan2.1	ENSG00000082146 ENSG00000151116 ENSG00000156162	3
tan3	ENSG00000068366 ENSG00000072401 ENSG00000073803 ENSG00000101558 ENSG00000102753 ENSG00000108946 ENSG00000132463 ENSG00000134717 ENSG00000138071 ENSG00000141429	10
tan3.1	ENSG00000131471 ENSG00000149591 ENSG00000162267	3
tan4	ENSG00000077420 ENSG00000092067 ENSG00000110446 ENSG00000118508 ENSG00000121933 ENSG00000131724 ENSG00000161640 ENSG00000163219 ENSG00000169403 ENSG00000174004 ENSG00000174123 ENSG00000185905 ENSG00000198246	13
tan4.1	ENSG00000115112 ENSG00000144908 ENSG00000163346	3
thistle	ENSG00000041982 ENSG00000065320 ENSG00000082175 ENSG00000099203 ENSG00000107249 ENSG00000112769 ENSG00000113657 ENSG00000116478 ENSG00000117280 ENSG00000129675 ENSG00000139178 ENSG00000141349 ENSG00000142606 ENSG00000148516 ENSG00000160233 ENSG00000164574 ENSG00000169084 ENSG00000173805 ENSG00000183853 ENSG00000185551	20
thistle.1	ENSG00000080845 ENSG00000108262 ENSG00000121753	3
thistle1	ENSG00000027847 ENSG00000033627 ENSG00000067445 ENSG00000070770 ENSG00000087116 ENSG00000090273 ENSG00000090432 ENSG00000100311 ENSG00000101182 ENSG00000102316 ENSG00000103035 ENSG00000103855 ENSG00000107175 ENSG00000115234 ENSG00000115317 ENSG00000116688 ENSG00000121775 ENSG00000124659 ENSG00000132003 ENSG00000132507 ENSG00000132581 ENSG00000135119 ENSG00000144567 ENSG00000151014 ENSG00000159348…	40
thistle1.1	ENSG00000129667 ENSG00000142583 ENSG00000167851	3
thistle1.2	ENSG00000105374 ENSG00000180644	2
thistle2	ENSG00000060558 ENSG00000064218 ENSG00000075673 ENSG00000080293 ENSG00000081985 ENSG00000100344 ENSG00000101203 ENSG00000103489 ENSG00000104490 ENSG00000111863 ENSG00000115194 ENSG00000119915 ENSG00000122254 ENSG00000124839 ENSG00000129354 ENSG00000131378 ENSG00000131738 ENSG00000132386 ENSG00000133110 ENSG00000138472 ENSG00000146469 ENSG00000147655 ENSG00000152784 ENSG00000154478 ENSG00000160349…	41
thistle2.1	ENSG00000111052 ENSG00000164418 ENSG00000215252	3
thistle2.2	ENSG00000100243 ENSG00000160602	2
thistle3	ENSG00000068001 ENSG00000074219 ENSG00000078401 ENSG00000100342 ENSG00000104881 ENSG00000120833 ENSG00000120889 ENSG00000124253 ENSG00000140511 ENSG00000142173 ENSG00000154734 ENSG00000157110 ENSG00000158710 ENSG00000164849 ENSG00000169908 ENSG00000177374 ENSG00000178462 ENSG00000182511 ENSG00000187922 ENSG00000197142	20
thistle3.1	ENSG00000068438 ENSG00000079616 ENSG00000108039	3
thistle4	ENSG00000115145 ENSG00000117528 ENSG00000136940 ENSG00000137502 ENSG00000145331 ENSG00000148110 ENSG00000153147 ENSG00000163069 ENSG00000165322 ENSG00000166164 ENSG00000172469 ENSG00000174720 ENSG00000180917 ENSG00000189403	14
thistle4.1	ENSG00000152795 ENSG00000164329 ENSG00000187815	3
tomato	ENSG00000106211 ENSG00000115541 ENSG00000122884 ENSG00000132002 ENSG00000143384 ENSG00000149257 ENSG00000151929 ENSG00000162772 ENSG00000173110 ENSG00000204388	10
tomato.1	ENSG00000125967 ENSG00000130751 ENSG00000145506	3
tomato1	ENSG00000079819 ENSG00000112419 ENSG00000144455 ENSG00000157617	4
tomato1.1	ENSG00000133135 ENSG00000164796	2
tomato2	ENSG00000104879 ENSG00000124701 ENSG00000140986 ENSG00000143632 ENSG00000158022 ENSG00000159173 ENSG00000182676 ENSG00000197893	8
tomato2.1	ENSG00000137628 ENSG00000138646 ENSG00000184979	3
tomato3	ENSG00000049759 ENSG00000103056 ENSG00000131504 ENSG00000140992	4
tomato3.1	ENSG00000102383 ENSG00000147044	2
tomato4	ENSG00000108298 ENSG00000112306 ENSG00000114942 ENSG00000118181 ENSG00000144713 ENSG00000197756 ENSG00000198242	7
tomato4.1	ENSG00000108798 ENSG00000171700	2
turquoise	ENSG00000002587 ENSG00000003393 ENSG00000004399 ENSG00000004939 ENSG00000005001 ENSG00000005339 ENSG00000006468 ENSG00000007372 ENSG00000008196 ENSG00000008405 ENSG00000009694 ENSG00000009724 ENSG00000010319 ENSG00000011105 ENSG00000011258 ENSG00000012779 ENSG00000019549 ENSG00000023839 ENSG00000026950 ENSG00000027644 ENSG00000034510 ENSG00000038295 ENSG00000043355 ENSG00000047346 ENSG00000047644…	911
turquoise.1	ENSG00000082482 ENSG00000102290 ENSG00000111885 ENSG00000133687	4
turquoise.2	ENSG00000146858 ENSG00000170776	2
turquoise1	ENSG00000161634 ENSG00000167768 ENSG00000172867 ENSG00000186847	4
turquoise1.1	ENSG00000109689 ENSG00000115841	2
turquoise2	ENSG00000015285 ENSG00000108846 ENSG00000115648 ENSG00000135406 ENSG00000179593 ENSG00000180353	6
turquoise2.1	ENSG00000057704 ENSG00000138152	2
turquoise3	ENSG00000123119 ENSG00000132429 ENSG00000147010 ENSG00000152503 ENSG00000177707	5
turquoise3.1	ENSG00000165175 ENSG00000186340	2
turquoise4	ENSG00000123810 ENSG00000143479 ENSG00000149256 ENSG00000158106 ENSG00000182809 ENSG00000184489	6
turquoise4.1	ENSG00000135750 ENSG00000182378	2
violet	ENSG00000012822 ENSG00000049618 ENSG00000065613 ENSG00000089775 ENSG00000100129 ENSG00000100354 ENSG00000100503 ENSG00000102908 ENSG00000104517 ENSG00000106686 ENSG00000107566 ENSG00000107890 ENSG00000112062 ENSG00000114316 ENSG00000114988 ENSG00000115548 ENSG00000117139 ENSG00000120733 ENSG00000121067 ENSG00000122557 ENSG00000129317 ENSG00000129657 ENSG00000131055 ENSG00000133065 ENSG00000134109…	57
violet.1	ENSG00000068796 ENSG00000137449 ENSG00000144306 ENSG00000163602	4
violet.2	ENSG00000085719 ENSG00000166822	2
violetred	ENSG00000077092 ENSG00000114861 ENSG00000124772 ENSG00000136267 ENSG00000156140	5
violetred.1	ENSG00000127152 ENSG00000151704	2
violetred1	ENSG00000126003 ENSG00000131018 ENSG00000131845 ENSG00000146776 ENSG00000151612	5
violetred1.1	ENSG00000108924 ENSG00000143164	2
violetred2	ENSG00000059758 ENSG00000061492 ENSG00000091039 ENSG00000100714 ENSG00000128512 ENSG00000164683	6
violetred2.1	ENSG00000164506 ENSG00000185164	2
violetred3	ENSG00000080503 ENSG00000104290 ENSG00000150627 ENSG00000163328 ENSG00000171033	5
violetred3.1	ENSG00000134775 ENSG00000149972	2
violetred4	ENSG00000110448 ENSG00000140287 ENSG00000167346 ENSG00000186867 ENSG00000188909 ENSG00000205678	6
violetred4.1	ENSG00000198223 ENSG00000198286	2
wheat	ENSG00000112175 ENSG00000143867 ENSG00000168079 ENSG00000176692 ENSG00000186564	5
wheat.1	ENSG00000111907 ENSG00000134508	2
wheat1	ENSG00000010030 ENSG00000117228 ENSG00000130589 ENSG00000132256 ENSG00000163840 ENSG00000204264 ENSG00000221963	7
wheat1.1	ENSG00000086205 ENSG00000139629	2
wheat2	ENSG00000054356 ENSG00000084764 ENSG00000162068 ENSG00000185052	4
wheat2.1	ENSG00000002549 ENSG00000135899	2
wheat3	ENSG00000113088 ENSG00000122224 ENSG00000147138 ENSG00000160185 ENSG00000160654 ENSG00000167286 ENSG00000182866 ENSG00000198851	8
wheat3.1	ENSG00000134207 ENSG00000140563 ENSG00000147041	3
wheat4	ENSG00000010327 ENSG00000130429 ENSG00000138119 ENSG00000142798	4
wheat4.1	ENSG00000132824 ENSG00000136643	2
white	ENSG00000006377 ENSG00000015133 ENSG00000027075 ENSG00000037280 ENSG00000069764 ENSG00000074410 ENSG00000085552 ENSG00000089250 ENSG00000092377 ENSG00000095777 ENSG00000099937 ENSG00000100473 ENSG00000104213 ENSG00000104818 ENSG00000105427 ENSG00000108244 ENSG00000108370 ENSG00000108821 ENSG00000108878 ENSG00000111046 ENSG00000111704 ENSG00000112164 ENSG00000112706 ENSG00000114638 ENSG00000115155…	67
white.1	ENSG00000164692 ENSG00000167244 ENSG00000185585 ENSG00000197256	4
white.2	ENSG00000175505 ENSG00000176170	2
whitesmoke	ENSG00000004864 ENSG00000064651 ENSG00000075539 ENSG00000092421 ENSG00000108239 ENSG00000114019 ENSG00000125247 ENSG00000175305 ENSG00000179104	9
whitesmoke.1	ENSG00000134871 ENSG00000141753 ENSG00000187498	3
yellow	ENSG00000001631 ENSG00000006576 ENSG00000007237 ENSG00000012817 ENSG00000013293 ENSG00000018869 ENSG00000019995 ENSG00000025156 ENSG00000047932 ENSG00000048828 ENSG00000054118 ENSG00000064225 ENSG00000064995 ENSG00000066044 ENSG00000066777 ENSG00000069849 ENSG00000072274 ENSG00000075290 ENSG00000082068 ENSG00000086712 ENSG00000086848 ENSG00000087586 ENSG00000088320 ENSG00000088387 ENSG00000089876…	246
yellow.1	ENSG00000117411 ENSG00000172985 ENSG00000183578 ENSG00000214357	4
yellow.2	ENSG00000000971 ENSG00000198682	2
yellow1	ENSG00000068305 ENSG00000140199 ENSG00000157500 ENSG00000168283	4
yellow1.1	ENSG00000047365 ENSG00000198914	2
yellow2	ENSG00000075975 ENSG00000083097 ENSG00000116539 ENSG00000139613 ENSG00000139645 ENSG00000151693 ENSG00000162139 ENSG00000163155 ENSG00000177463 ENSG00000196391 ENSG00000204120 ENSG00000213079	12
yellow2.1	ENSG00000101400 ENSG00000121742 ENSG00000130876	3
yellow3	ENSG00000074603 ENSG00000077254 ENSG00000102241 ENSG00000111530 ENSG00000121481 ENSG00000137075 ENSG00000137492 ENSG00000137760 ENSG00000139826 ENSG00000146463 ENSG00000148481 ENSG00000152484 ENSG00000169760 ENSG00000174748 ENSG00000177565 ENSG00000198380	16
yellow3.1	ENSG00000092758 ENSG00000104419 ENSG00000105810	3
yellow4	ENSG00000059377 ENSG00000092200 ENSG00000108405 ENSG00000110934 ENSG00000115318 ENSG00000116774 ENSG00000120457 ENSG00000120594 ENSG00000121236 ENSG00000121281 ENSG00000128604 ENSG00000137161 ENSG00000139278 ENSG00000151062 ENSG00000162881 ENSG00000164342 ENSG00000166428 ENSG00000167261 ENSG00000171643 ENSG00000173198 ENSG00000182179 ENSG00000182557 ENSG00000182578 ENSG00000184574 ENSG00000188921…	27
yellow4.1	ENSG00000164086 ENSG00000164715 ENSG00000177181	3
yellowgreen	ENSG00000003989 ENSG00000010810 ENSG00000021461 ENSG00000054179 ENSG00000068976 ENSG00000074047 ENSG00000079215 ENSG00000079482 ENSG00000081320 ENSG00000088836 ENSG00000095637 ENSG00000105610 ENSG00000105612 ENSG00000106003 ENSG00000106025 ENSG00000110090 ENSG00000114790 ENSG00000115556 ENSG00000120885 ENSG00000121270 ENSG00000132681 ENSG00000134201 ENSG00000134250 ENSG00000134569 ENSG00000135097…	53
yellowgreen.1	ENSG00000166272 ENSG00000183010 ENSG00000186283 ENSG00000189077	4
yellowgreen.2	ENSG00000021355 ENSG00000114737	2

## Sheet: S8 GO for WGCNA modules
WGCNA_moduleName	gene_nb	GO_ID_MF	Pvalue_MF	oddsRatio_MF	GO_term_MF	GO_ID_BP	Pvalue_BP	oddsRatio_BP	GO_term_BP
antiquewhite4	31	GO:0046997	2.44391e-06	Inf	oxidoreductase activity, acting on the CH-NH group of donors, flavin as acceptor	GO:0050714	7.88727e-07	23.4929	positive regulation of protein secretion
bisque4	43	GO:0008188	2.53656e-08	74.3452	neuropeptide receptor activity	GO:0007189	4.18966e-05	23.8831	adenylate cyclase-activating G-protein coupled receptor signaling pathway
black	151	GO:0003777	5.45453e-08	17.9799	microtubule motor activity	GO:0035082	9.47445e-16	48.5824	axoneme assembly
blue	588	GO:0042393	3.67103e-10	5.02817	histone binding	GO:0045653	2.82656e-18	108.379	negative regulation of megakaryocyte differentiation
blue2	21	GO:0004252	3.30584e-14	72.7589	serine-type endopeptidase activity	GO:0007586	1.1045e-11	66.7976	digestion
brown	294	GO:0003677	8.32416e-19	3.36099	DNA binding	GO:0051252	2.7515e-19	3.15826	regulation of RNA metabolic process
brown2	22	GO:0043795	0.00141026	Inf	glyceraldehyde oxidoreductase activity	GO:0007005	0.00112036	7.61712	mitochondrion organization
brown4	43	GO:0004691	7.78464e-05	216.96	cAMP-dependent protein kinase activity	GO:0046726	2.71263e-05	489.235	positive regulation by virus of viral protein levels in host cell
coral1	32	GO:0008188	5.12197e-05	49.5152	neuropeptide receptor activity	GO:0006939	1.74911e-05	30.6556	smooth muscle contraction
coral2	30	GO:0031625	0.00102237	10.275	ubiquitin protein ligase binding	GO:0060736	0.000152876	138.633	prostate gland growth
cyan	116	GO:0031492	4.54077e-18	62.5199	nucleosomal DNA binding	GO:0000183	4.05263e-17	67.3761	chromatin silencing at rDNA
darkgreen	72	GO:0016711	0.00343369	Inf	flavonoid 3'-monooxygenase activity	GO:0051450	1.81708e-05	75.4455	myoblast proliferation
darkgrey	70	GO:0005085	0.000125938	7.0455	guanyl-nucleotide exchange factor activity	GO:0008286	0.000828101	10.4315	insulin receptor signaling pathway
darkmagenta	55	GO:0016290	0.000478036	76.8369	palmitoyl-CoA hydrolase activity	GO:0043101	1.19564e-05	86.5052	purine-containing compound salvage
darkolivegreen	55	GO:0005244	0.000386164	8.96175	voltage-gated ion channel activity	GO:0002227	6.76265e-09	101.728	innate immune response in mucosa
darkolivegreen4	22	GO:0031702	7.06211e-05	214.211	type 1 angiotensin receptor binding	GO:1901998	0.000887914	52.7524	toxin transport
darkorange	67	GO:0061631	0.000111549	37.5648	ubiquitin conjugating enzyme activity	GO:0070979	0.000104555	38.4051	protein K11-linked ubiquitination
darkorange2	43	GO:0033783	0.00208474	Inf	25-hydroxycholesterol 7alpha-hydroxylase activity	GO:0032535	7.99713e-05	9.76168	regulation of cellular component size
darkred	78	GO:0003676	4.25798e-06	3.04686	nucleic acid binding	GO:0051252	3.78397e-05	2.70373	regulation of RNA metabolic process
darkseagreen4	32	GO:0004872	0.000250319	4.98333	receptor activity	GO:0008057	0.0018594	Inf	eye pigment granule organization
darkslateblue	41	GO:0004468	7.88298e-05	225.931	lysine N-acetyltransferase activity, acting on acetyl phosphate as donor	GO:0018003	5.05867e-06	Inf	peptidyl-lysine N6-acetylation
darkturquoise	70	GO:0001227	4.90998e-05	10.3165	transcriptional repressor activity, RNA polymerase II transcription regulatory region sequence-specific binding	GO:0061104	1.45068e-05	Inf	adrenal chromaffin cell differentiation
darkviolet	21	GO:0019904	0.000663707	8.74638	protein domain specific binding	GO:0051882	0.000283213	97.269	mitochondrial depolarization
firebrick4	22	GO:0019911	1.14826e-05	678.667	structural constituent of myelin sheath	GO:0042552	1.53515e-07	52.7838	myelination
floralwhite	45	GO:0031800	1.26429e-08	Inf	type 3 metabotropic glutamate receptor binding	GO:0051343	1.17966e-07	692.958	positive regulation of cyclic-nucleotide phosphodiesterase activity
green	198	GO:0061134	7.35278e-07	6.17512	peptidase regulator activity	GO:0006952	7.29583e-22	5.48295	defense response
greenyellow	141	GO:0035939	0.000185282	254.787	microsatellite binding	GO:0003007	1.75317e-06	6.93543	heart morphogenesis
grey	104	GO:0042393	1.40799e-11	14.3518	histone binding	GO:0045653	2.16677e-28	630.076	negative regulation of megakaryocyte differentiation
grey60	82	GO:0016301	0.000266972	3.75061	kinase activity	GO:0048731	9.57512e-07	3.18763	system development
honeydew1	32	GO:0046573	1.04776e-05	1122.55	lactonohydrolase activity	GO:0010001	1.6389e-05	18.6324	glial cell differentiation
indianred4	23	GO:0004556	2.4455e-08	1221.3	alpha-amylase activity	GO:0007586	2.80449e-06	28.0017	digestion
ivory	47	GO:0004383	0.000171008	138.991	guanylate cyclase activity	GO:0060385	6.46593e-05	270.341	axonogenesis involved in innervation
lavenderblush3	34	GO:0002020	7.00075e-05	20.9961	protease binding	GO:0006950	3.23448e-06	5.4124	response to stress
lightcoral	23	GO:0004103	0.00269616	775.524	choline kinase activity	GO:0006580	0.00131958	Inf	ethanolamine metabolic process
lightcyan	86	GO:0003677	4.12448e-16	7.17086	DNA binding	GO:0006351	7.11636e-13	5.23394	transcription, DNA-templated
lightcyan1	47	GO:0003700	0.00140627	3.5899	transcription factor activity, sequence-specific DNA binding	GO:0072710	5.87302e-05	284.239	response to hydroxyurea
lightgreen	82	GO:0005112	8.15463e-05	43.2427	Notch binding	GO:0045608	9.47285e-08	Inf	negative regulation of auditory receptor cell differentiation
lightpink4	34	GO:0015301	1.76351e-05	72.5625	anion:anion antiporter activity	GO:0030004	4.41524e-05	23.7871	cellular monovalent inorganic cation homeostasis
lightsteelblue	25	GO:0005484	0.000789996	56.441	SNAP receptor activity	GO:0035063	0.0012596	Inf	nuclear speck organization
lightsteelblue1	47	GO:0042393	2.9504e-16	35.8079	histone binding	GO:0045653	6.73038e-33	1453.72	negative regulation of megakaryocyte differentiation
lightyellow	80	GO:0005516	0.00119408	6.85494	calmodulin binding	GO:0086015	0.000631418	68.7122	SA node cell action potential
magenta	146	GO:0030276	8.47271e-06	14.3016	clathrin binding	GO:0007268	3.32356e-10	5.80525	chemical synaptic transmission
maroon	34	GO:0043565	1.87536e-20	33.8689	sequence-specific DNA binding	GO:0009952	4.01139e-30	121.904	anterior/posterior pattern specification
mediumorchid	29	GO:0003785	0.000775793	56.4549	actin monomer binding	GO:0042989	0.000112752	166.37	sequestering of actin monomers
mediumpurple2	25	GO:0003676	0.000377988	4.37336	nucleic acid binding	GO:0045935	0.000688607	5.36758	positive regulation of nucleobase-containing compound metabolic process
mediumpurple3	47	GO:0004198	0.00125628	43.857	calcium-dependent cysteine-type endopeptidase activity	GO:0033137	0.00142456	40.8133	negative regulation of peptidyl-serine phosphorylation
midnightblue	97	GO:0042393	3.42629e-18	22.2562	histone binding	GO:0045653	1.63058e-28	644.156	negative regulation of megakaryocyte differentiation
navajowhite2	35	GO:0005020	0.00196211	Inf	stem cell factor receptor activity	GO:0044700	4.1614e-05	4.82456	single organism signaling
orange	68	GO:0004689	0.00016494	166.554	phosphorylase kinase activity	GO:0016570	0.000225697	5.4927	histone modification
orangered3	26	GO:0016491	4.37456e-05	9.48607	oxidoreductase activity	GO:0055114	3.97325e-05	8.17987	oxidation-reduction process
orangered4	48	GO:0004921	0.00233	Inf	interleukin-11 receptor activity	GO:0048666	0.000103307	5.14464	neuron development
paleturquoise	59	GO:0019955	1.12453e-05	19.5858	cytokine binding	GO:0007166	5.30003e-05	3.27319	cell surface receptor signaling pathway
palevioletred3	36	GO:0019003	0.000155906	33.1163	GDP binding	GO:0060628	0.000246302	108.673	regulation of ER to Golgi vesicle-mediated transport
pink	151	GO:0004535	0.000137042	38.469	poly(A)-specific ribonuclease activity	GO:0019852	8.7216e-05	45.9056	L-ascorbic acid metabolic process
plum	26	GO:0008047	0.000589322	8.72117	enzyme activator activity	GO:2000698	5.53165e-05	252.152	positive regulation of epithelial cell differentiation involved in kidney development
plum1	50	GO:0005521	0.000730449	59.5311	lamin binding	GO:0002692	0.000180157	135.146	negative regulation of cellular extravasation
plum2	41	GO:0031800	1.47471e-08	Inf	type 3 metabotropic glutamate receptor binding	GO:0051343	1.37574e-07	656.408	positive regulation of cyclic-nucleotide phosphodiesterase activity
plum3	21	GO:0004586	0.001165	Inf	ornithine decarboxylase activity	GO:0007289	0.000207995	115.128	spermatid nucleus differentiation
purple	143	GO:0022839	0.000396062	12.9084	ion gated channel activity	GO:0061181	1.6369e-06	406.869	regulation of chondrocyte development
red	171	GO:0086056	0.000260699	213.974	voltage-gated calcium channel activity involved in AV node cell action potential	GO:0086003	4.59365e-06	16.182	cardiac muscle cell contraction
royalblue	79	GO:0030246	9.55398e-08	11.2518	carbohydrate binding	GO:0006952	1.73624e-08	5.05258	defense response
saddlebrown	64	GO:0005170	0.00331106	Inf	neurotrophin TRKC receptor binding	GO:0017156	2.71864e-05	16.0994	calcium ion regulated exocytosis
salmon	122	GO:0003707	0.000791923	10.5743	steroid hormone receptor activity	GO:0008104	9.0133e-05	2.40611	protein localization
salmon4	38	GO:0030159	0.00106572	47.6657	receptor signaling complex scaffold activity	GO:0061000	0.000194194	123.193	negative regulation of dendritic spine development
sienna3	54	GO:0032403	8.36915e-06	6.2622	protein complex binding	GO:0002376	1.33108e-23	20.1447	immune system process
skyblue	65	GO:0030552	0.00360206	25.0015	cAMP binding	GO:0001921	0.00100082	51.1556	positive regulation of receptor recycling
skyblue1	27	GO:0002058	0.00128763	Inf	uracil binding	GO:0001994	1.18953e-05	756.636	norepinephrine-epinephrine vasoconstriction involved in regulation of systemic arterial blood pressure
skyblue2	29	GO:0004382	0.00269616	775.524	guanosine-diphosphatase activity	GO:0021870	0.00149952	Inf	Cajal-Retzius cell differentiation
skyblue3	51	GO:0019534	7.741e-05	246.364	toxin transporter activity	GO:0009880	0.000581163	20.5413	embryonic pattern specification
steelblue	61	GO:0008066	0.00295858	27.634	glutamate receptor activity	GO:0035249	6.37547e-05	21.1161	synaptic transmission, glutamatergic
tan	140	GO:0005267	0.000350604	6.98913	potassium channel activity	GO:0007268	1.30269e-07	4.84911	chemical synaptic transmission
thistle	20	GO:0003714	0.0020002	13.888	transcription corepressor activity	GO:0048699	4.76332e-05	8.61064	generation of neurons
thistle1	40	GO:0003824	0.000693162	3.1581	catalytic activity	GO:0006626	1.1271e-05	20.0291	protein targeting to mitochondrion
thistle2	41	GO:0015055	0.00214605	Inf	secretin receptor activity	GO:0042487	0.000368097	86.3584	regulation of odontogenesis of dentin-containing tooth
thistle3	20	GO:0005540	0.000238625	107.053	hyaluronic acid binding	GO:0035810	8.95883e-05	184.911	positive regulation of urine volume
turquoise	911	GO:0000975	3.28065e-10	2.29447	regulatory region DNA binding	GO:0009653	1.10738e-08	1.67297	anatomical structure morphogenesis
violet	57	GO:0032452	5.93188e-05	47.0667	histone demethylase activity	GO:0070076	5.91484e-05	47.1562	histone lysine demethylation
white	67	GO:0001228	0.000837919	5.99098	transcriptional activator activity, RNA polymerase II transcription regulatory region sequence-specific binding	GO:0007601	7.10408e-05	9.65588	visual perception
yellow	246	GO:0003824	0.000358144	1.58143	catalytic activity	GO:0044237	1.25089e-10	2.61628	cellular metabolic process
yellow4	27	GO:0004796	0.0015329	Inf	thromboxane-A synthase activity	GO:0032727	0.000178832	126.03	positive regulation of interferon-alpha production
yellowgreen	53	GO:0022804	9.15513e-05	7.5322	active transmembrane transporter activity	GO:0015711	5.3994e-05	8.18423	organic anion transport

## Sheet: S9 Homogeneous gene families
WGCNA_moduleName	geneFamily_name
aquamarine4	tree11103
bisque4	tree10087
black	tree12994
black	tree2721
black	tree3315
black	tree3971
black	tree559
black	tree8065
black	tree9471
blue	tree1009
blue	tree10379
blue	tree10794
blue	tree1162
blue	tree1252
blue	tree12723
blue	tree13334
blue	tree14367
blue	tree15963
blue	tree189
blue	tree1913
blue	tree3845
blue	tree6840
blue	tree6936
blue	tree7272
blue	tree7387
blue	tree8170
blue2	tree7373
blue2	tree9003
brown	tree11743
brown	tree13584
brown	tree3347
brown	tree4762
brown	tree6843
brown	tree9139
coral2	tree510
darkgrey	tree4615
darkgrey	tree7444
darkmagenta	tree11022
darkolivegreen.1	tree14823
darkorange	tree15461
darkorange	tree2762
darkred	tree10066
darkred	tree14527
floralwhite	tree7411
green	tree15484
green4	tree4608
green4	tree8069
greenyellow	tree14434
greenyellow	tree1587
honeydew1	tree5907
lavenderblush3	tree6654
lightcyan	tree2265
lightsteelblue	tree11092
lightsteelblue1	tree5878
lightyellow	tree11085
lightyellow	tree15843
maroon	tree1668
maroon	tree4879
maroon	tree9382
mediumpurple4	tree2223
paleturquoise	tree7201
paleturquoise	tree874
palevioletred	tree6146
peachpuff2	tree3032
pink	tree6110
pink	tree631
pink	tree7243
purple	tree8845
purple2	tree944
red	tree8406
salmon	tree12191
sienna3	tree1607
skyblue	tree11113
tan	tree13444
tan	tree9468
turquoise	tree10368
turquoise	tree11226
turquoise	tree11294
turquoise	tree11350
turquoise	tree11538
turquoise	tree11582
turquoise	tree11795
turquoise	tree12998
turquoise	tree13271
turquoise	tree14721
turquoise	tree14879
turquoise	tree1495
turquoise	tree15079
turquoise	tree15201
turquoise	tree15586
turquoise	tree1559
turquoise	tree2710
turquoise	tree2946
turquoise	tree3602
turquoise	tree3686
turquoise	tree408
turquoise	tree4210
turquoise	tree4324
turquoise	tree4568
turquoise	tree5083
turquoise	tree5086
turquoise	tree5398
turquoise	tree5660
turquoise	tree6001
turquoise	tree7582
turquoise	tree7780
turquoise	tree8692
wheat3	tree14904
yellow	tree14082
yellow	tree1645
yellow	tree84

## Sheet: S10 Pathway enrichment families
Analysis Type:	PANTHER Overrepresentation Test (Released 20190308)
Annotation Version and Release Date:	Reactome version 65 Released 2018-06-12
Analyzed List:	Homogeneous gene families (253 genes)
Reference List:	Homo sapiens (all 20996 genes in database)
Test Type:	FISHER
Correction:	FDR (<0.01)
Reactome pathways	reference_gene_list	analyzed_gene_list	expected_value	fold_enrichment	raw_Pvalue	FDR
Activation of the TFAP2 (AP-2) family of transcription factors (R-HSA-8866907)	12	6	0.14	41.49	4.42e-08	9.69e-05
RUNX3 regulates NOTCH signaling (R-HSA-8941856)	14	6	0.17	35.57	9.05e-08	9.91e-05
Negative regulation of activity of TFAP2 (AP-2) family transcription factors (R-HSA-8866904)	10	4	0.12	33.2	1.79e-05	0.00392
NOTCH2 intracellular domain regulates transcription (R-HSA-2197563)	12	4	0.14	27.66	3.19e-05	0.00583
Regulation of gene expression in late stage (branching morphogenesis) pancreatic bud precursor cells (R-HSA-210744)	16	5	0.19	25.93	4e-06	0.00146
Notch-HLH transcription pathway (R-HSA-350054)	13	4	0.16	25.53	4.13e-05	0.00697
NOTCH4 Intracellular Domain Regulates Transcription (R-HSA-9013695)	20	5	0.24	20.75	1.01e-05	0.00245
NOTCH3 Intracellular Domain Regulates Transcription (R-HSA-9013508)	24	5	0.29	17.29	2.16e-05	0.00431
Transcriptional regulation by the AP-2 (TFAP2) family of transcription factors (R-HSA-8864260)	36	6	0.43	13.83	9.83e-06	0.00269
Pre-NOTCH Transcription and Translation (R-HSA-1912408)	62	8	0.75	10.71	1.81e-06	0.000791
Activation of anterior HOX genes in hindbrain development during early embryogenesis (R-HSA-5617472)	91	10	1.1	9.12	3.56e-07	0.00026
Activation of HOX genes during differentiation (R-HSA-5619507)	91	10	1.1	9.12	3.56e-07	0.000195
Pre-NOTCH Expression and Processing (R-HSA-1912422)	78	8	0.94	8.51	8.61e-06	0.0027
Analysis Type:	PANTHER Overrepresentation Test (Released 20190308)
Annotation Version and Release Date:	Reactome version 65 Released 2018-06-12
Analyzed List:	Heterogeneous gene families (9958)
Reference List:	Homo sapiens (all 20996 genes in database)
Test Type:	FISHER
Correction:	FDR (<0.01)
Reactome pathways	reference_gene_list	analyzed_gene_list	expected_value	fold_enrichment	raw_Pvalue	FDR
Protein-protein interactions at synapses (R-HSA-6794362)	87	82	41.26	1.99	1.01e-05	0.000529
Signaling by MET (R-HSA-6806834)	77	71	36.52	1.94	6.38e-05	0.00254
Semaphorin interactions (R-HSA-373755)	64	59	30.35	1.94	0.000306	0.0077
Signaling by NTRK1 (TRKA) (R-HSA-187037)	76	70	36.05	1.94	8.09e-05	0.0029
Potassium Channels (R-HSA-1296071)	99	90	46.95	1.92	1.03e-05	0.000526	KCN and HCN families
Signaling by NTRKs (R-HSA-166520)	97	87	46.01	1.89	2.32e-05	0.00104
Collagen biosynthesis and modifying enzymes (R-HSA-1650814)	67	60	31.78	1.89	0.000399	0.00949
Platelet homeostasis (R-HSA-418346)	88	78	41.74	1.87	7.91e-05	0.00289
Opioid Signalling (R-HSA-111885)	81	70	38.42	1.82	0.000311	0.00774	Adedylate cyclase (ADCY), Phosphodiesterase (PDE), Protein phosphatases (PPP) and Protein kinases (PRK) families
Cardiac conduction (R-HSA-5576891)	139	120	65.93	1.82	1.85e-06	0.000145
Muscle contraction (R-HSA-397014)	204	176	96.75	1.82	9.73e-09	2.37e-06
Glycosaminoglycan metabolism (R-HSA-1630316)	123	106	58.34	1.82	9.21e-06	0.000531	Glycosyltransferase families
Signaling by VEGF (R-HSA-194138)	104	89	49.33	1.8	5.29e-05	0.00215
Collagen formation (R-HSA-1474290)	89	76	42.21	1.8	0.000215	0.0061
Rho GTPase cycle (R-HSA-194840)	140	119	66.4	1.79	3.55e-06	0.00026
EPH-Ephrin signaling (R-HSA-2682334)	91	77	43.16	1.78	0.000244	0.00677
VEGFA-VEGFR2 Pathway (R-HSA-4420097)	95	80	45.06	1.78	0.000177	0.00525
Integration of energy metabolism (R-HSA-163685)	109	91	51.7	1.76	9.66e-05	0.00321
L1CAM interactions (R-HSA-373760)	118	96	55.97	1.72	0.000122	0.00383
Stimuli-sensing channels (R-HSA-2672351)	106	86	50.27	1.71	0.000254	0.00679
Cell-Cell communication (R-HSA-1500931)	127	103	60.23	1.71	6.63e-05	0.00259
Ion channel transport (R-HSA-983712)	183	147	86.79	1.69	2.53e-06	0.000191
Toll Like Receptor 4 (TLR4) Cascade (R-HSA-166016)	127	101	60.23	1.68	0.000149	0.00448
Degradation of the extracellular matrix (R-HSA-1474228)	140	111	66.4	1.67	7.61e-05	0.00282
Signaling by Receptor Tyrosine Kinases (R-HSA-9006934)	440	348	208.68	1.67	1.18e-12	5.17e-10
Neuronal System (R-HSA-112316)	361	285	171.22	1.66	1.81e-10	4.95e-08
Platelet activation, signaling and aggregation (R-HSA-76002)	259	204	122.84	1.66	7.16e-08	1.43e-05
Clathrin-mediated endocytosis (R-HSA-8856828)	138	106	65.45	1.62	0.000249	0.00673
Phospholipid metabolism (R-HSA-1483257)	212	162	100.55	1.61	5.92e-06	0.000371
Extracellular matrix organization (R-HSA-1474244)	299	227	141.81	1.6	1.18e-07	1.99e-05
Toll-Like Receptors Cascades (R-HSA-168898)	152	114	72.09	1.58	0.000272	0.00711
Axon guidance (R-HSA-422475)	550	402	260.85	1.54	4.7e-11	1.47e-08
G alpha (q) signalling events (R-HSA-416476)	209	151	99.12	1.52	0.000108	0.00347
G alpha (i) signalling events (R-HSA-418594)	392	281	185.92	1.51	1.35e-07	1.97e-05
MAPK family signaling cascades (R-HSA-5683057)	274	195	129.95	1.5	1.74e-05	0.000809
MAPK1/MAPK3 signaling (R-HSA-5684996)	235	164	111.46	1.47	0.000189	0.00553
RAF/MAP kinase cascade (R-HSA-5673001)	230	160	109.08	1.47	0.000247	0.00676
Transport of small molecules (R-HSA-382551)	716	498	339.59	1.47	4.09e-11	1.49e-08
Signaling by WNT (R-HSA-195721)	297	206	140.86	1.46	3.32e-05	0.0014
Transmission across Chemical Synapses (R-HSA-112315)	218	151	103.39	1.46	0.000399	0.00941
SLC-mediated transmembrane transport (R-HSA-425407)	243	168	115.25	1.46	0.000192	0.00554
Signaling by Rho GTPases (R-HSA-194315)	408	281	193.51	1.45	1.62e-06	0.000131
Intracellular signaling by second messengers (R-HSA-9006925)	271	186	128.53	1.45	0.000121	0.00385
Diseases of signal transduction (R-HSA-5663202)	360	246	170.74	1.44	1.08e-05	0.000537
Metabolism of carbohydrates (R-HSA-71387)	266	179	126.16	1.42	0.000336	0.00828
Signaling by Interleukins (R-HSA-449147)	449	298	212.95	1.4	7.15e-06	0.000424
GPCR ligand binding (R-HSA-500792)	454	300	215.32	1.39	9.43e-06	0.000516
Hemostasis (R-HSA-109582)	671	437	318.24	1.37	2.17e-07	2.64e-05
Membrane Trafficking (R-HSA-199991)	621	404	294.53	1.37	6.63e-07	6.6e-05
Metabolism of lipids (R-HSA-556833)	731	466	346.7	1.34	5.03e-07	5.51e-05
Neutrophil degranulation (R-HSA-6798695)	479	303	227.18	1.33	8.8e-05	0.00306
Cytokine Signaling in Immune system (R-HSA-1280215)	669	412	317.29	1.3	2.9e-05	0.00125
Generic Transcription Pathway (R-HSA-212436)	1094	671	518.86	1.29	9.66e-08	1.76e-05
Signal Transduction (R-HSA-162582)	2667	1618	1264.91	1.28	7.32e-17	4.01e-14
Vesicle-mediated transport (R-HSA-5653656)	720	432	341.48	1.27	9.92e-05	0.00324
Disease (R-HSA-1643685)	1023	611	485.19	1.26	4.75e-06	0.000325
Developmental Biology (R-HSA-1266738)	1038	618	492.3	1.26	5.45e-06	0.000351
RNA Polymerase II Transcription (R-HSA-73857)	1216	712	576.73	1.23	5.11e-06	0.000339
Immune System (R-HSA-168256)	2035	1156	965.16	1.2	2.97e-07	3.43e-05
Gene expression (Transcription) (R-HSA-74160)	1351	762	640.75	1.19	8.37e-05	0.00296
Post-translational protein modification (R-HSA-597592)	1390	774	659.25	1.17	0.000237	0.00666
Metabolism (R-HSA-1430728)	2061	1141	977.49	1.17	1.1e-05	0.000536

[truncated: 10 more sheets: S11 Patient GTEX IDs, S12 Singleton gene list, S13 Homogeneous gene list, S14 Heterogeneous gene list, S15 WGCNA and regionspecificity, S16 Linear regression models, S17 Region-specific families , S18 Gene pairs, S19 Region-specificity (1RPKM ), S20 Tau scores]
